# Supplementary material for: Integrated ICD-based subtyping and prognostic model reveal KCNN4 as a novel therapeutic target in NSCLC
Source: Discov Oncol. 2026 Feb 25;17:514. doi: 10.1007/s12672-026-04651-8 (PMC13038718; doi:10.1007/s12672-026-04651-8)
Supplement: Supplementary file 1 — Supplementary Material 1: Table S1 [file 12672_2026_4651_MOESM1_ESM.xlsx]

## Sheet: Table S2_ICD-related genes
PMID：27057433
ENTPD1
NT5E
CALR
HMGB1
HSP90AA1
ATG5
BAX
CASP8
PDIA3
EIF2AK3
PIK3CA
CXCR3
IFNA1
IFNB1
IL10
IL6
TNF
CASP1
IL1R1
IL1B
NLRP3
P2RX7
LY96
MYD88
TLR4
CD4
CD8A
CD8B
FOXP3
IFNG
IFNGR1
IL17A
IL17RA
PRF1
