# Supplementary material for: Integrated ICD-based subtyping and prognostic model reveal KCNN4 as a novel therapeutic target in NSCLC
Source: Discov Oncol. 2026 Feb 25;17:514. doi: 10.1007/s12672-026-04651-8 (PMC13038718; doi:10.1007/s12672-026-04651-8)
Supplement: Supplementary file 2 — Supplementary Material 2: Table S2 [file 12672_2026_4651_MOESM2_ESM.xls]

## Sheet: Table S1_DEG
	logFC	AveExpr	t	P.Value	adj.P.Val	B	gene_symbol	group
CD300LG	-2.28779	0.411517	-28.022	6.0165e-74	1.98887e-69	158.053	CD300LG	down
RS1	-1.07033	0.189244	-25.893	3.2149e-68	5.31375e-64	144.946	RS1	down
MYOC	-1.66059	0.296736	-25.4926	4.09223e-67	4.50923e-63	142.416	MYOC	down
C10orf67-AS1	-1.17421	0.201949	-22.3363	4.23025e-58	3.49599e-54	121.764	C10orf67-AS1	down
TUBB1	-0.890917	0.23696	-21.0619	2.60752e-54	1.70575e-50	113.076	TUBB1	down
HID1-AS1	-1.17804	0.38783	-21.0371	3.09602e-54	1.70575e-50	112.905	HID1-AS1	down
SLC6A4	-4.16621	0.977016	-20.4335	2.0647e-52	9.75038e-49	108.722	SLC6A4	down
GYPE	-1.37324	0.541116	-20.0012	4.28569e-51	1.66584e-47	105.701	GYPE	down
SERTM1	-1.69122	0.363379	-19.9932	4.53536e-51	1.66584e-47	105.645	SERTM1	down
LGI3	-2.88955	0.91425	-19.4154	2.69701e-49	8.46809e-46	101.576	LGI3	down
LINC01996	-1.3091	0.256281	-19.4092	2.81783e-49	8.46809e-46	101.532	LINC01996	down
LINC02016	-0.855761	0.121994	-19.3069	5.82965e-49	1.60592e-45	100.808	LINC02016	down
RTKN2	-3.43727	2.58356	-18.393	4.02859e-46	1.02441e-42	94.2952	RTKN2	down
TEK	-2.70249	2.24577	-18.354	5.33648e-46	1.26006e-42	94.0152	TEK	down
CD5L	-0.900337	0.195746	-18.3195	6.84224e-46	1.50789e-42	93.7676	CD5L	down
CA4	-3.75732	1.39201	-18.2848	8.7853e-46	1.8151e-42	93.5186	CA4	down
PRX	-2.29921	1.28275	-18.1864	1.78633e-45	3.47357e-42	92.8116	PRX	down
ITLN2	-3.57243	1.11444	-18.1272	2.73709e-45	5.02666e-42	92.3865	ITLN2	down
CHRM2	-0.636399	0.121477	-18.0497	4.79255e-45	8.01053e-42	91.8285	CHRM2	down
MYZAP	-2.96975	2.19043	-18.0481	4.8465e-45	8.01053e-42	91.8174	MYZAP	down
LOC100506725	-1.49297	0.467591	-17.6783	7.05414e-44	1.11042e-40	89.1497	LOC100506725	down
ST8SIA6	-2.28966	0.984833	-17.5445	1.86469e-43	2.80187e-40	88.1814	ST8SIA6	down
CCM2L	-1.47382	0.980731	-17.4104	4.94335e-43	7.10488e-40	87.2102	CCM2L	down
CTXND1	-0.972531	0.238925	-17.35	7.67204e-43	1.05673e-39	86.7723	CTXND1	down
LINC00968	-2.15204	0.892845	-17.2721	1.35278e-42	1.78875e-39	86.2073	LINC00968	down
RAMP2	-2.53159	4.0475	-17.1648	2.95736e-42	3.76006e-39	85.4282	RAMP2	down
FENDRR	-3.19828	1.89237	-16.819	3.69921e-41	4.52906e-38	82.9115	FENDRR	down
NECAB1	-1.99328	1.01548	-16.7748	5.11187e-41	6.03511e-38	82.5893	NECAB1	down
C10orf67	-1.06285	0.292698	-16.7095	8.2441e-41	9.39742e-38	82.1132	C10orf67	down
SEMA3G	-2.03118	1.24874	-16.4994	3.84444e-40	4.23618e-37	80.5795	SEMA3G	down
EDNRB	-3.01491	2.61096	-16.442	5.8584e-40	6.24713e-37	80.1599	EDNRB	down
CLEC1A	-1.60877	1.78157	-16.4166	7.05726e-40	7.29037e-37	79.9744	CLEC1A	down
RSPO1	-1.2129	0.433538	-16.2486	2.42237e-39	2.42655e-36	78.746	RSPO1	down
HSPA12B	-1.46905	1.06013	-16.2216	2.9544e-39	2.87246e-36	78.5482	HSPA12B	down
FOXF1	-2.10562	1.98625	-15.962	1.99341e-38	1.88275e-35	76.6466	FOXF1	down
CTHRC1	3.93306	6.12526	15.7738	7.96638e-38	7.31513e-35	75.2667	CTHRC1	up
FAM107A	-3.28488	1.91136	-15.7086	1.28819e-37	1.15091e-34	74.7881	FAM107A	down
S1PR1	-2.19732	3.25761	-15.6801	1.59006e-37	1.38323e-34	74.5784	S1PR1	down
SPAAR	-1.0178	0.508035	-15.6668	1.75337e-37	1.48618e-34	74.481	SPAAR	down
SGCG	-1.59293	0.571518	-15.6417	2.10897e-37	1.7429e-34	74.2971	SGCG	down
NLRC4	-1.65237	1.48514	-15.622	2.4398e-37	1.96713e-34	74.1519	NLRC4	down
SH2D4B	-0.342529	0.122372	-15.54	4.46596e-37	3.51503e-34	73.5498	SH2D4B	no
LRRN3	-2.01741	1.00977	-15.4585	8.14606e-37	6.26242e-34	72.9512	LRRN3	down
GCOM1	-1.42864	0.680835	-15.3529	1.77603e-36	1.33432e-33	72.1749	GCOM1	down
C20orf202	-0.636188	0.353575	-15.2981	2.661e-36	1.95477e-33	71.7723	C20orf202	down
ADAMTS8	-2.63798	1.22977	-15.2865	2.89896e-36	2.08328e-33	71.687	ADAMTS8	down
SPTBN1	-1.71666	5.53416	-15.1976	5.58491e-36	3.92809e-33	71.0339	SPTBN1	down
SLC5A4	-0.785085	0.318971	-15.1737	6.66515e-36	4.59021e-33	70.8578	SLC5A4	down
NMUR1	-0.899937	0.363149	-15.136	8.80538e-36	5.9404e-33	70.5805	NMUR1	down
STX11	-2.02597	2.16624	-15.0976	1.16908e-35	7.72923e-33	70.2983	STX11	down
SLC14A1	-2.37002	1.12063	-15.0285	1.94806e-35	1.26269e-32	69.7898	SLC14A1	down
JAM2	-2.19629	3.00529	-14.9256	4.16559e-35	2.64811e-32	69.0329	JAM2	down
LINC01082	-0.974174	0.224692	-14.8317	8.33361e-35	5.19781e-32	68.3424	LINC01082	down
EPAS1	-2.67927	6.2924	-14.8011	1.04468e-34	6.33842e-32	68.1173	EPAS1	down
ARHGEF15	-2.07221	1.9381	-14.7998	1.05458e-34	6.33842e-32	68.1079	ARHGEF15	down
CDH5	-2.2616	3.58486	-14.7206	1.89351e-34	1.11774e-31	67.5251	CDH5	down
ADAMTS9-AS1	-1.40062	0.663369	-14.7148	1.97618e-34	1.14608e-31	67.4826	ADAMTS9-AS1	down
TAL1	-1.43964	1.05381	-14.6406	3.42164e-34	1.95016e-31	66.936	TAL1	down
GPM6A	-2.78279	1.32499	-14.6362	3.53407e-34	1.9801e-31	66.9038	GPM6A	down
CYP3A7	-0.937051	0.335026	-14.5927	4.87336e-34	2.68498e-31	66.5838	CYP3A7	down
PCAT19	-1.81508	1.65831	-14.5501	6.6747e-34	3.61714e-31	66.2706	PCAT19	down
EFCC1	-1.69392	0.916465	-14.4787	1.13175e-33	6.03424e-31	65.7449	EFCC1	down
CHRM1	-0.814389	0.166043	-14.4761	1.15338e-33	6.05195e-31	65.726	CHRM1	down
CASP12	-0.972473	0.52262	-14.4674	1.22995e-33	6.35289e-31	65.662	CASP12	down
CALCRL	-2.5681	4.44966	-14.4609	1.29042e-33	6.56267e-31	65.6142	CALCRL	down
MYCT1	-1.94159	2.47705	-14.4339	1.57554e-33	7.89129e-31	65.4155	MYCT1	down
ANGPT4	-0.627935	0.123051	-14.4109	1.86809e-33	9.21694e-31	65.2459	ANGPT4	down
TCF21	-2.23714	1.34987	-14.3683	2.55833e-33	1.24369e-30	64.9328	TCF21	down
ARHGAP6	-1.63361	1.61071	-14.3589	2.74306e-33	1.31417e-30	64.8634	ARHGAP6	down
PTPRB	-2.41276	2.97829	-14.3216	3.61272e-33	1.70608e-30	64.5892	PTPRB	down
PTPN5	-0.469523	0.120039	-14.242	6.5063e-33	3.02928e-30	64.0035	PTPN5	no
ACVRL1	-1.95928	3.03253	-14.1941	9.26501e-33	4.23808e-30	63.6516	ACVRL1	down
ACKR4	-1.94964	1.32461	-14.1927	9.35899e-33	4.23808e-30	63.6416	ACKR4	down
SOX17	-1.33249	0.658804	-14.0467	2.75187e-32	1.22931e-29	62.5678	SOX17	down
GPD1	-3.21442	1.45605	-14.0209	3.32866e-32	1.46714e-29	62.3784	GPD1	down
PRKCE	-1.93839	2.96718	-13.9997	3.8941e-32	1.69378e-29	62.2222	PRKCE	down
F11	-2.04337	0.791339	-13.8796	9.4481e-32	4.05618e-29	61.3399	F11	down
DEFA1	-1.55712	0.410202	-13.8755	9.73747e-32	4.12681e-29	61.3099	DEFA1	down
CAT	-1.793	5.7602	-13.7771	2.01273e-31	8.37666e-29	60.5871	CAT	down
HTR3C	-0.665894	0.117529	-13.7762	2.0272e-31	8.37666e-29	60.58	HTR3C	down
ADH1A	-0.74082	0.246735	-13.7481	2.49312e-31	1.01747e-28	60.374	ADH1A	down
UNC45B	-0.346985	0.131774	-13.7333	2.78074e-31	1.12101e-28	60.2654	UNC45B	no
LOC100506289	-0.98365	0.305253	-13.7219	3.02552e-31	1.20499e-28	60.1814	LOC100506289	down
CDO1	-1.89783	1.30629	-13.7091	3.32404e-31	1.30813e-28	60.0877	CDO1	down
GLIPR2	-2.04023	4.28407	-13.697	3.63423e-31	1.41337e-28	59.9989	GLIPR2	down
FHL1	-3.12314	4.57547	-13.6712	4.39806e-31	1.69054e-28	59.8091	FHL1	down
KIF17	-1.13397	0.824817	-13.6425	5.43311e-31	2.0644e-28	59.5987	KIF17	down
FHL5	-2.21096	1.58512	-13.6058	7.1198e-31	2.67454e-28	59.3296	FHL5	down
CLEC1B	-0.643232	0.234413	-13.5451	1.11423e-30	4.10688e-28	58.8838	CLEC1B	down
ACADL	-2.65915	1.55855	-13.5446	1.11813e-30	4.10688e-28	58.8804	ACADL	down
GRIA1	-1.97818	0.833447	-13.5091	1.45304e-30	5.27837e-28	58.6196	GRIA1	down
RGCC	-2.28338	5.42411	-13.4791	1.81238e-30	6.51217e-28	58.3997	RGCC	down
LOC101928858	-1.75398	0.705795	-13.4246	2.70606e-30	9.61873e-28	58.0007	LOC101928858	down
SNRK	-1.10281	3.64224	-13.4156	2.89179e-30	1.01696e-27	57.9347	SNRK	down
LDLRAD4-AS1	-0.0695044	0.0123088	-13.3926	3.42619e-30	1.1922e-27	57.7659	LDLRAD4-AS1	no
CNTN6	-1.99174	0.758126	-13.3909	3.46987e-30	1.19483e-27	57.7533	CNTN6	down
FFAR4	-1.47028	0.702702	-13.3748	3.90738e-30	1.33161e-27	57.6351	FFAR4	down
ADRA1A	-0.862897	0.260072	-13.3651	4.19516e-30	1.4151e-27	57.5644	ADRA1A	down
ANGPTL1	-1.92173	1.63429	-13.3574	4.43915e-30	1.48227e-27	57.5081	ANGPTL1	down
BTNL8	-0.885328	0.409335	-13.3504	4.67332e-30	1.54486e-27	57.457	BTNL8	down
NME1	1.78595	6.1945	13.3377	5.13395e-30	1.68033e-27	57.3634	NME1	up
GIMAP8	-2.01934	2.63796	-13.3306	5.40952e-30	1.75316e-27	57.3114	GIMAP8	down
DEFA1B	-1.51436	0.406486	-13.3092	6.32948e-30	2.03139e-27	57.1551	DEFA1B	down
CLEC3B	-3.29011	2.18448	-13.3066	6.45219e-30	2.05087e-27	57.136	CLEC3B	down
SASH1	-1.39802	2.80826	-13.2928	7.14023e-30	2.24795e-27	57.0351	SASH1	down
ASPA	-1.36219	0.823656	-13.2747	8.15876e-30	2.54438e-27	56.9024	ASPA	down
ECEL1P2	-1.58558	0.517512	-13.25	9.78548e-30	3.02316e-27	56.7215	ECEL1P2	down
FGD5	-1.70697	2.5183	-13.2389	1.06188e-29	3.25023e-27	56.6402	FGD5	down
ROBO4	-2.041	1.98846	-13.2365	1.08056e-29	3.27708e-27	56.6228	ROBO4	down
SPP1	5.03191	8.52893	13.2336	1.10392e-29	3.31748e-27	56.6016	SPP1	up
USHBP1	-1.29433	0.871575	-13.1972	1.44294e-29	4.29724e-27	56.3351	USHBP1	down
ALDH18A1	1.38026	5.00177	13.1704	1.75739e-29	5.18696e-27	56.1389	ALDH18A1	up
CCDC141	-1.72859	0.884719	-13.1405	2.18903e-29	6.4038e-27	55.9203	CCDC141	down
TMEM100	-3.87287	2.57262	-13.1355	2.27197e-29	6.58811e-27	55.8833	TMEM100	down
CAV1	-3.01706	6.07584	-13.1175	2.59199e-29	7.45073e-27	55.7522	CAV1	down
LINC00472	-1.09425	0.669523	-13.1015	2.91655e-29	8.31142e-27	55.6348	LINC00472	down
THSD1	-1.6323	1.66482	-13.0648	3.81833e-29	1.07883e-26	55.3667	THSD1	down
FCN3	-4.14666	3.13483	-13.0499	4.26077e-29	1.19363e-26	55.2577	FCN3	down
PTPN21	-1.70289	2.40425	-13.0465	4.36703e-29	1.21312e-26	55.2331	PTPN21	down
STARD13	-1.33884	2.2323	-12.9828	6.97188e-29	1.92058e-26	54.7677	STARD13	down
AGAP11	-1.17641	0.830096	-12.9721	7.54117e-29	2.06023e-26	54.6896	AGAP11	down
DPEP2	-1.85139	2.06508	-12.955	8.55464e-29	2.31796e-26	54.5641	DPEP2	down
LDB2	-2.23541	4.62074	-12.9299	1.02827e-28	2.76354e-26	54.3811	LDB2	down
VIPR1	-2.85804	2.56265	-12.8874	1.40461e-28	3.74453e-26	54.0708	VIPR1	down
ERICH4	-0.376624	0.11931	-12.8462	1.89928e-28	5.02277e-26	53.7706	ERICH4	no
NCAPGP2	-0.584667	0.132863	-12.798	2.70452e-28	7.0955e-26	53.419	NCAPGP2	down
NOVA2	-0.948505	0.647864	-12.7784	3.12356e-28	8.13035e-26	53.2757	NOVA2	down
SYT15	-2.27933	1.45508	-12.771	3.2961e-28	8.51244e-26	53.2222	SYT15	down
OVCH1	-1.18216	0.318669	-12.7692	3.34122e-28	8.56208e-26	53.2086	OVCH1	down
RAMP3	-2.6436	2.75452	-12.7613	3.53944e-28	9.00026e-26	53.1513	RAMP3	down
LOC107984360	-1.18517	0.675832	-12.7245	4.63297e-28	1.1691e-25	52.8835	LOC107984360	down
OTC	-0.755911	0.194655	-12.7126	5.05535e-28	1.26602e-25	52.7967	OTC	down
LINC00511	2.9093	3.88641	12.7074	5.25137e-28	1.30522e-25	52.7588	LINC00511	up
GRK5	-1.79	3.75978	-12.7045	5.36583e-28	1.32372e-25	52.7374	GRK5	down
CLEC14A	-1.97007	3.16516	-12.6978	5.63556e-28	1.37996e-25	52.6886	CLEC14A	down
EMP2	-2.13157	5.55534	-12.6736	6.72807e-28	1.63537e-25	52.5123	EMP2	down
CAV3	-0.355113	0.0826636	-12.6666	7.08132e-28	1.70867e-25	52.4614	CAV3	no
DNASE2B	-1.76047	0.760412	-12.6598	7.43977e-28	1.78215e-25	52.4123	DNASE2B	down
GIMAP1	-1.47721	1.46343	-12.6308	9.19725e-28	2.18729e-25	52.2014	GIMAP1	down
LILRA1	-1.04043	0.910204	-12.6275	9.42625e-28	2.22574e-25	52.1769	LILRA1	down
RXRG	-1.46217	0.664687	-12.6052	1.10922e-27	2.60054e-25	52.015	RXRG	down
RXFP1	-1.56854	0.871983	-12.5752	1.38217e-27	3.21763e-25	51.7962	RXFP1	down
FABP4	-4.35819	3.27792	-12.5554	1.59638e-27	3.69031e-25	51.6529	FABP4	down
LINC01447	-0.110996	0.0335719	-12.5417	1.76447e-27	4.05056e-25	51.5533	LINC01447	no
RPL13AP17	-2.97188	1.0125	-12.52	2.06897e-27	4.71683e-25	51.3949	RPL13AP17	down
ALKAL2	-2.08537	1.24384	-12.5139	2.16278e-27	4.89691e-25	51.3508	ALKAL2	down
TNNC1	-3.40685	2.3439	-12.4991	2.41036e-27	5.42037e-25	51.243	TNNC1	down
PACRG-AS3	-0.215526	0.0380766	-12.49	2.57541e-27	5.75239e-25	51.1772	PACRG-AS3	no
LYVE1	-2.49172	2.66269	-12.4843	2.68528e-27	5.95754e-25	51.1356	LYVE1	down
ABCA8	-2.55007	2.29594	-12.4469	3.52738e-27	7.77364e-25	50.8643	ABCA8	down
CLIC5	-3.30763	2.72964	-12.3946	5.16782e-27	1.13134e-24	50.4845	CLIC5	down
ADRB1	-1.66103	0.750852	-12.3809	5.70803e-27	1.24138e-24	50.3856	ADRB1	down
WWC2	-1.81692	3.41997	-12.3733	6.03575e-27	1.30408e-24	50.3301	WWC2	down
UBE2T	2.45137	4.29324	12.36	6.6515e-27	1.42778e-24	50.2335	UBE2T	up
GPA33	-1.62578	0.592462	-12.3427	7.54365e-27	1.60884e-24	50.1083	GPA33	down
ANKRD1	-2.82609	1.33751	-12.34	7.69575e-27	1.63076e-24	50.0884	ANKRD1	down
RSPO2	-2.25076	1.19096	-12.3372	7.85251e-27	1.65338e-24	50.0684	RSPO2	down
ERVFRD-1	-0.370555	0.151088	-12.3346	8.00101e-27	1.67398e-24	50.0497	ERVFRD-1	no
CD93	-1.764	4.20897	-12.29	1.10764e-26	2.30284e-24	49.7263	CD93	down
LIPN	-0.843051	0.322358	-12.2679	1.30135e-26	2.68867e-24	49.566	LIPN	down
JPH4	-0.95461	0.440716	-12.2478	1.50632e-26	3.09281e-24	49.4206	JPH4	down
LMO2	-1.7264	3.46243	-12.215	1.91284e-26	3.90326e-24	49.183	LMO2	down
PTPRQ	-1.42834	0.548568	-12.1995	2.14129e-26	4.34262e-24	49.0708	PTPRQ	down
KLRF1	-1.42718	1.10413	-12.1567	2.9232e-26	5.89222e-24	48.7612	KLRF1	down
LINC02880	-0.710778	0.260735	-12.1391	3.321e-26	6.65347e-24	48.6344	LINC02880	down
FRY	-1.97059	2.55914	-12.1336	3.45664e-26	6.88351e-24	48.5946	FRY	down
LRRC36	-2.69532	1.62338	-12.1037	4.2958e-26	8.50336e-24	48.3785	LRRC36	down
JCAD	-1.81421	2.77037	-12.1021	4.34776e-26	8.555e-24	48.3665	JCAD	down
KCNT2	-1.05855	0.709848	-12.099	4.44426e-26	8.69312e-24	48.3447	KCNT2	down
CAVIN2	-2.91237	3.5396	-12.0869	4.85538e-26	9.44143e-24	48.2567	CAVIN2	down
IL3RA	-1.67701	2.55767	-12.0721	5.40335e-26	1.04455e-23	48.1504	IL3RA	down
C1orf162	-2.00962	4.76545	-12.0037	8.88238e-26	1.70712e-23	47.6562	C1orf162	down
CASQ2	-1.49175	0.818865	-12.0008	9.07024e-26	1.73315e-23	47.6354	CASQ2	down
PTCRA	-0.643254	0.285015	-11.9904	9.77901e-26	1.85784e-23	47.5606	PTCRA	down
SMAD6	-1.61666	1.33809	-11.9534	1.27884e-25	2.4157e-23	47.2938	SMAD6	down
VEGFD	-3.16965	1.97917	-11.8902	2.02238e-25	3.79852e-23	46.8382	VEGFD	down
CD36	-2.68953	4.7764	-11.8629	2.46436e-25	4.60251e-23	46.6417	CD36	down
CD52	-2.58056	7.13511	-11.8525	2.65554e-25	4.9317e-23	46.5674	CD52	down
RASGRP4	-1.17605	1.23769	-11.8481	2.74282e-25	5.06532e-23	46.5352	RASGRP4	down
AGTR1	-1.70693	1.14093	-11.8231	3.28542e-25	6.03367e-23	46.3558	AGTR1	down
ARHGAP31	-1.93651	3.04122	-11.803	3.8011e-25	6.94216e-23	46.2109	ARHGAP31	down
COL10A1	4.15986	5.34555	11.7971	3.96648e-25	7.2044e-23	46.1685	COL10A1	up
ZNF366	-0.805039	0.758677	-11.793	4.08562e-25	7.38024e-23	46.1391	ZNF366	down
HEMGN	-0.214662	0.0535521	-11.7459	5.74274e-25	1.03173e-22	45.8007	HEMGN	no
NOTCH4	-1.40949	2.31719	-11.7419	5.91076e-25	1.05617e-22	45.772	NOTCH4	down
PHACTR1	-1.91452	2.77214	-11.7303	6.42661e-25	1.14218e-22	45.6888	PHACTR1	down
RETN	-2.53932	1.16203	-11.7159	7.12889e-25	1.26021e-22	45.5858	RETN	down
MCEMP1	-3.43494	2.54509	-11.7131	7.27637e-25	1.27944e-22	45.5654	MCEMP1	down
STARD8	-1.21816	1.64983	-11.708	7.54647e-25	1.31991e-22	45.5292	STARD8	down
FLI1	-1.50873	3.59477	-11.6985	8.08459e-25	1.40659e-22	45.4607	FLI1	down
SLC39A8	-2.52601	5.12328	-11.6527	1.12471e-24	1.94657e-22	45.1326	SLC39A8	down
ADRB2	-2.08151	2.05186	-11.6317	1.30924e-24	2.25415e-22	44.9816	ADRB2	down
CLDN18	-4.89697	3.22145	-11.6115	1.51363e-24	2.59255e-22	44.8374	CLDN18	down
SRPK1	1.22694	4.70485	11.6056	1.57953e-24	2.69147e-22	44.795	SRPK1	up
FAM110D	-0.727138	0.417697	-11.6038	1.60092e-24	2.71394e-22	44.7817	FAM110D	down
PLPP3	-1.31232	4.84411	-11.5652	2.11417e-24	3.56571e-22	44.5053	PLPP3	down
FGFR4	-1.99867	1.35923	-11.5549	2.27598e-24	3.81914e-22	44.432	FGFR4	down
LINC00163	-0.127311	0.0284101	-11.5454	2.43778e-24	4.06999e-22	44.3637	LINC00163	no
NPR1	-1.95544	1.52632	-11.5358	2.61193e-24	4.33882e-22	44.2952	NPR1	down
IGSF10	-2.30741	1.71474	-11.5216	2.8935e-24	4.78252e-22	44.1934	IGSF10	down
ADPRH	-1.29277	2.7518	-11.5173	2.9825e-24	4.88365e-22	44.1633	ADPRH	down
SLC46A2	-2.25562	1.14734	-11.5173	2.98423e-24	4.88365e-22	44.1627	SLC46A2	down
CD34	-1.628	4.24067	-11.5125	3.08863e-24	5.02961e-22	44.1286	CD34	down
TGFBR3	-1.9662	2.59211	-11.4886	3.66767e-24	5.94189e-22	43.9578	TGFBR3	down
KANK3	-1.28182	0.702073	-11.4879	3.68481e-24	5.94189e-22	43.9532	KANK3	down
CYYR1	-1.70207	2.81663	-11.4815	3.85995e-24	6.1941e-22	43.907	CYYR1	down
MUSK	-0.738766	0.343685	-11.4773	3.97642e-24	6.35017e-22	43.8775	MUSK	down
PCDH12	-1.54652	2.10355	-11.4378	5.28282e-24	8.39587e-22	43.5952	PCDH12	down
NKAPL	-0.388545	0.260881	-11.4058	6.64776e-24	1.05146e-21	43.3668	NKAPL	no
RMDN3	-1.10766	4.45798	-11.3646	8.9359e-24	1.40664e-21	43.0729	RMDN3	down
CASS4	-1.52995	1.82567	-11.3601	9.22477e-24	1.44523e-21	43.0413	CASS4	down
FREM3	-0.377206	0.0964001	-11.3551	9.56312e-24	1.49117e-21	43.0055	FREM3	no
COL6A6	-1.92804	1.56133	-11.349	9.99063e-24	1.55052e-21	42.962	COL6A6	down
KLB	-1.52583	0.435847	-11.3326	1.12329e-23	1.73517e-21	42.8456	KLB	down
TOP2A	2.78825	4.58845	11.3268	1.1715e-23	1.80122e-21	42.8038	TOP2A	up
CFD	-1.67607	1.35728	-11.3146	1.27859e-23	1.95677e-21	42.7169	CFD	down
UBASH3B	-1.72075	2.2858	-11.2994	1.42557e-23	2.17166e-21	42.6088	UBASH3B	down
HMGB3	2.76343	5.88492	11.2978	1.4416e-23	2.186e-21	42.5977	HMGB3	up
PLA2G4F	-2.382	1.79241	-11.2843	1.5882e-23	2.39732e-21	42.5015	PLA2G4F	down
CHIAP2	-2.90642	0.981554	-11.277	1.67349e-23	2.51458e-21	42.4495	CHIAP2	down
OTUD1	-1.20965	3.20302	-11.2738	1.71188e-23	2.56061e-21	42.427	OTUD1	down
SEC14L6	-2.07802	1.28177	-11.2446	2.11055e-23	3.14273e-21	42.219	SEC14L6	down
EMCN	-2.52556	3.60042	-11.2367	2.2326e-23	3.30955e-21	42.1631	EMCN	down
SOX7	-2.10868	2.08044	-11.228	2.37579e-23	3.50609e-21	42.1014	SOX7	down
FMO2	-2.77772	4.33538	-11.2261	2.408e-23	3.53783e-21	42.088	FMO2	down
KIAA0408	-2.4522	2.00202	-11.2144	2.61758e-23	3.82873e-21	42.0051	KIAA0408	down
LOC105371730	-1.09536	0.531714	-11.2116	2.67233e-23	3.8916e-21	41.9845	LOC105371730	down
FIG4	-0.990713	3.47107	-11.2097	2.7072e-23	3.92508e-21	41.9716	FIG4	down
HOXA5	-1.52554	2.269	-11.1921	3.07189e-23	4.43439e-21	41.8461	HOXA5	down
INMT	-3.17056	3.18669	-11.1733	3.51148e-23	5.04691e-21	41.7132	INMT	down
PCDH15	-1.37899	0.518028	-11.1703	3.58886e-23	5.1358e-21	41.6916	PCDH15	down
PKNOX2	-1.36207	1.28432	-11.1683	3.63872e-23	5.1847e-21	41.6779	PKNOX2	down
DEFA3	-1.20718	0.331185	-11.161	3.83333e-23	5.43856e-21	41.6261	DEFA3	down
OSCAR	-1.85197	2.35458	-11.1524	4.07854e-23	5.76172e-21	41.5645	OSCAR	down
CORO2B	-1.03623	0.920654	-11.1218	5.07396e-23	7.13744e-21	41.3476	CORO2B	down
TRHDE	-1.13781	0.529238	-11.0934	6.21205e-23	8.6954e-21	41.1466	TRHDE	down
SEC14L3	-0.998997	0.292866	-11.0928	6.23534e-23	8.6954e-21	41.1428	SEC14L3	down
LY6G6F	-0.237999	0.0436758	-11.0923	6.26042e-23	8.6954e-21	41.1388	LY6G6F	no
ATP1A2	-1.18336	0.700381	-11.0866	6.5195e-23	9.01737e-21	41.0986	ATP1A2	down
LIMS2	-1.8831	1.95735	-11.0801	6.82926e-23	9.40646e-21	41.0525	LIMS2	down
BCL6B	-1.40717	2.5273	-11.0606	7.84513e-23	1.07608e-20	40.9147	BCL6B	down
FAM162B	-1.73621	1.93317	-11.0559	8.1153e-23	1.10854e-20	40.8811	FAM162B	down
HIGD1B	-2.04745	2.52308	-11.0446	8.7916e-23	1.19598e-20	40.8016	HIGD1B	down
CFAP161	-0.985686	0.580513	-11.0376	9.24386e-23	1.25235e-20	40.7517	CFAP161	down
MAMDC2	-2.76366	2.25614	-11.0366	9.31009e-23	1.25618e-20	40.7447	MAMDC2	down
CCDC85A	-0.894542	0.404285	-11.0331	9.54351e-23	1.28244e-20	40.7201	CCDC85A	down
TRIM71	-0.539748	0.166471	-11.0047	1.16765e-22	1.56271e-20	40.5197	TRIM71	down
SLC19A3	-1.6682	1.09868	-10.9738	1.45488e-22	1.93927e-20	40.3013	SLC19A3	down
GYPB	-0.55562	0.0629664	-10.9534	1.6825e-22	2.23367e-20	40.1569	GYPB	down
SLIT2	-1.81028	2.82815	-10.9508	1.71324e-22	2.26538e-20	40.1389	SLIT2	down
IL1RL1	-2.52234	1.99384	-10.945	1.78509e-22	2.34593e-20	40.0981	IL1RL1	down
VWF	-1.78366	3.8219	-10.9448	1.78835e-22	2.34593e-20	40.0963	VWF	down
PYCR1	2.40671	4.27702	10.94	1.85063e-22	2.41803e-20	40.0623	PYCR1	up
CLEC4M	-1.03272	0.348583	-10.9366	1.89582e-22	2.46733e-20	40.0384	CLEC4M	down
LINC02471	-2.11474	1.04723	-10.925	2.05755e-22	2.66731e-20	39.9571	LINC02471	down
GNA15-DT	-0.147973	0.0645477	-10.9162	2.18988e-22	2.82777e-20	39.8951	GNA15-DT	no
ESAM	-1.98214	4.15212	-10.8934	2.57507e-22	3.31222e-20	39.7342	ESAM	down
C1QTNF2	-0.563318	0.37318	-10.8896	2.64648e-22	3.39088e-20	39.7071	C1QTNF2	down
ANGPT1	-2.05975	2.61381	-10.87	3.04078e-22	3.88104e-20	39.5692	ANGPT1	down
SLC51B	-1.26296	0.554501	-10.865	3.14973e-22	4.00464e-20	39.5342	SLC51B	down
GREM1	3.79496	4.62753	10.8568	3.33903e-22	4.22905e-20	39.4762	GREM1	up
AFAP1L1	-1.2338	2.27371	-10.8444	3.64501e-22	4.59897e-20	39.3892	AFAP1L1	down
SIGLEC11	-0.809586	0.476078	-10.8341	3.9214e-22	4.92889e-20	39.3166	SIGLEC11	down
LOC283299	-0.472579	0.196474	-10.825	4.183e-22	5.23778e-20	39.2525	LOC283299	no
LRRC2	-0.702041	0.430772	-10.8074	4.7368e-22	5.90884e-20	39.129	LRRC2	down
GIMAP6	-1.75581	3.49396	-10.802	4.92275e-22	6.11772e-20	39.0908	GIMAP6	down
CCNB1	2.39104	4.67832	10.7972	5.08954e-22	6.30131e-20	39.0577	CCNB1	up
PGM5-AS1	-0.940687	0.34168	-10.7923	5.27157e-22	6.50232e-20	39.0228	PGM5-AS1	down
MGC27382	-0.812024	0.289668	-10.7696	6.18818e-22	7.60457e-20	38.8636	MGC27382	down
VWFP1	-0.392881	0.243087	-10.7513	7.04487e-22	8.62527e-20	38.7349	VWFP1	no
SSTR1	-1.43741	0.658009	-10.7457	7.32833e-22	8.93921e-20	38.6957	SSTR1	down
VEPH1	-2.81676	2.7838	-10.7397	7.64451e-22	9.29061e-20	38.6538	VEPH1	down
ITIH5	-2.10585	2.17632	-10.7383	7.71894e-22	9.34671e-20	38.6441	ITIH5	down
OR6K3	-0.41025	0.0573346	-10.7209	8.73319e-22	1.05362e-19	38.5216	OR6K3	no
SECISBP2L	-1.54655	3.96035	-10.7188	8.86208e-22	1.06529e-19	38.507	SECISBP2L	down
ANO2	-0.9915	0.675865	-10.7054	9.73778e-22	1.16631e-19	38.4135	ANO2	down
SYNM	-1.28775	1.8968	-10.6992	1.01769e-21	1.21451e-19	38.3697	SYNM	down
HHIP	-2.71134	1.7936	-10.6766	1.19331e-21	1.41896e-19	38.2116	HHIP	down
ZNF106	-1.03662	3.71807	-10.6753	1.20439e-21	1.42701e-19	38.2024	ZNF106	down
PADI4	-0.904689	0.403165	-10.6617	1.32588e-21	1.56535e-19	38.107	PADI4	down
RASIP1	-1.3204	1.20916	-10.6559	1.38072e-21	1.62429e-19	38.0668	RASIP1	down
ANLN	2.59469	3.84241	10.6529	1.41071e-21	1.65365e-19	38.0455	ANLN	up
TGFBR2	-1.74175	5.60913	-10.6522	1.41734e-21	1.65365e-19	38.0408	TGFBR2	down
SPN	-2.00749	2.92654	-10.6516	1.42354e-21	1.65365e-19	38.0365	SPN	down
CD101	-1.32063	1.50645	-10.6514	1.42569e-21	1.65365e-19	38.035	CD101	down
ADGRG4	-0.0520287	0.0123598	-10.6413	1.53034e-21	1.76882e-19	37.9647	ADGRG4	no
RILPL2	-1.2064	3.74766	-10.6297	1.66118e-21	1.91337e-19	37.8832	RILPL2	down
CD300C	-1.45792	1.54671	-10.6128	1.87109e-21	2.14766e-19	37.7651	CD300C	down
HYAL1	-2.17723	2.15453	-10.6113	1.89049e-21	2.16242e-19	37.7548	HYAL1	down
DISP1	-1.37256	2.00698	-10.5982	2.07395e-21	2.36409e-19	37.6629	DISP1	down
ADAMTSL3	-1.59036	1.60799	-10.537	3.18849e-21	3.62206e-19	37.236	ADAMTSL3	down
MS4A7	-1.94429	5.08236	-10.5294	3.36277e-21	3.80696e-19	37.1831	MS4A7	down
HSD17B6	-2.94061	3.27712	-10.5214	3.55869e-21	4.015e-19	37.1269	HSD17B6	down
MGAT3	-1.69173	1.09898	-10.5173	3.66142e-21	4.11685e-19	37.0987	MGAT3	down
LINC02898	-0.582039	0.218877	-10.5067	3.94393e-21	4.41948e-19	37.0249	LINC02898	down
SCARA5	-2.11337	1.18349	-10.5017	4.08456e-21	4.5616e-19	36.9901	SCARA5	down
KLF2	-1.55261	1.95065	-10.499	4.16388e-21	4.63452e-19	36.971	KLF2	down
LRRK2	-3.03903	3.81159	-10.4927	4.35131e-21	4.82689e-19	36.9273	LRRK2	down
TRPC3	-0.386484	0.259435	-10.4854	4.57915e-21	5.06264e-19	36.8767	TRPC3	no
LAMP3	-3.07356	5.02554	-10.4651	5.28187e-21	5.82009e-19	36.735	LAMP3	down
MYOCD	-1.11459	0.612486	-10.46	5.47447e-21	6.01227e-19	36.6994	MYOCD	down
PDE1C	-1.40664	1.02239	-10.4553	5.65559e-21	6.19063e-19	36.6671	PDE1C	down
FRMD3	-1.22147	1.16064	-10.4248	7.00539e-21	7.64281e-19	36.4547	FRMD3	down
CPB2	-3.02857	1.27409	-10.414	7.55218e-21	8.21226e-19	36.3801	CPB2	down
ART4	-1.14104	0.74806	-10.4126	7.62743e-21	8.26688e-19	36.3703	ART4	down
GRIK4	-0.488044	0.261533	-10.4102	7.76068e-21	8.38382e-19	36.3531	GRIK4	no
CDC20	2.625	3.63914	10.4081	7.87548e-21	8.47432e-19	36.3385	CDC20	up
MSR1	-2.03795	5.40204	-10.4077	7.89573e-21	8.47432e-19	36.336	MSR1	down
BMPR2	-1.03751	3.73012	-10.3891	8.99518e-21	9.62309e-19	36.2066	BMPR2	down
GLDN	-1.56868	1.38063	-10.3685	1.03888e-20	1.10781e-18	36.0637	GLDN	down
TIE1	-1.66563	2.52191	-10.3651	1.06377e-20	1.13071e-18	36.0402	TIE1	down
KIR3DL1	-0.483963	0.176864	-10.3511	1.17299e-20	1.2428e-18	35.9432	KIR3DL1	no
GNAQ	-1.02427	4.24591	-10.3471	1.20597e-20	1.27367e-18	35.9156	GNAQ	down
CACNA2D2	-3.10016	2.30971	-10.3465	1.21136e-20	1.27528e-18	35.9112	CACNA2D2	down
CAMP	-1.4072	0.63632	-10.3456	1.21885e-20	1.2791e-18	35.9051	CAMP	down
PGLYRP1	-0.26227	0.0705117	-10.3424	1.24635e-20	1.30381e-18	35.883	PGLYRP1	no
SYNDIG1L	-0.756878	0.332571	-10.3413	1.25579e-20	1.30954e-18	35.8755	SYNDIG1L	down
LOC100507477	-0.215603	0.0566049	-10.3304	1.35531e-20	1.40889e-18	35.7998	LOC100507477	no
KL	-1.49367	0.945338	-10.324	1.41697e-20	1.46836e-18	35.7556	KL	down
DNASE1L3	-2.20942	1.82355	-10.3021	1.6509e-20	1.70544e-18	35.604	DNASE1L3	down
SPOCK2	-2.25763	3.46284	-10.2876	1.82689e-20	1.88136e-18	35.5035	SPOCK2	down
LINC00607	-1.11444	0.684587	-10.2861	1.84674e-20	1.89589e-18	35.4928	LINC00607	down
MASP1	-1.67342	1.12272	-10.2778	1.95588e-20	2.00172e-18	35.4358	MASP1	down
PTGER4	-1.45501	2.78787	-10.2697	2.0691e-20	2.11106e-18	35.38	PTGER4	down
CDC6	2.16724	3.03414	10.2611	2.19754e-20	2.2352e-18	35.3202	CDC6	up
RSPO4	-1.14345	0.688047	-10.2519	2.3426e-20	2.37544e-18	35.2568	RSPO4	down
ZWINT	1.90923	4.29645	10.2415	2.51824e-20	2.54574e-18	35.1851	ZWINT	up
FGR	-1.79396	3.67014	-10.2326	2.6808e-20	2.70181e-18	35.123	FGR	down
GANC	-1.1757	3.8994	-10.2253	2.82016e-20	2.83361e-18	35.0727	GANC	down
ACACB	-1.09806	1.82486	-10.2184	2.95767e-20	2.96278e-18	35.0255	ACACB	down
ARMH2	-0.508621	0.121949	-10.2174	2.98005e-20	2.97618e-18	35.018	ARMH2	down
ITGA8	-1.92009	2.40726	-10.2163	3.00132e-20	2.98839e-18	35.011	ITGA8	down
PEAR1	-1.14773	1.49249	-10.2149	3.03122e-20	3.0091e-18	35.0011	PEAR1	down
NXPH3	-1.04173	0.735503	-10.2001	3.36079e-20	3.32628e-18	34.8987	NXPH3	down
CLEC12A	-2.12559	2.81709	-10.1961	3.4553e-20	3.4096e-18	34.8712	CLEC12A	down
SIGLEC17P	-1.24372	1.18156	-10.1922	3.5501e-20	3.49273e-18	34.8444	SIGLEC17P	down
MARCO	-3.40967	4.33356	-10.1917	3.56318e-20	3.49519e-18	34.8407	MARCO	down
KIF26B	1.60453	1.98793	10.1878	3.66037e-20	3.57991e-18	34.814	KIF26B	up
PGM5P4-AS1	-0.869654	0.435858	-10.1864	3.69647e-20	3.60455e-18	34.8043	PGM5P4-AS1	down
CPED1	-1.584	2.74586	-10.1727	4.06539e-20	3.95264e-18	34.7099	CPED1	down
IQGAP3	1.858	2.35603	10.17	4.14096e-20	4.0143e-18	34.6916	IQGAP3	up
GKN2	-3.89222	2.35299	-10.1622	4.37083e-20	4.22475e-18	34.638	GKN2	down
UPK3B	-2.22527	1.08215	-10.1593	4.46207e-20	4.30037e-18	34.6175	UPK3B	down
ANGPTL5	-0.46819	0.194869	-10.1547	4.60459e-20	4.42482e-18	34.5863	ANGPTL5	no
THBS2	2.70942	5.08006	10.1508	4.73233e-20	4.5344e-18	34.5592	THBS2	up
TM6SF1	-1.19678	2.98055	-10.1478	4.83356e-20	4.61801e-18	34.5382	TM6SF1	down
IGFBP3	2.81248	6.86468	10.14	5.10027e-20	4.85878e-18	34.4849	IGFBP3	up
AGTPBP1	-0.960563	3.05776	-10.1371	5.20608e-20	4.94533e-18	34.4645	AGTPBP1	down
LPL	-2.7045	3.4852	-10.1321	5.38916e-20	5.10457e-18	34.4303	LPL	down
PID1	-2.14202	2.83587	-10.1314	5.41483e-20	5.11423e-18	34.4255	PID1	down
LRRC18	-0.773932	0.389017	-10.1256	5.6359e-20	5.30786e-18	34.3858	LRRC18	down
SPRYD7	-0.975401	2.4913	-10.1163	6.01359e-20	5.64748e-18	34.3215	SPRYD7	down
CGNL1	-1.75307	2.67101	-10.1143	6.09597e-20	5.70862e-18	34.308	CGNL1	down
CDH19	-0.735128	0.31141	-10.1106	6.25324e-20	5.83936e-18	34.2827	CDH19	down
FAM189A2	-2.28365	2.11512	-10.1053	6.48911e-20	6.04255e-18	34.246	FAM189A2	down
KCNA5	-0.514551	0.308048	-10.0946	6.98795e-20	6.48879e-18	34.1725	KCNA5	down
PHACTR2	-1.25034	3.47714	-10.0909	7.17173e-20	6.64079e-18	34.1468	PHACTR2	down
UBE2C	3.10799	4.7396	10.0841	7.51682e-20	6.94088e-18	34.1002	UBE2C	up
AFF3	-1.98868	1.43586	-10.0826	7.59144e-20	6.99026e-18	34.0904	AFF3	down
NEK2	2.31776	3.00994	10.0762	7.93774e-20	7.28883e-18	34.0461	NEK2	up
HMGB3P6	2.47086	4.06823	10.0662	8.50922e-20	7.79195e-18	33.9772	HMGB3P6	up
AGTR2	-2.74182	1.43412	-10.0512	9.43949e-20	8.61992e-18	33.8743	AGTR2	down
DLC1	-2.2137	3.69116	-10.042	1.00588e-19	9.16012e-18	33.8112	DLC1	down
TEX14	-0.663804	0.439362	-10.0293	1.09796e-19	9.97123e-18	33.7244	TEX14	down
LDB3	-0.818523	0.503697	-10.0286	1.10365e-19	9.99542e-18	33.7192	LDB3	down
PLAC9	-1.61844	1.44147	-10.0204	1.16794e-19	1.05488e-17	33.6631	PLAC9	down
L1TD1	-0.658174	0.379349	-10.0161	1.20267e-19	1.08329e-17	33.634	L1TD1	down
SULF1	2.81422	6.25954	10.0145	1.2161e-19	1.0924e-17	33.623	SULF1	up
STARD9	-1.0021	1.30115	-9.99725	1.37028e-19	1.22757e-17	33.5046	STARD9	down
GPX3	-2.44388	6.43744	-9.98764	1.46423e-19	1.30819e-17	33.4388	GPX3	down
SCN7A	-2.39561	2.30798	-9.98648	1.476e-19	1.31515e-17	33.4309	SCN7A	down
DOCK4	-1.27361	3.24051	-9.98372	1.50439e-19	1.33685e-17	33.412	DOCK4	down
PLPP2	2.55585	4.73631	9.97877	1.55674e-19	1.37879e-17	33.3781	PLPP2	up
CD300LF	-1.67312	2.93885	-9.97847	1.55993e-19	1.37879e-17	33.376	CD300LF	down
BEND2	-0.0369878	0.00736099	-9.97542	1.59308e-19	1.40433e-17	33.3552	BEND2	no
ADARB1	-1.16553	2.77589	-9.9678	1.67916e-19	1.47628e-17	33.303	ADARB1	down
RBP2	-2.04501	0.721404	-9.96466	1.71582e-19	1.50451e-17	33.2816	RBP2	down
ERG	-1.509	2.78603	-9.96002	1.77162e-19	1.54932e-17	33.2498	ERG	down
STX12	-0.85667	4.88451	-9.95469	1.83797e-19	1.60311e-17	33.2134	STX12	down
MTMR10	-1.03269	3.37366	-9.95345	1.85379e-19	1.61265e-17	33.2049	MTMR10	down
PELATON	-1.8326	3.26951	-9.94049	2.02709e-19	1.75878e-17	33.1163	PELATON	down
INMT-MINDY4	-1.41549	0.948953	-9.93522	2.10201e-19	1.81675e-17	33.0803	INMT-MINDY4	down
TMEM88	-1.29543	1.11998	-9.93502	2.10489e-19	1.81675e-17	33.0789	TMEM88	down
LILRA5	-1.58064	2.18083	-9.93387	2.12169e-19	1.82648e-17	33.071	LILRA5	down
MMP11	3.72654	4.1356	9.9303	2.17445e-19	1.86703e-17	33.0467	MMP11	up
FGF10	-1.21267	0.561005	-9.927	2.22445e-19	1.90501e-17	33.0241	FGF10	down
PDE5A	-1.41349	3.05215	-9.91267	2.45511e-19	2.09712e-17	32.9263	PDE5A	down
RCC1	1.38714	4.34621	9.88649	2.93988e-19	2.50474e-17	32.7476	RCC1	up
SCN4B	-1.72824	1.57315	-9.88435	2.98341e-19	2.53529e-17	32.733	SCN4B	down
PP2D1	-0.211039	0.130986	-9.87627	3.15393e-19	2.67332e-17	32.6779	PP2D1	no
CDCA8	1.96163	2.89165	9.8674	3.35214e-19	2.83406e-17	32.6175	CDCA8	up
RHOJ	-1.49416	3.03379	-9.85749	3.5885e-19	3.02615e-17	32.5499	RHOJ	down
CD33	-1.39061	2.82041	-9.84922	3.79833e-19	3.19495e-17	32.4936	CD33	down
MORC2	0.876399	3.90804	9.8476	3.84091e-19	3.22256e-17	32.4825	MORC2	up
LINC02891	-0.175989	0.0714135	-9.83232	4.26553e-19	3.56976e-17	32.3785	LINC02891	no
ADAMTS9-AS2	-1.10494	0.869071	-9.82581	4.46057e-19	3.72356e-17	32.3342	ADAMTS9-AS2	down
VSIG4	-2.22631	5.46601	-9.81975	4.64987e-19	3.87181e-17	32.293	VSIG4	down
SPAG5	1.99457	3.29171	9.81755	4.72081e-19	3.921e-17	32.278	SPAG5	up
CCT3	1.07485	6.98211	9.81656	4.75302e-19	3.93786e-17	32.2712	CCT3	up
AKAP13	-1.19191	5.29167	-9.81145	4.9225e-19	4.06808e-17	32.2365	AKAP13	down
PPAT	1.39957	3.11033	9.81087	4.94218e-19	4.07416e-17	32.2326	PPAT	up
KCNA10	-0.145067	0.0328705	-9.80321	5.2085e-19	4.28302e-17	32.1805	KCNA10	no
RGR	-0.124897	0.0203367	-9.80146	5.27158e-19	4.32414e-17	32.1686	RGR	no
MSTO1	1.03429	4.54231	9.79489	5.51454e-19	4.50422e-17	32.1239	MSTO1	up
SVEP1	-1.51236	2.09468	-9.79479	5.51837e-19	4.50422e-17	32.1232	SVEP1	down
RADIL	-0.771074	0.523317	-9.78849	5.76178e-19	4.69131e-17	32.0804	RADIL	down
ADGRE1	-1.48031	1.11391	-9.78639	5.84541e-19	4.74771e-17	32.0661	ADGRE1	down
GFRA2	-0.699928	0.525832	-9.78598	5.86166e-19	4.74924e-17	32.0634	GFRA2	down
ADCY4	-1.38157	2.34919	-9.7681	6.6257e-19	5.35515e-17	31.9419	ADCY4	down
AURKB	2.13781	3.27176	9.76112	6.94988e-19	5.60347e-17	31.8946	AURKB	up
RNF125	-1.02412	1.6814	-9.75617	7.18953e-19	5.78258e-17	31.861	RNF125	down
FXYD1	-2.31846	2.42124	-9.75376	7.30907e-19	5.86446e-17	31.8446	FXYD1	down
ACE	-1.68991	3.83176	-9.75311	7.34138e-19	5.87613e-17	31.8402	ACE	down
ADAMTSL4	-1.73281	2.89183	-9.74941	7.52987e-19	6.01244e-17	31.8151	ADAMTSL4	down
SERINC1	-0.82688	6.66758	-9.74503	7.75922e-19	6.18064e-17	31.7854	SERINC1	down
AOC3	-2.32296	3.96448	-9.74306	7.86411e-19	6.23958e-17	31.772	AOC3	down
PLK1	2.20435	3.24697	9.74294	7.87096e-19	6.23958e-17	31.7712	PLK1	up
STXBP6	-2.47879	2.51759	-9.74177	7.93422e-19	6.27468e-17	31.7632	STXBP6	down
SYNJ2	1.06616	2.50902	9.7401	8.02528e-19	6.33154e-17	31.7519	SYNJ2	up
KCNK3	-1.86409	1.27383	-9.73461	8.33236e-19	6.55816e-17	31.7147	KCNK3	down
CXCR2	-1.70204	1.38073	-9.73276	8.43846e-19	6.62589e-17	31.7022	CXCR2	down
CRIM1	-1.23911	4.24855	-9.73181	8.4932e-19	6.65307e-17	31.6958	CRIM1	down
MNDA	-1.73888	4.38418	-9.72664	8.79881e-19	6.87618e-17	31.6607	MNDA	down
SFXN1	1.45981	4.47511	9.71147	9.76066e-19	7.60987e-17	31.5579	SFXN1	up
DENND2A	-1.28081	1.92279	-9.70901	9.92566e-19	7.72029e-17	31.5413	DENND2A	down
ANKRD20A17P	-0.600654	0.26793	-9.70686	1.00731e-18	7.80137e-17	31.5266	ANKRD20A17P	down
TPX2	2.60152	3.93526	9.7068	1.00771e-18	7.80137e-17	31.5262	TPX2	up
SLC1A1	-2.06366	2.31467	-9.69677	1.07919e-18	8.33521e-17	31.4583	SLC1A1	down
ABCA9	-1.147	1.20171	-9.69393	1.10027e-18	8.47822e-17	31.4391	ABCA9	down
GNG11	-1.96989	4.51797	-9.6859	1.16227e-18	8.93514e-17	31.3848	GNG11	down
CRBN	-0.720923	4.29358	-9.68486	1.17061e-18	8.97835e-17	31.3777	CRBN	down
CX3CR1	-1.70685	1.51962	-9.68432	1.1749e-18	8.99043e-17	31.3741	CX3CR1	down
VIP	-0.587681	0.312446	-9.68024	1.20807e-18	9.22292e-17	31.3465	VIP	down
LINC01031	-0.141559	0.0355785	-9.67835	1.22376e-18	9.32117e-17	31.3337	LINC01031	no
SH2D3C	-1.59665	1.96797	-9.66706	1.3218e-18	1.00448e-16	31.2573	SH2D3C	down
CKAP4	1.15547	5.29709	9.66092	1.37833e-18	1.04503e-16	31.2158	CKAP4	up
CENPF	2.29804	3.34314	9.65293	1.45547e-18	1.10099e-16	31.1618	CENPF	up
SH3GL3	-1.5668	0.673705	-9.64597	1.52621e-18	1.15187e-16	31.1148	SH3GL3	down
GATA6	-1.34812	1.8711	-9.62592	1.74967e-18	1.31577e-16	30.9794	GATA6	down
IQANK1	1.99419	3.50693	9.62578	1.75133e-18	1.31577e-16	30.9784	IQANK1	up
ADH1B	-3.84308	4.34988	-9.61979	1.82416e-18	1.36737e-16	30.938	ADH1B	down
FAP	2.2047	4.22741	9.61483	1.88685e-18	1.41117e-16	30.9045	FAP	up
TPBG	1.6111	3.28158	9.61085	1.93866e-18	1.44664e-16	30.8777	TPBG	up
GPER1	-0.833996	0.440092	-9.60622	2.00069e-18	1.48956e-16	30.8465	GPER1	down
PIP5K1B	-1.98975	2.52252	-9.60058	2.07899e-18	1.54439e-16	30.8084	PIP5K1B	down
COL3A1	2.82782	8.92237	9.59869	2.10587e-18	1.56085e-16	30.7957	COL3A1	up
MCM4	1.86468	4.70257	9.59734	2.1254e-18	1.5718e-16	30.7866	MCM4	up
SH3BP5	-1.45534	4.61958	-9.59075	2.2228e-18	1.64016e-16	30.7422	SH3BP5	down
DES	-2.77227	2.81708	-9.58458	2.318e-18	1.7066e-16	30.7006	DES	down
KPNA2	1.68111	5.49147	9.5839	2.32875e-18	1.7107e-16	30.696	KPNA2	up
SACM1L	-0.748503	4.46063	-9.57946	2.40023e-18	1.7593e-16	30.666	SACM1L	down
GGCT	1.36339	5.77338	9.57401	2.4908e-18	1.82165e-16	30.6293	GGCT	up
COX4I2	-1.8172	2.5768	-9.57253	2.51589e-18	1.83593e-16	30.6194	COX4I2	down
HSPB6	-1.92619	2.00297	-9.57059	2.54931e-18	1.85622e-16	30.6063	HSPB6	down
C14orf132	-1.48811	1.92714	-9.56503	2.64745e-18	1.92344e-16	30.5689	C14orf132	down
KIF20A	1.91321	2.87504	9.55382	2.85702e-18	2.06954e-16	30.4934	KIF20A	up
LMOD3	-0.298454	0.202344	-9.55361	2.86106e-18	2.06954e-16	30.492	LMOD3	no
LEPR	-2.00159	2.82018	-9.54754	2.9815e-18	2.15195e-16	30.4511	LEPR	down
PRICKLE2	-1.13209	2.13321	-9.53936	3.15165e-18	2.2698e-16	30.3961	PRICKLE2	down
DLGAP5	2.15845	2.96563	9.53826	3.17529e-18	2.28186e-16	30.3887	DLGAP5	up
CYP1A2	-0.231999	0.0373912	-9.53562	3.23265e-18	2.31804e-16	30.371	CYP1A2	no
ADTRP	-1.88008	2.31065	-9.53467	3.25369e-18	2.32808e-16	30.3646	ADTRP	down
ABHD6	-0.871132	2.18801	-9.52988	3.36107e-18	2.39971e-16	30.3324	ABHD6	down
GMFG	-1.44547	5.52778	-9.52424	3.49212e-18	2.48791e-16	30.2945	GMFG	down
JPT2	1.19202	5.22606	9.52159	3.55544e-18	2.52757e-16	30.2767	JPT2	up
BIRC5	2.36749	3.19735	9.51444	3.73206e-18	2.64744e-16	30.2286	BIRC5	up
ERICH2-DT	-0.877749	0.382272	-9.50203	4.05964e-18	2.87365e-16	30.1453	ERICH2-DT	down
ARHGEF6	-1.27049	3.44526	-9.48989	4.40772e-18	3.11338e-16	30.0637	ARHGEF6	down
JAML	-1.88733	4.43509	-9.48794	4.46638e-18	3.14808e-16	30.0507	JAML	down
LINC00987	-0.986816	1.03387	-9.48698	4.49537e-18	3.16177e-16	30.0442	LINC00987	down
EPB42	-0.43986	0.363459	-9.4745	4.89174e-18	3.43326e-16	29.9605	EPB42	no
CRTAC1	-2.72681	2.3286	-9.46955	5.05865e-18	3.54288e-16	29.9273	CRTAC1	down
ANGPTL7	-0.61381	0.223018	-9.46833	5.10056e-18	3.56468e-16	29.9191	ANGPTL7	down
GIMAP7	-1.77207	4.12323	-9.45266	5.67086e-18	3.95489e-16	29.8141	GIMAP7	down
SIX4	1.51217	2.26594	9.42509	6.83258e-18	4.75505e-16	29.6294	SIX4	up
FAM167B	-1.03916	1.30843	-9.41979	7.08143e-18	4.91511e-16	29.594	FAM167B	down
FGF2	-1.20897	1.32413	-9.41957	7.09232e-18	4.91511e-16	29.5925	FGF2	down
ADGRL2	-1.69575	4.07621	-9.41745	7.19443e-18	4.97544e-16	29.5783	ADGRL2	down
ITM2A	-1.64281	4.30029	-9.41422	7.3531e-18	5.07456e-16	29.5567	ITM2A	down
MPIG6B	-0.50437	0.308134	-9.40676	7.73277e-18	5.32546e-16	29.5068	MPIG6B	down
NUF2	2.15649	3.10949	9.3984	8.1819e-18	5.62306e-16	29.4509	NUF2	up
SESN1	-1.26766	3.6491	-9.39218	8.53252e-18	5.85186e-16	29.4093	SESN1	down
IL18R1	-1.18662	1.81149	-9.38725	8.82087e-18	6.03709e-16	29.3764	IL18R1	down
GIPC2	-1.06273	0.797134	-9.38537	8.93317e-18	6.10132e-16	29.3639	GIPC2	down
PCDH9	-1.16181	0.713602	-9.38335	9.0558e-18	6.17232e-16	29.3504	PCDH9	down
COL11A1	3.83853	3.77312	9.37938	9.30195e-18	6.32705e-16	29.3238	COL11A1	up
CLDN5	-1.54676	1.35945	-9.37607	9.51175e-18	6.45647e-16	29.3017	CLDN5	down
RASGRF1	-2.75652	2.23871	-9.35666	1.08405e-17	7.34331e-16	29.1722	RASGRF1	down
MYH2	-0.210746	0.0644292	-9.35485	1.0974e-17	7.41853e-16	29.16	MYH2	no
FRMD4B	-1.04475	3.96067	-9.35407	1.10312e-17	7.44204e-16	29.1549	FRMD4B	down
HPS5	-0.818409	3.72895	-9.34609	1.16403e-17	7.83696e-16	29.1017	HPS5	down
PCDHGB7	-1.12764	1.54226	-9.34426	1.17846e-17	7.91793e-16	29.0895	PCDHGB7	down
COLEC10	-1.07226	0.475754	-9.34001	1.21271e-17	8.13154e-16	29.0611	COLEC10	down
CYP27A1	-2.0428	4.30371	-9.33576	1.24788e-17	8.35043e-16	29.0328	CYP27A1	down
LHFPL6	-1.31024	4.49334	-9.33251	1.27547e-17	8.51783e-16	29.0111	LHFPL6	down
CASKIN2	-1.22174	1.9731	-9.33082	1.29006e-17	8.59789e-16	28.9998	CASKIN2	down
CXCR1	-1.43009	0.89208	-9.32724	1.32148e-17	8.78955e-16	28.976	CXCR1	down
SLC24A4	-0.53038	0.389896	-9.32478	1.3435e-17	8.91809e-16	28.9596	SLC24A4	down
C5AR1	-1.5752	3.8546	-9.32362	1.35402e-17	8.96994e-16	28.9519	C5AR1	down
PCLAF	1.9352	4.09644	9.31469	1.43789e-17	9.50644e-16	28.8924	PCLAF	up
EME1	1.63602	2.2063	9.29055	1.6911e-17	1.11582e-15	28.7317	EME1	up
NCKAP5	-2.00073	1.72795	-9.28964	1.70148e-17	1.12043e-15	28.7256	NCKAP5	down
MAD2L1	1.99162	3.59154	9.28491	1.75634e-17	1.15426e-15	28.6942	MAD2L1	up
PLA2G1B	-2.98832	1.90421	-9.28202	1.79075e-17	1.17454e-15	28.675	PLA2G1B	down
PDE1B	-0.950324	1.57557	-9.27072	1.9319e-17	1.26461e-15	28.5999	PDE1B	down
CEP55	2.05064	3.31399	9.26754	1.97351e-17	1.28929e-15	28.5788	CEP55	up
GPR17	-0.755039	0.339082	-9.25658	2.12408e-17	1.38493e-15	28.5059	GPR17	down
BST1	-1.25947	2.89247	-9.25467	2.15154e-17	1.40007e-15	28.4932	BST1	down
RAI2	-1.4805	2.46697	-9.24759	2.25612e-17	1.46524e-15	28.4462	RAI2	down
GGTA1	-1.53399	3.7137	-9.24053	2.36539e-17	1.53319e-15	28.3994	GGTA1	down
KIF2C	2.12443	3.10192	9.23387	2.47335e-17	1.60003e-15	28.3552	KIF2C	up
TNXB	-1.60414	1.25459	-9.23145	2.51373e-17	1.62298e-15	28.3391	TNXB	down
FOXM1	2.50267	3.62188	9.22969	2.54366e-17	1.6391e-15	28.3274	FOXM1	up
KANK2	-1.39872	4.862	-9.22508	2.62329e-17	1.68712e-15	28.2969	KANK2	down
KLF13	-1.09078	4.07397	-9.22373	2.64722e-17	1.6992e-15	28.2879	KLF13	down
SIRPB1	-1.61451	3.08816	-9.20928	2.91603e-17	1.86812e-15	28.1921	SIRPB1	down
ELAPOR2	-1.73248	3.54216	-9.20852	2.93097e-17	1.87406e-15	28.1871	ELAPOR2	down
PF4	-0.674705	0.268227	-9.20289	3.04347e-17	1.94224e-15	28.1498	PF4	down
CDK1	1.91451	4.59187	9.20026	3.09752e-17	1.97292e-15	28.1323	CDK1	up
LINC01070	-0.0242247	0.00406716	-9.19683	3.16936e-17	2.0148e-15	28.1096	LINC01070	no
NOSTRIN	-2.16734	3.05069	-9.19649	3.17651e-17	2.01547e-15	28.1074	NOSTRIN	down
MMRN1	-1.89668	2.29851	-9.19536	3.20074e-17	2.02695e-15	28.0999	MMRN1	down
SLC12A8	1.69346	3.55847	9.19204	3.27253e-17	2.06845e-15	28.0779	SLC12A8	up
STIL	1.35551	2.14795	9.18617	3.40346e-17	2.1471e-15	28.0391	STIL	up
TNS1	-1.58181	5.03733	-9.17024	3.78594e-17	2.38011e-15	27.9336	TNS1	down
TMOD1	-1.44452	1.70434	-9.17019	3.78721e-17	2.38011e-15	27.9333	TMOD1	down
RAPGEF4	-1.26809	2.27379	-9.1558	4.16902e-17	2.61509e-15	27.8382	RAPGEF4	down
KDM5B	1.12604	4.50974	9.15204	4.27503e-17	2.67651e-15	27.8133	KDM5B	up
GCSAML	-0.912777	0.629352	-9.14771	4.4003e-17	2.74973e-15	27.7847	GCSAML	down
RRM2	2.21526	4.16174	9.11187	5.58839e-17	3.48558e-15	27.5481	RRM2	up
DNAH14	1.42692	3.22541	9.11021	5.65029e-17	3.51755e-15	27.5371	DNAH14	up
HACD4	-1.22416	2.86929	-9.1088	5.70382e-17	3.5442e-15	27.5278	HACD4	down
MS4A14	-1.09583	1.34494	-9.10802	5.7336e-17	3.55602e-15	27.5227	MS4A14	down
SLC2A1	3.54953	5.36368	9.10216	5.96181e-17	3.69063e-15	27.484	SLC2A1	up
ADGRE3	-1.13257	0.84867	-9.09144	6.40254e-17	3.95605e-15	27.4134	ADGRE3	down
ACOXL	-2.04103	1.68269	-9.08562	6.65555e-17	4.09724e-15	27.375	ACOXL	down
GINS1	1.71162	2.37704	9.08561	6.65583e-17	4.09724e-15	27.375	GINS1	up
CDKN3	2.13599	3.69331	9.08186	6.82398e-17	4.19295e-15	27.3503	CDKN3	up
KLF4	-1.87615	3.87234	-9.07729	7.03468e-17	4.31439e-15	27.3202	KLF4	down
POSTN	2.74771	7.39085	9.06973	7.39755e-17	4.52853e-15	27.2704	POSTN	up
TMPRSS4	3.50379	4.60259	9.06848	7.45945e-17	4.55799e-15	27.2621	TMPRSS4	up
P3H4	1.53164	3.02683	9.06709	7.52868e-17	4.5918e-15	27.253	P3H4	up
PDIA4	1.37719	6.7379	9.06101	7.83884e-17	4.77216e-15	27.213	PDIA4	up
DCSTAMP	-1.75893	1.71633	-9.05653	8.07596e-17	4.90748e-15	27.1835	DCSTAMP	down
PRC1	2.00923	4.22207	9.0541	8.20762e-17	4.97834e-15	27.1675	PRC1	up
ACP5	-1.77814	5.98981	-9.04572	8.67734e-17	5.25361e-15	27.1124	ACP5	down
AOC4P	-0.630758	0.436125	-9.04154	8.92161e-17	5.39162e-15	27.085	AOC4P	down
LY86	-1.68553	3.77574	-9.03833	9.11345e-17	5.4975e-15	27.0639	LY86	down
ST6GALNAC3	-1.17819	1.07492	-9.03795	9.137e-17	5.50167e-15	27.0613	ST6GALNAC3	down
TLR8	-1.53421	2.22218	-9.03609	9.25015e-17	5.55416e-15	27.0492	TLR8	down
SIDT2	-0.985311	4.1435	-9.03597	9.25777e-17	5.55416e-15	27.0483	SIDT2	down
RECK	-0.976157	2.5053	-9.03503	9.31566e-17	5.57876e-15	27.0422	RECK	down
CCNA2	1.85519	3.03608	9.03286	9.45063e-17	5.64936e-15	27.0279	CCNA2	up
PEBP4	-3.91453	3.9278	-9.02746	9.79536e-17	5.84486e-15	26.9925	PEBP4	down
RBP4	-2.40412	1.79413	-9.02642	9.86371e-17	5.87504e-15	26.9856	RBP4	down
HHIP-AS1	-1.91037	1.65049	-9.02308	1.00843e-16	5.9956e-15	26.9637	HHIP-AS1	down
CHEK1	1.84341	3.22178	9.01947	1.03286e-16	6.12987e-15	26.94	CHEK1	up
DOCK11	-1.09418	2.73838	-9.01688	1.05077e-16	6.22495e-15	26.923	DOCK11	down
ECSCR	-2.04801	5.73502	-9.0112	1.0911e-16	6.45234e-15	26.8857	ECSCR	down
ZNF22-AS1	-0.574034	0.826597	-9.00448	1.14084e-16	6.73444e-15	26.8416	ZNF22-AS1	down
LETR1	-0.692634	0.531007	-9.00242	1.15656e-16	6.81502e-15	26.828	LETR1	down
LINC00670	-0.279122	0.0986873	-8.99927	1.18093e-16	6.94627e-15	26.8074	LINC00670	no
FAM124B	-0.742	0.80815	-8.99506	1.21433e-16	7.13002e-15	26.7798	FAM124B	down
WWC2-AS2	-0.181485	0.123997	-8.99207	1.23865e-16	7.25992e-15	26.7602	WWC2-AS2	no
PREX2	-1.21025	1.23016	-8.99089	1.24837e-16	7.30398e-15	26.7524	PREX2	down
CCRL2	-1.38779	2.82063	-8.98781	1.27404e-16	7.43624e-15	26.7323	CCRL2	down
AGRP	-0.50961	0.157484	-8.98764	1.27548e-16	7.43624e-15	26.7312	AGRP	down
C8orf34-AS1	-2.26398	1.91602	-8.98668	1.28367e-16	7.47085e-15	26.7248	C8orf34-AS1	down
MELK	2.2261	3.09828	8.98519	1.29638e-16	7.53156e-15	26.7151	MELK	up
LINC02104	-0.587059	0.360784	-8.98248	1.31982e-16	7.65424e-15	26.6973	LINC02104	down
KIF4A	1.84536	2.15366	8.97918	1.349e-16	7.80977e-15	26.6757	KIF4A	up
SLC5A9	-1.18732	0.615693	-8.9784	1.356e-16	7.83661e-15	26.6706	SLC5A9	down
HJURP	1.96582	2.69671	8.97414	1.39475e-16	8.04644e-15	26.6427	HJURP	up
GATA2	-1.53707	1.81739	-8.97261	1.40896e-16	8.11427e-15	26.6327	GATA2	down
HBB	-3.10283	5.17067	-8.97143	1.42001e-16	8.16371e-15	26.6249	HBB	down
DKK2	-1.31644	1.38766	-8.96964	1.43697e-16	8.24684e-15	26.6132	DKK2	down
GNL3	0.899411	5.82653	8.96407	1.49092e-16	8.54165e-15	26.5767	GNL3	up
GSTA3	-0.951954	0.396259	-8.95272	1.60706e-16	9.19111e-15	26.5025	GSTA3	down
SHROOM4	-1.53458	2.21493	-8.94993	1.63706e-16	9.34652e-15	26.4841	SHROOM4	down
CHAF1B	1.29886	2.45872	8.94534	1.68742e-16	9.61741e-15	26.4542	CHAF1B	up
CCNB2	2.12614	3.54026	8.93029	1.86394e-16	1.06052e-14	26.3557	CCNB2	up
SFTPC	-6.41724	7.81668	-8.92529	1.92644e-16	1.0942e-14	26.3231	SFTPC	down
AURKA	1.79919	3.5209	8.9228	1.95834e-16	1.11041e-14	26.3068	AURKA	up
RPL7AP64	-0.885418	0.86968	-8.91707	2.0339e-16	1.15128e-14	26.2693	RPL7AP64	down
CDCA7	2.02291	3.51044	8.91412	2.07392e-16	1.17192e-14	26.2501	CDCA7	up
TRPV2	-1.43731	3.35941	-8.91249	2.09626e-16	1.18253e-14	26.2395	TRPV2	down
HELLS	1.51456	2.46806	8.91184	2.10537e-16	1.18564e-14	26.2352	HELLS	up
CMTM5	-0.324327	0.135179	-8.90806	2.15852e-16	1.2135e-14	26.2105	CMTM5	no
FCN1	-2.0894	2.87816	-8.90336	2.22648e-16	1.24959e-14	26.1798	FCN1	down
SLC6A13	-0.80187	0.430853	-8.9021	2.24504e-16	1.25787e-14	26.1716	SLC6A13	down
TPI1	1.21367	7.78797	8.90132	2.2567e-16	1.26226e-14	26.1665	TPI1	up
C8B	-1.85741	0.738282	-8.89919	2.2886e-16	1.27794e-14	26.1526	C8B	down
HMMR	1.66502	2.80796	8.89377	2.37181e-16	1.32218e-14	26.1172	HMMR	up
RALGPS2	1.30944	3.54721	8.89067	2.42085e-16	1.34724e-14	26.097	RALGPS2	up
PCDH17	-1.2244	2.32985	-8.88113	2.57796e-16	1.43226e-14	26.0348	PCDH17	down
LOC100652999	-1.70723	1.07521	-8.87389	2.70376e-16	1.49964e-14	25.9876	LOC100652999	down
INPP5K	-0.842534	3.96208	-8.87355	2.7098e-16	1.50047e-14	25.9854	INPP5K	down
CDCA5	2.02584	2.94406	8.87276	2.72395e-16	1.50578e-14	25.9803	CDCA5	up
MND1	1.57147	2.40634	8.86938	2.78533e-16	1.53714e-14	25.9582	MND1	up
CKS1B	1.58146	4.83692	8.86468	2.8729e-16	1.58282e-14	25.9276	CKS1B	up
KIR2DL3	-0.40834	0.193902	-8.86111	2.94114e-16	1.61773e-14	25.9044	KIR2DL3	no
TACC1	-1.43502	5.2572	-8.85685	3.0249e-16	1.66103e-14	25.8766	TACC1	down
LINC01836	-1.39697	1.06961	-8.84887	3.18797e-16	1.74768e-14	25.8246	LINC01836	down
KNOP1	0.936552	3.94803	8.84171	3.34169e-16	1.82891e-14	25.778	KNOP1	up
CC2D2B	-0.384044	0.399844	-8.83264	3.5468e-16	1.93796e-14	25.7191	CC2D2B	no
ARHGEF26	-1.79687	2.64822	-8.8321	3.55947e-16	1.94167e-14	25.7156	ARHGEF26	down
MMRN2	-1.15016	3.33	-8.8293	3.62554e-16	1.97446e-14	25.6974	MMRN2	down
DPYSL2	-1.54927	4.57844	-8.82728	3.67412e-16	1.99762e-14	25.6842	DPYSL2	down
NIM1K	-0.933282	0.633285	-8.82588	3.70814e-16	2.01281e-14	25.6751	NIM1K	down
PRKCQ	-1.18903	1.69536	-8.82446	3.74268e-16	2.02612e-14	25.6659	PRKCQ	down
BUB1	1.72827	3.15575	8.82437	3.74492e-16	2.02612e-14	25.6653	BUB1	up
EXO1	1.81551	2.37726	8.82204	3.80277e-16	2.05283e-14	25.6502	EXO1	up
N4BP2L1	-1.03866	3.66867	-8.82188	3.80671e-16	2.05283e-14	25.6491	N4BP2L1	down
STOM	-1.21204	6.77604	-8.8198	3.85908e-16	2.07768e-14	25.6356	STOM	down
LIPA	-1.53646	6.57402	-8.81843	3.89408e-16	2.09312e-14	25.6267	LIPA	down
C1QTNF7	-1.73722	1.72791	-8.81431	4.00094e-16	2.14706e-14	25.5999	C1QTNF7	down
CALCOCO1	-0.97765	5.7915	-8.81349	4.02243e-16	2.1551e-14	25.5946	CALCOCO1	down
NRG3	-0.411817	0.19945	-8.81072	4.09622e-16	2.19108e-14	25.5766	NRG3	no
ILF2	0.971078	7.14737	8.80783	4.17468e-16	2.22913e-14	25.5578	ILF2	up
ZNF385B	-2.58877	2.46653	-8.80761	4.18083e-16	2.22913e-14	25.5564	ZNF385B	down
PPARG	-2.0035	3.30898	-8.80714	4.19371e-16	2.23239e-14	25.5533	PPARG	down
DKC1	1.15911	5.32034	8.80638	4.21469e-16	2.23995e-14	25.5484	DKC1	up
SEMA6A	-1.71674	1.96934	-8.7985	4.43834e-16	2.35503e-14	25.4973	SEMA6A	down
PDZD2	-1.93508	2.362	-8.79493	4.54348e-16	2.40695e-14	25.4741	PDZD2	down
LOC101928372	-0.131445	0.0305896	-8.78914	4.71953e-16	2.49622e-14	25.4365	LOC101928372	no
CYBRD1	-1.66515	5.29879	-8.78504	4.84788e-16	2.56001e-14	25.4099	CYBRD1	down
NXF3	-1.64287	1.11594	-8.7807	4.98801e-16	2.6298e-14	25.3817	NXF3	down
BUB1B	1.92294	2.82043	8.77859	5.05728e-16	2.66208e-14	25.3681	BUB1B	up
RASL12	-1.3102	2.4686	-8.77758	5.09095e-16	2.67554e-14	25.3615	RASL12	down
ACSS3	-1.55657	2.1753	-8.77513	5.17353e-16	2.71463e-14	25.3456	ACSS3	down
A2M	-2.01518	8.32571	-8.76481	5.53512e-16	2.89975e-14	25.2788	A2M	down
PGM5	-2.04955	2.68331	-8.75958	5.72814e-16	2.99613e-14	25.2449	PGM5	down
SEPTIN4	-1.23478	3.29994	-8.75885	5.7556e-16	3.00573e-14	25.2402	SEPTIN4	down
LRRFIP1	-0.820994	5.61667	-8.75835	5.77466e-16	3.01093e-14	25.2369	LRRFIP1	down
CFP	-1.43762	1.4136	-8.75774	5.79758e-16	3.01812e-14	25.233	CFP	down
PODXL	-1.1439	4.01954	-8.75622	5.85572e-16	3.04359e-14	25.2231	PODXL	down
RMI2	1.70178	3.68519	8.75541	5.88684e-16	3.05497e-14	25.2179	RMI2	up
PRDX4	1.09606	6.53806	8.75514	5.89701e-16	3.05545e-14	25.2161	PRDX4	up
C11orf80	1.10817	3.90449	8.75442	5.92502e-16	3.06516e-14	25.2115	C11orf80	up
KCNAB1	-1.0831	1.13885	-8.75317	5.97388e-16	3.0856e-14	25.2033	KCNAB1	down
PRAM1	-1.15231	1.25042	-8.75098	6.06009e-16	3.12525e-14	25.1892	PRAM1	down
CCBE1	-1.69881	1.49181	-8.74851	6.15879e-16	3.16907e-14	25.1732	CCBE1	down
ARRB2	-1.01297	5.18068	-8.74837	6.16424e-16	3.16907e-14	25.1723	ARRB2	down
LINC00656	-0.252161	0.0842889	-8.7453	6.28955e-16	3.22847e-14	25.1524	LINC00656	no
STYXL2	-0.226292	0.0661644	-8.73467	6.74257e-16	3.45565e-14	25.0836	STYXL2	no
GPR146	-1.1606	1.26877	-8.7323	6.84749e-16	3.50399e-14	25.0683	GPR146	down
FAM71A	-0.155594	0.0336381	-8.7299	6.95619e-16	3.55411e-14	25.0527	FAM71A	no
ECT2	1.82602	4.45256	8.72875	7.00864e-16	3.57538e-14	25.0453	ECT2	up
COL5A2	2.2442	5.57893	8.72793	7.04634e-16	3.58907e-14	25.04	COL5A2	up
MITF	-1.19435	2.65544	-8.7225	7.30086e-16	3.70829e-14	25.0049	MITF	down
DOCK11P1	-0.0980661	0.0926311	-8.72246	7.30282e-16	3.70829e-14	25.0046	DOCK11P1	no
TRIP13	2.22321	3.21156	8.72044	7.39956e-16	3.75164e-14	24.9916	TRIP13	up
NCF2	-1.54227	4.98223	-8.71701	7.5673e-16	3.83081e-14	24.9695	NCF2	down
LRRC32	-1.42362	3.30561	-8.71586	7.62431e-16	3.85377e-14	24.962	LRRC32	down
FZD4	-1.2072	2.46086	-8.71341	7.74751e-16	3.91007e-14	24.9462	FZD4	down
SLC22A10	-0.22474	0.0796924	-8.70684	8.08728e-16	4.07532e-14	24.9037	SLC22A10	no
ABI3BP	-1.99938	4.22009	-8.70135	8.38221e-16	4.21751e-14	24.8683	ABI3BP	down
SAMHD1	-1.28293	5.27913	-8.70111	8.39543e-16	4.21775e-14	24.8667	SAMHD1	down
PEAK1	-1.06655	3.18151	-8.67731	9.8058e-16	4.91882e-14	24.7132	PEAK1	down
ECRG4	-1.8824	1.41152	-8.67593	9.89459e-16	4.95584e-14	24.7043	ECRG4	down
LHFPL3-AS2	-2.89963	1.90729	-8.67385	1.00297e-15	5.0159e-14	24.6908	LHFPL3-AS2	down
AQP4	-3.51846	3.89305	-8.66847	1.03876e-15	5.18704e-14	24.6562	AQP4	down
UTRN	-1.20371	4.77378	-8.66345	1.0733e-15	5.35142e-14	24.6238	UTRN	down
XPO5	0.900376	3.9868	8.66314	1.0755e-15	5.35433e-14	24.6218	XPO5	up
TLR4	-1.34561	3.39689	-8.66022	1.09609e-15	5.44864e-14	24.603	TLR4	down
CYP4B1	-3.78604	4.01388	-8.65931	1.10266e-15	5.47304e-14	24.5971	CYP4B1	down
TBX2	-1.45122	2.31997	-8.64619	1.20098e-15	5.95213e-14	24.5127	TBX2	down
OSBPL11	-0.88787	3.44423	-8.64571	1.20472e-15	5.96176e-14	24.5096	OSBPL11	down
TMEM132A	2.01166	3.1594	8.63351	1.30426e-15	6.4447e-14	24.4311	TMEM132A	up
E2F8	1.3592	1.78517	8.6306	1.32924e-15	6.5583e-14	24.4123	E2F8	up
LGR4	1.76691	3.73248	8.62681	1.36237e-15	6.71175e-14	24.388	LGR4	up
CACNB4	-1.05407	0.832893	-8.62171	1.40835e-15	6.92795e-14	24.3551	CACNB4	down
TBX4	-1.96666	2.53276	-8.62145	1.41067e-15	6.92907e-14	24.3535	TBX4	down
SCIMP	-1.56638	2.77825	-8.62011	1.42306e-15	6.97953e-14	24.3449	SCIMP	down
DONSON	1.11083	3.66514	8.61806	1.44215e-15	7.06269e-14	24.3317	DONSON	up
XRCC2	1.37733	1.71013	8.61376	1.48304e-15	7.25218e-14	24.3041	XRCC2	up
ZNF438	-0.75202	2.55032	-8.61133	1.50657e-15	7.35639e-14	24.2885	ZNF438	down
NME1-NME2	1.04122	7.42538	8.60979	1.52178e-15	7.41969e-14	24.2786	NME1-NME2	up
CHRDL1	-2.45653	3.57793	-8.60745	1.54503e-15	7.52197e-14	24.2636	CHRDL1	down
PARP1	0.87461	5.6218	8.60029	1.6186e-15	7.86852e-14	24.2176	PARP1	up
PSAT1	2.31935	3.79586	8.5972	1.65141e-15	8.01625e-14	24.1977	PSAT1	up
ITLN1	-1.90015	0.947471	-8.59669	1.65689e-15	8.03108e-14	24.1944	ITLN1	down
SCN1A	-1.63444	1.02587	-8.59478	1.67754e-15	8.11923e-14	24.1822	SCN1A	down
KNTC1	1.46087	3.74371	8.59308	1.69612e-15	8.19715e-14	24.1713	KNTC1	up
FBLN5	-1.76887	4.23572	-8.58596	1.77635e-15	8.57239e-14	24.1256	FBLN5	down
CARD16	-1.16232	4.99674	-8.58017	1.84437e-15	8.88766e-14	24.0885	CARD16	down
HDGF	0.940219	7.58815	8.57756	1.87585e-15	9.0262e-14	24.0717	HDGF	up
CDC45	2.00257	2.75337	8.574	1.91972e-15	9.22387e-14	24.0489	CDC45	up
CDCA3	2.08743	3.28937	8.56981	1.97248e-15	9.46363e-14	24.0221	CDCA3	up
PAFAH1B3	1.71074	4.05689	8.56891	1.9841e-15	9.50557e-14	24.0163	PAFAH1B3	up
C1QTNF6	1.53987	2.99529	8.56268	2.06587e-15	9.883e-14	23.9763	C1QTNF6	up
FAM136A	0.854931	4.82346	8.55994	2.10282e-15	1.00452e-13	23.9588	FAM136A	up
ARHGAP44	-1.70673	2.24756	-8.55784	2.13157e-15	1.01679e-13	23.9454	ARHGAP44	down
VMP1	1.0828	7.63141	8.55751	2.1362e-15	1.01753e-13	23.9432	VMP1	up
ERO1A	1.75428	5.91183	8.55633	2.15258e-15	1.02385e-13	23.9357	ERO1A	up
MACF1	-0.859823	5.49829	-8.55595	2.1579e-15	1.02491e-13	23.9332	MACF1	down
FERMT1	2.13432	3.05568	8.55502	2.17089e-15	1.0296e-13	23.9273	FERMT1	up
DSP	2.87221	4.917	8.55299	2.19963e-15	1.04174e-13	23.9143	DSP	up
LIN7A	-1.28661	1.41934	-8.55154	2.22047e-15	1.0501e-13	23.905	LIN7A	down
CBX7	-1.23876	2.96577	-8.55065	2.23324e-15	1.05463e-13	23.8993	CBX7	down
HLX	-1.15926	1.9416	-8.54984	2.24505e-15	1.05769e-13	23.8941	HLX	down
DAP3	0.792203	6.56207	8.54976	2.24613e-15	1.05769e-13	23.8936	DAP3	up
SEMA5A	-1.53088	1.97413	-8.54946	2.25061e-15	1.0583e-13	23.8916	SEMA5A	down
SH3BGRL	-0.978301	6.66536	-8.54334	2.34149e-15	1.09947e-13	23.8525	SH3BGRL	down
AARD	-1.41879	0.823849	-8.54247	2.35478e-15	1.10414e-13	23.8469	AARD	down
WFDC1	-1.49214	1.66801	-8.54113	2.37528e-15	1.11218e-13	23.8383	WFDC1	down
HSPB8	-1.80158	3.81698	-8.53345	2.4962e-15	1.16714e-13	23.7893	HSPB8	down
ORC6	1.6945	2.65649	8.53161	2.52623e-15	1.17951e-13	23.7774	ORC6	up
CD83	-1.46341	4.10352	-8.52746	2.59492e-15	1.20988e-13	23.7509	CD83	down
GSTM5	-1.55443	1.75578	-8.52424	2.64956e-15	1.23361e-13	23.7303	GSTM5	down
DIPK2B	-1.0344	2.23529	-8.51835	2.75241e-15	1.2797e-13	23.6927	DIPK2B	down
NDC80	1.73737	2.79033	8.51783	2.76166e-15	1.2822e-13	23.6893	NDC80	up
NPM3	1.51868	4.20425	8.51564	2.80099e-15	1.29863e-13	23.6754	NPM3	up
SGPL1	0.762517	4.33098	8.5079	2.9446e-15	1.3633e-13	23.6259	SGPL1	up
LRRC59	0.713821	5.75344	8.50299	3.0395e-15	1.40527e-13	23.5946	LRRC59	up
RBMS2	-1.05592	3.09897	-8.49809	3.13724e-15	1.44843e-13	23.5633	RBMS2	down
SORBS1	-1.58504	2.76413	-8.49414	3.21818e-15	1.48373e-13	23.5381	SORBS1	down
ZEB2-AS1	-0.663827	0.657601	-8.49362	3.22914e-15	1.48477e-13	23.5348	ZEB2-AS1	down
GJA4	-1.26521	2.07891	-8.4936	3.22943e-15	1.48477e-13	23.5347	GJA4	down
KHDC4	0.985616	4.99029	8.49247	3.25315e-15	1.4936e-13	23.5274	KHDC4	up
HBA1	-2.46497	2.30327	-8.49056	3.29362e-15	1.51008e-13	23.5152	HBA1	down
CCDC69	-1.43973	4.00757	-8.49026	3.29996e-15	1.5109e-13	23.5133	CCDC69	down
FGF11	2.28928	2.81106	8.48907	3.32531e-15	1.5204e-13	23.5058	FGF11	up
CRABP2	3.85667	5.51585	8.48606	3.39047e-15	1.54805e-13	23.4866	CRABP2	up
OLR1	-2.22489	4.63244	-8.47967	3.53328e-15	1.61103e-13	23.4458	OLR1	down
ABCA3	-2.6192	3.6331	-8.47563	3.62648e-15	1.65125e-13	23.4201	ABCA3	down
C1orf112	1.03726	2.83051	8.4744	3.65554e-15	1.66219e-13	23.4122	C1orf112	up
MKI67	1.71175	2.75621	8.46932	3.77711e-15	1.71511e-13	23.3798	MKI67	up
KIF23	1.88315	3.20544	8.46637	3.84963e-15	1.74564e-13	23.361	KIF23	up
BZW2	1.06943	5.6046	8.46255	3.94571e-15	1.78676e-13	23.3367	BZW2	up
C11orf21	-1.05645	1.14794	-8.45746	4.07713e-15	1.84375e-13	23.3043	C11orf21	down
COL1A1	2.92693	7.14599	8.45557	4.12706e-15	1.86378e-13	23.2923	COL1A1	up
SNAP47	0.651655	4.18707	8.45324	4.18941e-15	1.88935e-13	23.2774	SNAP47	up
IQCN	-0.876763	0.785967	-8.45289	4.19893e-15	1.89106e-13	23.2752	IQCN	down
MSI2	1.30522	5.28024	8.45116	4.24599e-15	1.90965e-13	23.2642	MSI2	up
PGR	-0.559072	0.523575	-8.44729	4.35311e-15	1.95517e-13	23.2395	PGR	down
DUOX1	-2.17381	3.04929	-8.44498	4.41824e-15	1.98173e-13	23.2249	DUOX1	down
GAPDH	1.73458	9.82753	8.44353	4.45987e-15	1.9977e-13	23.2156	GAPDH	up
ANKRD20A2P	-0.33224	0.210342	-8.43909	4.58911e-15	2.0528e-13	23.1874	ANKRD20A2P	no
PXMP4	-1.53828	2.80166	-8.4369	4.65416e-15	2.07909e-13	23.1735	PXMP4	down
TIMELESS	1.2755	3.69875	8.43423	4.73487e-15	2.11229e-13	23.1565	TIMELESS	up
LATS2	-0.853055	2.73572	-8.42596	4.99358e-15	2.2247e-13	23.1039	LATS2	down
ITGA11	2.24145	3.09307	8.42078	5.16276e-15	2.29698e-13	23.071	ITGA11	up
CSRNP1	-1.48513	3.63125	-8.41289	5.43128e-15	2.4132e-13	23.0209	CSRNP1	down
HBA2	-2.55997	2.51025	-8.41134	5.48558e-15	2.43405e-13	23.011	HBA2	down
KIF14	1.34094	1.56075	8.40836	5.59153e-15	2.47774e-13	22.9921	KIF14	up
PTPRM	-1.44045	4.57864	-8.40684	5.64656e-15	2.49877e-13	22.9824	PTPRM	down
EFNA4	1.39745	3.15751	8.39583	6.06031e-15	2.67828e-13	22.9126	EFNA4	up
TYMS	1.72937	4.59973	8.3953	6.08088e-15	2.68379e-13	22.9092	TYMS	up
CTNNAL1	-1.33445	4.33766	-8.39298	6.17229e-15	2.71943e-13	22.8945	CTNNAL1	down
RAMP2-AS1	-1.03467	0.820409	-8.39283	6.17809e-15	2.71943e-13	22.8935	RAMP2-AS1	down
HEG1	-1.30174	4.27351	-8.39001	6.29111e-15	2.7655e-13	22.8756	HEG1	down
CENPU	1.65965	3.76493	8.38888	6.33677e-15	2.78187e-13	22.8685	CENPU	up
RGS13	-1.17174	1.30299	-8.38839	6.35675e-15	2.78694e-13	22.8654	RGS13	down
UBFD1	0.743701	4.20095	8.38753	6.39187e-15	2.79862e-13	22.8599	UBFD1	up
ANKRD29	-2.05918	2.81131	-8.38566	6.46906e-15	2.82867e-13	22.8481	ANKRD29	down
PALMD	-1.63417	3.12596	-8.38031	6.6951e-15	2.92365e-13	22.8141	PALMD	down
SLC2A5	1.79445	2.88926	8.37958	6.72645e-15	2.93346e-13	22.8095	SLC2A5	up
BMPER	-1.6427	1.25991	-8.37899	6.75168e-15	2.94058e-13	22.8058	BMPER	down
KAT2B	-0.930566	3.34706	-8.37682	6.84631e-15	2.97788e-13	22.792	KAT2B	down
PLLP	-1.79057	2.84965	-8.37371	6.98428e-15	3.03389e-13	22.7723	PLLP	down
BAIAP2L1	1.19426	4.55637	8.37282	7.02446e-15	3.04716e-13	22.7667	BAIAP2L1	up
DEPDC1B	1.62798	2.17583	8.37262	7.03327e-15	3.04716e-13	22.7654	DEPDC1B	up
CMTM2	-1.15832	0.834576	-8.35882	7.68345e-15	3.3245e-13	22.6781	CMTM2	down
SNX22	-1.0157	1.21766	-8.35187	8.03332e-15	3.47134e-13	22.6341	SNX22	down
CLSPN	1.34481	2.06763	8.3458	8.35204e-15	3.60435e-13	22.5956	CLSPN	up
POLR2H	1.19868	6.07943	8.34454	8.41945e-15	3.62871e-13	22.5877	POLR2H	up
LINC02154	-1.55337	0.892535	-8.34285	8.51073e-15	3.66327e-13	22.577	LINC02154	down
WDHD1	1.33972	2.70976	8.34236	8.53749e-15	3.67001e-13	22.5739	WDHD1	up
SPATS2	0.970476	3.99422	8.34201	8.55681e-15	3.67354e-13	22.5717	SPATS2	up
NIPSNAP1	1.03762	5.01735	8.34123	8.59946e-15	3.68706e-13	22.5668	NIPSNAP1	up
KHDRBS2	-1.38914	0.879157	-8.33762	8.80081e-15	3.7685e-13	22.5439	KHDRBS2	down
F8	-1.03288	2.59452	-8.33637	8.87144e-15	3.78913e-13	22.536	F8	down
QKI	-0.883651	6.08094	-8.33636	8.8719e-15	3.78913e-13	22.536	QKI	down
LCN6	-0.672964	0.243455	-8.33327	9.04893e-15	3.85975e-13	22.5164	LCN6	down
PDK4	-2.31323	3.26874	-8.33016	9.23074e-15	3.93222e-13	22.4968	PDK4	down
TNFSF13	-1.43484	5.32183	-8.32961	9.26329e-15	3.93991e-13	22.4933	TNFSF13	down
SPC25	1.53828	2.28317	8.32945	9.27263e-15	3.93991e-13	22.4923	SPC25	up
ASPM	1.57954	2.02508	8.3201	9.84378e-15	4.17723e-13	22.4333	ASPM	up
DOK2	-1.5301	2.50562	-8.31469	1.01903e-14	4.31874e-13	22.3991	DOK2	down
SELP	-1.5534	2.38874	-8.3095	1.0534e-14	4.45869e-13	22.3663	SELP	down
CENPL	1.02539	2.70244	8.30767	1.06578e-14	4.50248e-13	22.3548	CENPL	up
STAC3	-0.966675	2.10397	-8.30757	1.06647e-14	4.50248e-13	22.3541	STAC3	down
COLEC12	-1.70543	4.1014	-8.30445	1.08793e-14	4.58719e-13	22.3344	COLEC12	down
LDHA	1.20061	8.93955	8.3032	1.09663e-14	4.61799e-13	22.3266	LDHA	up
HEATR1	0.841508	3.50857	8.30292	1.09857e-14	4.6203e-13	22.3248	HEATR1	up
PCOLCE2	-2.237	2.75173	-8.30106	1.1117e-14	4.66956e-13	22.3131	PCOLCE2	down
MEF2A	-0.786273	4.4116	-8.29771	1.13576e-14	4.76455e-13	22.2919	MEF2A	down
PVT1	1.7517	4.47989	8.29581	1.14961e-14	4.81657e-13	22.28	PVT1	up
FAM13C	-1.16079	2.0228	-8.29414	1.16191e-14	4.86194e-13	22.2694	FAM13C	down
P2RY14	-1.22078	1.99764	-8.29351	1.16658e-14	4.87528e-13	22.2655	P2RY14	down
CDC25C	1.32115	1.65005	8.29183	1.17921e-14	4.92185e-13	22.2548	CDC25C	up
PDK1	1.42836	4.27501	8.29092	1.18606e-14	4.94423e-13	22.2491	PDK1	up
NCAPH	1.80763	2.91774	8.28739	1.21308e-14	5.05048e-13	22.2269	NCAPH	up
ZEB2	-1.11238	4.41387	-8.2818	1.25709e-14	5.22714e-13	22.1917	ZEB2	down
LRP2BP	-0.684197	0.862289	-8.2815	1.25948e-14	5.23046e-13	22.1898	LRP2BP	down
SNX2	-0.744564	5.79355	-8.28001	1.27151e-14	5.27382e-13	22.1804	SNX2	down
SLCO2A1	-1.86278	3.54692	-8.27247	1.33412e-14	5.52656e-13	22.1329	SLCO2A1	down
KIR2DL1	-0.274473	0.0972394	-8.27214	1.33692e-14	5.53122e-13	22.1308	KIR2DL1	no
SLIT3	-1.71963	2.53906	-8.26885	1.36525e-14	5.63562e-13	22.1101	SLIT3	down
FAM124A	-0.571661	0.563193	-8.26882	1.36556e-14	5.63562e-13	22.1099	FAM124A	down
LOC340268	-1.60549	1.13326	-8.25825	1.46062e-14	6.02042e-13	22.0434	LOC340268	down
MYBL2	2.37999	3.0588	8.25781	1.46476e-14	6.02997e-13	22.0406	MYBL2	up
GP9	-0.108731	0.0170816	-8.24948	1.54453e-14	6.35045e-13	21.9883	GP9	no
ATAD2	1.37731	3.7869	8.24829	1.55623e-14	6.39058e-13	21.9808	ATAD2	up
ZC3HAV1L	1.08822	2.07179	8.24694	1.56965e-14	6.43772e-13	21.9723	ZC3HAV1L	up
CCN4	1.6834	3.06249	8.24136	1.62639e-14	6.66216e-13	21.9372	CCN4	up
TBX5-AS1	-1.1858	1.82539	-8.24073	1.63293e-14	6.68068e-13	21.9333	TBX5-AS1	down
SLFN14	-0.154575	0.0980744	-8.24027	1.6378e-14	6.6923e-13	21.9303	SLFN14	no
NDST1	-1.01545	3.52057	-8.23893	1.65178e-14	6.7411e-13	21.9219	NDST1	down
GINS2	1.49071	2.11609	8.23862	1.65505e-14	6.74613e-13	21.92	GINS2	up
KIF11	1.56187	2.82441	8.23766	1.66516e-14	6.77898e-13	21.914	KIF11	up
ALOX5	-1.7131	4.46192	-8.23613	1.68145e-14	6.83686e-13	21.9044	ALOX5	down
SMTNL2	-0.932692	0.748789	-8.23124	1.73451e-14	7.04393e-13	21.8737	SMTNL2	down
LINC01169	-0.169846	0.0446038	-8.22684	1.7838e-14	7.23522e-13	21.846	LINC01169	no
PDE2A	-1.11185	1.9142	-8.22643	1.78842e-14	7.24508e-13	21.8434	PDE2A	down
TNFRSF21	1.47227	5.25409	8.22524	1.80196e-14	7.29097e-13	21.836	TNFRSF21	up
TIMM8A	0.953517	2.4418	8.22221	1.83705e-14	7.42387e-13	21.8169	TIMM8A	up
RAD54L	1.54778	2.14102	8.21944	1.8696e-14	7.5462e-13	21.7996	RAD54L	up
KLF6	-1.20828	5.83725	-8.21582	1.9132e-14	7.71276e-13	21.7768	KLF6	down
ENO1	1.15954	9.49002	8.20972	1.98866e-14	8.00719e-13	21.7386	ENO1	up
MDK	2.58012	6.3609	8.20917	1.99567e-14	8.02564e-13	21.7351	MDK	up
NONO	0.695487	7.1338	8.20892	1.9989e-14	8.02887e-13	21.7336	NONO	up
C1orf131	0.745558	3.86387	8.20759	2.0158e-14	8.08691e-13	21.7252	C1orf131	up
HLA-E	-1.3065	8.0614	-8.20607	2.03536e-14	8.15552e-13	21.7157	HLA-E	down
NUSAP1	1.78234	4.42879	8.19724	2.15269e-14	8.60619e-13	21.6603	NUSAP1	up
PROK2	-1.13445	0.680775	-8.19721	2.15305e-14	8.60619e-13	21.6602	PROK2	down
LINC00092	-0.553654	0.395838	-8.19396	2.19793e-14	8.77498e-13	21.6398	LINC00092	down
SLC7A7	-1.40823	4.65246	-8.18928	2.26422e-14	9.02103e-13	21.6105	SLC7A7	down
LIFR	-1.75429	3.25232	-8.18922	2.26501e-14	9.02103e-13	21.6101	LIFR	down
SIGLEC6	-1.09182	1.0805	-8.18772	2.28662e-14	9.09611e-13	21.6007	SIGLEC6	down
RGS18	-1.01569	1.93667	-8.18732	2.29247e-14	9.10843e-13	21.5982	RGS18	down
PZP	-1.97656	1.74167	-8.18109	2.38477e-14	9.46377e-13	21.5592	PZP	down
LIMD1	-1.0586	3.22698	-8.1781	2.4305e-14	9.6337e-13	21.5405	LIMD1	down
S100A3	-1.47195	1.51568	-8.17468	2.48376e-14	9.82595e-13	21.5191	S100A3	down
HECW2	-1.14012	2.02535	-8.1746	2.48495e-14	9.82595e-13	21.5186	HECW2	down
DAPK2	-1.48522	2.83619	-8.17418	2.49153e-14	9.84021e-13	21.516	DAPK2	down
PI16	-1.2439	0.593747	-8.17395	2.49514e-14	9.84272e-13	21.5146	PI16	down
TMEM232	-0.946466	0.907827	-8.16823	2.58724e-14	1.01939e-12	21.4788	TMEM232	down
ADAM12	2.23983	2.99139	8.16451	2.64894e-14	1.04245e-12	21.4555	ADAM12	up
STAC	-1.64776	1.81637	-8.16382	2.66057e-14	1.04579e-12	21.4512	STAC	down
PUS7	1.14297	3.52833	8.15882	2.74613e-14	1.07813e-12	21.4199	PUS7	up
FAM241A	-1.03324	2.83178	-8.15857	2.75048e-14	1.07856e-12	21.4183	FAM241A	down
ALDH2	-1.65614	6.22428	-8.1556	2.80267e-14	1.09772e-12	21.3998	ALDH2	down
KLF9	-1.13001	3.65388	-8.15326	2.84455e-14	1.11281e-12	21.3851	KLF9	down
NCAPG	1.56253	2.44649	8.15088	2.8877e-14	1.12835e-12	21.3703	NCAPG	up
SNX10-AS1	-1.29164	1.07238	-8.14857	2.93006e-14	1.14355e-12	21.3559	SNX10-AS1	down
ABCA10	-0.97227	0.959039	-8.14256	3.04358e-14	1.18646e-12	21.3184	ABCA10	down
CD302	-1.70618	4.39181	-8.14155	3.06319e-14	1.1927e-12	21.312	CD302	down
SKA3	1.26509	1.75694	8.13948	3.10352e-14	1.20698e-12	21.2991	SKA3	up
COX7A1	-1.33071	2.50267	-8.13914	3.1103e-14	1.20819e-12	21.2969	COX7A1	down
ETV4	2.33827	3.16192	8.13813	3.13017e-14	1.21346e-12	21.2907	ETV4	up
INKA2	-0.857585	1.44466	-8.13808	3.1312e-14	1.21346e-12	21.2903	INKA2	down
LINC01852	-0.804037	1.18372	-8.13571	3.17847e-14	1.23034e-12	21.2755	LINC01852	down
TUBB3	2.65618	3.37605	8.13481	3.19657e-14	1.23589e-12	21.2699	TUBB3	up
F10	-1.18424	1.09316	-8.13409	3.21117e-14	1.24009e-12	21.2654	F10	down
KIAA0040	-1.02883	4.07767	-8.13248	3.24395e-14	1.25129e-12	21.2554	KIAA0040	down
GARS1	0.913883	5.85887	8.13174	3.25917e-14	1.25569e-12	21.2508	GARS1	up
KRT80	2.02847	2.9167	8.12776	3.34217e-14	1.28617e-12	21.2259	KRT80	up
GMNN	1.2811	4.12483	8.12702	3.35777e-14	1.29067e-12	21.2214	GMNN	up
LTA4H	-1.40864	6.68747	-8.12623	3.37464e-14	1.29565e-12	21.2164	LTA4H	down
MFNG	-1.31546	2.871	-8.12593	3.38106e-14	1.29661e-12	21.2145	MFNG	down
GPRIN2	-1.45395	1.39294	-8.12332	3.43713e-14	1.31658e-12	21.1983	GPRIN2	down
METTL7A	-1.48	4.76942	-8.12087	3.49083e-14	1.3356e-12	21.183	METTL7A	down
MCTS1	0.755934	5.24666	8.11617	3.59602e-14	1.37426e-12	21.1537	MCTS1	up
MCM10	1.41911	1.80507	8.11336	3.66043e-14	1.39726e-12	21.1361	MCM10	up
DEFA4	-0.246932	0.0621579	-8.11009	3.73654e-14	1.42467e-12	21.1158	DEFA4	no
PBK	1.97589	2.59994	8.10458	3.86886e-14	1.47342e-12	21.0815	PBK	up
MFAP4	-2.41627	5.8039	-8.10027	3.97555e-14	1.51231e-12	21.0546	MFAP4	down
DCAF13	1.16997	5.06036	8.09918	4.00296e-14	1.52099e-12	21.0478	DCAF13	up
AK4	2.09742	2.97554	8.09606	4.08246e-14	1.54941e-12	21.0284	AK4	up
TMEM273	-1.37692	3.84718	-8.09461	4.11982e-14	1.5618e-12	21.0194	TMEM273	down
RAB40A	-0.436733	0.4503	-8.09301	4.16159e-14	1.57583e-12	21.0095	RAB40A	no
POLR2D	0.707801	4.19213	8.08573	4.35704e-14	1.64795e-12	20.9641	POLR2D	up
ABCG2	-1.27263	1.63824	-8.08217	4.45585e-14	1.6834e-12	20.942	ABCG2	down
C3orf86	-0.502623	0.260671	-8.08108	4.48667e-14	1.6914e-12	20.9352	C3orf86	down
NARF	0.872115	5.07176	8.08106	4.48728e-14	1.6914e-12	20.9351	NARF	up
FAM220A	0.772156	3.53808	8.0804	4.50599e-14	1.69652e-12	20.931	FAM220A	up
MEFV	-0.838929	1.00783	-8.07891	4.54827e-14	1.70882e-12	20.9217	MEFV	down
FEN1	1.30395	3.69931	8.07889	4.54901e-14	1.70882e-12	20.9216	FEN1	up
UTP25	0.724018	2.54086	8.07628	4.62444e-14	1.73519e-12	20.9053	UTP25	up
SPARCL1	-1.653	6.77722	-8.07575	4.63993e-14	1.73903e-12	20.902	SPARCL1	down
SIGLEC16	-0.617123	0.473863	-8.07519	4.65634e-14	1.7432e-12	20.8986	SIGLEC16	down
KCNE1	-1.10177	1.03796	-8.07139	4.76902e-14	1.78219e-12	20.875	KCNE1	down
PLBD1	-1.49955	4.90462	-8.07131	4.77127e-14	1.78219e-12	20.8745	PLBD1	down
UPK3BP1	-0.586385	0.221754	-8.0702	4.80474e-14	1.79267e-12	20.8676	UPK3BP1	down
TMEM177	0.951305	2.63209	8.06751	4.88691e-14	1.82127e-12	20.8508	TMEM177	up
NCAPG2	1.30477	3.51656	8.06111	5.08781e-14	1.894e-12	20.8111	NCAPG2	up
GPBAR1	-0.559604	0.3106	-8.06066	5.10227e-14	1.89725e-12	20.8083	GPBAR1	down
RASGRP2	-1.30747	2.31837	-8.05607	5.25167e-14	1.95061e-12	20.7798	RASGRP2	down
ADAMTS7P3	-1.81995	0.701624	-8.05349	5.33755e-14	1.98029e-12	20.7638	ADAMTS7P3	down
HSPE1	1.10382	6.29791	8.05117	5.41591e-14	2.0071e-12	20.7494	HSPE1	up
SUV39H2	1.10741	2.74649	8.04894	5.49233e-14	2.03315e-12	20.7356	SUV39H2	up
GIMAP5	-1.54636	4.05104	-8.04533	5.61842e-14	2.0775e-12	20.7131	GIMAP5	down
MT1JP	-0.402193	0.0892285	-8.03963	5.82353e-14	2.15093e-12	20.6778	MT1JP	no
G6PC2	-0.0808865	0.0169897	-8.03877	5.85492e-14	2.16011e-12	20.6724	G6PC2	no
GTSE1	1.48817	1.98418	8.0353	5.98375e-14	2.20379e-12	20.651	GTSE1	up
CBX3	0.810374	6.69496	8.03523	5.98664e-14	2.20379e-12	20.6505	CBX3	up
TK1	2.06862	3.67376	8.03493	5.99791e-14	2.20548e-12	20.6486	TK1	up
AHNAK	-1.28822	5.7114	-8.03284	6.077e-14	2.23208e-12	20.6357	AHNAK	down
LINC02285	-0.343899	0.290994	-8.03265	6.08454e-14	2.23237e-12	20.6345	LINC02285	no
HMGCLL1	-1.07994	0.981793	-8.03189	6.11358e-14	2.24054e-12	20.6298	HMGCLL1	down
CAPN3	-1.38532	2.84482	-8.02697	6.30511e-14	2.30817e-12	20.5993	CAPN3	down
MAP3K3	-0.837955	3.56309	-8.02591	6.3472e-14	2.32101e-12	20.5928	MAP3K3	down
CLEC9A	-0.545251	0.443387	-8.02432	6.41117e-14	2.34181e-12	20.5829	CLEC9A	down
ARHGAP30	-1.20361	3.65008	-8.02248	6.48559e-14	2.3645e-12	20.5715	ARHGAP30	down
HOXA4	-1.17449	1.58569	-8.02243	6.48758e-14	2.3645e-12	20.5712	HOXA4	down
CENPK	1.33507	2.96792	8.01583	6.76189e-14	2.46176e-12	20.5303	CENPK	up
RBM28	0.936536	3.88673	8.01457	6.8154e-14	2.47851e-12	20.5225	RBM28	up
CELA2B	-0.259539	0.063746	-8.00687	7.15261e-14	2.59828e-12	20.4749	CELA2B	no
PPIL1	0.898564	4.53894	8.00353	7.30393e-14	2.65034e-12	20.4542	PPIL1	up
CYP17A1	-0.565251	0.22719	-8.00002	7.46658e-14	2.70639e-12	20.4325	CYP17A1	down
VNN2	-1.38626	2.75122	-7.9974	7.59007e-14	2.74814e-12	20.4163	VNN2	down
C10orf105	-0.139274	0.0880352	-7.99673	7.62225e-14	2.75677e-12	20.4121	C10orf105	no
TBX3	-1.4842	2.39437	-7.99577	7.66797e-14	2.77027e-12	20.4062	TBX3	down
DNA2	1.03976	1.95449	7.99303	7.80071e-14	2.81515e-12	20.3892	DNA2	up
GAB3	-0.911378	1.98941	-7.99161	7.87042e-14	2.83721e-12	20.3805	GAB3	down
REM1	-0.642799	0.610099	-7.98972	7.96419e-14	2.86789e-12	20.3688	REM1	down
LINC02817	-0.15434	0.0553136	-7.98937	7.98168e-14	2.87106e-12	20.3666	LINC02817	no
FAT4	-0.86918	1.21297	-7.98873	8.01375e-14	2.87946e-12	20.3627	FAT4	down
H2BC5	1.95989	3.84482	7.98741	8.08032e-14	2.90023e-12	20.3545	H2BC5	up
PAPSS2	-1.60283	4.72963	-7.98363	8.27396e-14	2.96651e-12	20.3311	PAPSS2	down
KMO	-1.27769	2.03265	-7.98147	8.3862e-14	3.00349e-12	20.3178	KMO	down
SDCBP	-0.877173	7.18845	-7.97597	8.68035e-14	3.10548e-12	20.2838	SDCBP	down
PPP1R14A	-1.27074	1.37416	-7.97045	8.98542e-14	3.21114e-12	20.2497	PPP1R14A	down
EZH2	1.46044	3.18061	7.95735	9.7522e-14	3.48141e-12	20.1689	EZH2	up
GPR65	-1.20456	2.849	-7.95444	9.9311e-14	3.54145e-12	20.151	GPR65	down
ACTN2	-1.03054	0.680958	-7.95295	1.00238e-13	3.57067e-12	20.1418	ACTN2	down
CCDC150	1.20773	1.78787	7.95232	1.00636e-13	3.58098e-12	20.1379	CCDC150	up
FILIP1	-1.51899	1.87127	-7.95107	1.01425e-13	3.60239e-12	20.1302	FILIP1	down
PILRA	-1.36597	3.8961	-7.95102	1.01456e-13	3.60239e-12	20.1299	PILRA	down
CCDC34	1.41836	2.96999	7.94788	1.03465e-13	3.66979e-12	20.1105	CCDC34	up
ARHGEF3	-0.885063	4.05394	-7.94698	1.04046e-13	3.68644e-12	20.105	ARHGEF3	down
GLT1D1	-0.734307	0.697649	-7.94231	1.07128e-13	3.79157e-12	20.0762	GLT1D1	down
IL7R	-1.6841	4.76494	-7.94184	1.07439e-13	3.79852e-12	20.0733	IL7R	down
IL33	-2.13435	4.2835	-7.93968	1.08902e-13	3.84614e-12	20.06	IL33	down
MIR22HG	-1.20063	4.17919	-7.93925	1.09195e-13	3.84925e-12	20.0573	MIR22HG	down
FLAD1	1.02816	4.47435	7.93921	1.09223e-13	3.84925e-12	20.0571	FLAD1	up
COL5A1	1.9212	4.81137	7.93785	1.1015e-13	3.87777e-12	20.0487	COL5A1	up
LOC102724593	-0.762232	0.704642	-7.93676	1.10904e-13	3.90015e-12	20.042	LOC102724593	down
USP12	-0.7062	3.69378	-7.93257	1.13844e-13	3.99929e-12	20.0162	USP12	down
FAM83A	3.29769	3.26788	7.93211	1.14168e-13	4.00642e-12	20.0134	FAM83A	up
LST1	-1.39115	4.81921	-7.93134	1.14718e-13	4.02146e-12	20.0086	LST1	down
MYD88	-0.860186	4.83842	-7.9262	1.18459e-13	4.1482e-12	19.977	MYD88	down
C1orf74	1.07449	2.19342	7.92532	1.19111e-13	4.16661e-12	19.9716	C1orf74	up
GPM6B	-1.30988	2.19812	-7.92448	1.19733e-13	4.18395e-12	19.9664	GPM6B	down
ARHGAP18	-1.07992	4.23382	-7.92192	1.21663e-13	4.24692e-12	19.9507	ARHGAP18	down
C8orf34	-1.64038	1.5812	-7.92169	1.21837e-13	4.24847e-12	19.9492	C8orf34	down
TCEAL2	-1.51007	0.906593	-7.91935	1.23627e-13	4.30635e-12	19.9349	TCEAL2	down
CNRIP1	-1.04213	2.912	-7.91857	1.24227e-13	4.3227e-12	19.9301	CNRIP1	down
SNX25	-1.35965	3.80175	-7.91815	1.24554e-13	4.32952e-12	19.9275	SNX25	down
IQSEC1	-0.778526	3.03393	-7.91231	1.29175e-13	4.48545e-12	19.8915	IQSEC1	down
SH2B3	-0.948064	3.50931	-7.91089	1.30321e-13	4.52048e-12	19.8828	SH2B3	down
PLOD2	1.86284	5.47864	7.90835	1.32397e-13	4.5877e-12	19.8672	PLOD2	up
ZFP69B	0.730463	1.42462	7.90799	1.32693e-13	4.59313e-12	19.865	ZFP69B	up
PLSCR4	-1.1966	3.95408	-7.90051	1.39024e-13	4.80723e-12	19.819	PLSCR4	down
POLE2	1.29411	2.37786	7.89827	1.40976e-13	4.86965e-12	19.8053	POLE2	up
MEX3A	1.68693	1.8324	7.89655	1.42494e-13	4.91692e-12	19.7947	MEX3A	up
NTN4	-1.72743	4.16641	-7.89168	1.4688e-13	5.06299e-12	19.7648	NTN4	down
MS4A3	-0.360684	0.154039	-7.89008	1.48351e-13	5.10838e-12	19.755	MS4A3	no
NECTIN4	1.97842	3.94833	7.88921	1.49152e-13	5.13062e-12	19.7497	NECTIN4	up
MARCKSL1	1.49775	5.93257	7.88602	1.52139e-13	5.22793e-12	19.7301	MARCKSL1	up
MBP	-0.877257	3.79782	-7.8856	1.5254e-13	5.23626e-12	19.7275	MBP	down
RDX	-0.833078	5.06191	-7.8813	1.56681e-13	5.37283e-12	19.7011	RDX	down
AATK	-0.943257	0.719971	-7.87867	1.59258e-13	5.45554e-12	19.685	AATK	down
RASGEF1B	-1.19821	3.64605	-7.87619	1.61731e-13	5.53401e-12	19.6698	RASGEF1B	down
HSPD1	1.04531	6.88341	7.87604	1.61884e-13	5.53401e-12	19.6689	HSPD1	up
MGAT3-AS1	-0.368265	0.112186	-7.87355	1.64413e-13	5.61172e-12	19.6536	MGAT3-AS1	no
LINC01785	-0.104991	0.0196168	-7.87347	1.64496e-13	5.61172e-12	19.6531	LINC01785	no
PPME1	0.922613	4.55833	7.87325	1.64714e-13	5.61335e-12	19.6518	PPME1	up
UBL3	-1.05189	4.33713	-7.8724	1.65587e-13	5.63728e-12	19.6465	UBL3	down
TROAP	2.20827	3.14399	7.8695	1.68601e-13	5.73401e-12	19.6287	TROAP	up
GIMAP4	-1.37621	4.66525	-7.86487	1.73516e-13	5.89508e-12	19.6004	GIMAP4	down
SPTBN2	1.47866	2.0892	7.86468	1.73725e-13	5.89611e-12	19.5992	SPTBN2	up
TFAP2A	2.18658	2.34786	7.85631	1.83e-13	6.20455e-12	19.5479	TFAP2A	up
TMEM182	1.02974	2.56072	7.85476	1.84768e-13	6.25807e-12	19.5384	TMEM182	up
SOX4	1.3042	5.1918	7.85446	1.85114e-13	6.26335e-12	19.5366	SOX4	up
MAP3K8	-1.01931	4.05921	-7.85429	1.85309e-13	6.26354e-12	19.5355	MAP3K8	down
MMP1	3.88339	4.95042	7.85361	1.86086e-13	6.28339e-12	19.5314	MMP1	up
TAMALIN	-1.42872	2.64234	-7.84943	1.90975e-13	6.44191e-12	19.5058	TAMALIN	down
TENT5B	-1.22831	1.09372	-7.84483	1.9651e-13	6.62184e-12	19.4776	TENT5B	down
ALOX5AP	-1.74419	5.94478	-7.83957	2.03025e-13	6.83443e-12	19.4455	ALOX5AP	down
BYSL	1.06038	3.47269	7.83928	2.03388e-13	6.83968e-12	19.4437	BYSL	up
PKM	0.992263	8.95989	7.83503	2.08817e-13	7.01512e-12	19.4177	PKM	up
MTARC2	-1.31508	3.64717	-7.83252	2.12092e-13	7.11791e-12	19.4024	MTARC2	down
ESAM-AS1	-0.957249	0.683407	-7.83014	2.15245e-13	7.21615e-12	19.3878	ESAM-AS1	down
FXYD6	-1.47069	4.30061	-7.82998	2.15456e-13	7.21615e-12	19.3869	FXYD6	down
KIF1C	-1.07487	4.68664	-7.82319	2.24712e-13	7.51851e-12	19.3454	KIF1C	down
THY1	1.87153	6.15054	7.82061	2.28331e-13	7.63189e-12	19.3296	THY1	up
PIMREG	1.58569	1.95645	7.8198	2.2949e-13	7.66288e-12	19.3246	PIMREG	up
C1orf115	-1.39355	2.63686	-7.81504	2.36346e-13	7.88384e-12	19.2956	C1orf115	down
GOLM1	1.77626	5.6644	7.81071	2.42766e-13	8.08982e-12	19.2692	GOLM1	up
MAGED1	1.07871	6.47026	7.80877	2.45697e-13	8.17925e-12	19.2573	MAGED1	up
FIGNL1	1.08205	3.19716	7.8086	2.45956e-13	8.17964e-12	19.2563	FIGNL1	up
SULT1C4	-1.56663	1.95724	-7.8056	2.50572e-13	8.3188e-12	19.2379	SULT1C4	down
SFTA1P	-2.95575	3.93837	-7.80555	2.50643e-13	8.3188e-12	19.2377	SFTA1P	down
ZDHHC14	-0.959424	2.49753	-7.80507	2.51387e-13	8.33512e-12	19.2347	ZDHHC14	down
FBXL5	-0.754554	5.60355	-7.80212	2.56017e-13	8.4801e-12	19.2167	FBXL5	down
PIK3R5	-1.0852	2.66785	-7.79027	2.75486e-13	9.11585e-12	19.1444	PIK3R5	down
AVPR2	-0.357769	0.171312	-7.77667	2.9963e-13	9.90485e-12	19.0616	AVPR2	no
SLC31A2	-1.20483	4.24129	-7.77146	3.09428e-13	1.02185e-11	19.0299	SLC31A2	down
LGI4	-0.911786	1.02508	-7.76729	3.17483e-13	1.04741e-11	19.0045	LGI4	down
P4HB	0.884322	8.80876	7.75136	3.50265e-13	1.15441e-11	18.9076	P4HB	up
CCNE2	1.28287	2.21726	7.7507	3.517e-13	1.15798e-11	18.9036	CCNE2	up
BTK	-1.22762	3.83695	-7.74678	3.60304e-13	1.18513e-11	18.8798	BTK	down
PFKP	1.56934	5.10816	7.74529	3.63619e-13	1.19485e-11	18.8707	PFKP	up
TMEM47	-1.19853	3.1294	-7.73816	3.79954e-13	1.24728e-11	18.8274	TMEM47	down
CKAP2L	1.53891	2.3004	7.73563	3.85911e-13	1.26558e-11	18.8121	CKAP2L	up
ARHGEF10	-0.91896	2.72281	-7.73544	3.86358e-13	1.26579e-11	18.8109	ARHGEF10	down
FHL2	1.98264	4.81317	7.7341	3.89578e-13	1.27508e-11	18.8027	FHL2	up
EFNA3	1.68769	2.1116	7.73246	3.93511e-13	1.28668e-11	18.7928	EFNA3	up
HVCN1	-1.09984	3.02681	-7.73208	3.94447e-13	1.28754e-11	18.7905	HVCN1	down
HLX-AS1	-0.252711	0.107201	-7.73203	3.94554e-13	1.28754e-11	18.7902	HLX-AS1	no
HEATR6-DT	-0.542815	0.45551	-7.73136	3.96198e-13	1.29163e-11	18.7861	HEATR6-DT	down
CENPA	1.81478	2.50927	7.73113	3.96765e-13	1.2922e-11	18.7847	CENPA	up
FLVCR2	-1.29455	3.06441	-7.72754	4.05615e-13	1.31973e-11	18.763	FLVCR2	down
MORF4L2	0.782761	7.97656	7.72657	4.08045e-13	1.32633e-11	18.7571	MORF4L2	up
NTNG1	-1.42083	0.973189	-7.72467	4.12845e-13	1.34061e-11	18.7455	NTNG1	down
WNT3A	-0.513187	0.206577	-7.72036	4.2393e-13	1.37526e-11	18.7194	WNT3A	down
PLG	-0.879119	0.608952	-7.71186	4.46696e-13	1.44769e-11	18.6678	PLG	down
FAR2	-1.34809	2.37671	-7.71151	4.47636e-13	1.44932e-11	18.6658	FAR2	down
CARD8-AS1	-0.745343	1.92255	-7.70608	4.62831e-13	1.49705e-11	18.6329	CARD8-AS1	down
PTS	0.892426	4.71561	7.69891	4.83676e-13	1.56294e-11	18.5894	PTS	up
LMCD1	-1.18992	4.18788	-7.6975	4.87874e-13	1.57496e-11	18.5809	LMCD1	down
MRPL3	0.977483	5.66258	7.68641	5.22255e-13	1.68276e-11	18.5138	MRPL3	up
CCT6A	0.986612	6.72042	7.6864	5.22283e-13	1.68276e-11	18.5137	CCT6A	up
CDC14A	-0.81403	2.08563	-7.67559	5.58103e-13	1.79642e-11	18.4483	CDC14A	down
FERMT2	-1.0962	4.4989	-7.67538	5.588e-13	1.79691e-11	18.4471	FERMT2	down
TMEM220	-1.08878	1.93181	-7.66738	5.86914e-13	1.88548e-11	18.3987	TMEM220	down
FAM111B	1.44646	2.44417	7.6672	5.87551e-13	1.8857e-11	18.3976	FAM111B	up
TMEM170B	-0.820684	1.64679	-7.66337	6.01514e-13	1.92864e-11	18.3745	TMEM170B	down
FGD4	-0.957354	2.73537	-7.65971	6.15148e-13	1.97044e-11	18.3524	FGD4	down
PTTG1	1.72993	5.12081	7.65869	6.18989e-13	1.98083e-11	18.3463	PTTG1	up
UQCC2	1.08577	5.39035	7.65187	6.45367e-13	2.06324e-11	18.3051	UQCC2	up
KIR2DS4	-0.482658	0.178459	-7.65159	6.46479e-13	2.0648e-11	18.3034	KIR2DS4	no
PAQR5	-1.40441	1.96526	-7.64937	6.55335e-13	2.09106e-11	18.29	PAQR5	down
RTKN	1.00486	3.71363	7.64605	6.68794e-13	2.13195e-11	18.27	RTKN	up
CD68	-1.50298	7.16469	-7.64488	6.73587e-13	2.14409e-11	18.2629	CD68	down
WASF3	-1.09622	1.80366	-7.64481	6.73901e-13	2.14409e-11	18.2625	WASF3	down
LHFPL3	-0.932285	0.428112	-7.64389	6.77674e-13	2.15403e-11	18.257	LHFPL3	down
RCSD1	-1.14918	3.13876	-7.64221	6.84673e-13	2.17418e-11	18.2469	RCSD1	down
DEPDC1	1.53632	1.8778	7.64149	6.87714e-13	2.18174e-11	18.2425	DEPDC1	up
POLR1C	0.788041	4.65753	7.63825	7.01452e-13	2.22319e-11	18.223	POLR1C	up
C11orf97	-0.875956	0.384704	-7.63374	7.21091e-13	2.28325e-11	18.1958	C11orf97	down
ANXA3	-1.89639	5.01968	-7.62518	7.59799e-13	2.40351e-11	18.1442	ANXA3	down
XPR1	1.43671	4.92559	7.62477	7.61712e-13	2.40726e-11	18.1418	XPR1	up
HSD17B4	-0.978777	6.40327	-7.62432	7.63832e-13	2.41165e-11	18.139	HSD17B4	down
KDELR3	1.53239	4.87274	7.62012	7.83668e-13	2.47192e-11	18.1138	KDELR3	up
TRPC2	-0.423893	0.241658	-7.61644	8.01469e-13	2.52566e-11	18.0916	TRPC2	no
NOX4	1.31452	2.15169	7.61501	8.08507e-13	2.54541e-11	18.083	NOX4	up
GPT2	1.75663	2.9366	7.61264	8.20288e-13	2.58004e-11	18.0687	GPT2	up
CSTF2	0.798284	3.82945	7.61073	8.29906e-13	2.60781e-11	18.0573	CSTF2	up
CACNA1S	-0.0738907	0.0241003	-7.60901	8.38641e-13	2.63276e-11	18.0469	CACNA1S	no
NET1	1.41635	5.82362	7.60548	8.56945e-13	2.68767e-11	18.0257	NET1	up
SGO1	1.3161	1.87816	7.60436	8.62775e-13	2.70276e-11	18.019	SGO1	up
MS4A2	-1.65572	2.04356	-7.60425	8.63391e-13	2.70276e-11	18.0183	MS4A2	down
WDR12	0.842947	3.85777	7.5994	8.89281e-13	2.78117e-11	17.9892	WDR12	up
FCER1G	-1.30105	7.65943	-7.59833	8.9513e-13	2.79682e-11	17.9827	FCER1G	down
MPL	-0.0721183	0.0396728	-7.59812	8.96261e-13	2.79771e-11	17.9815	MPL	no
ARHGAP29	-1.43493	3.69757	-7.59009	9.41212e-13	2.93525e-11	17.9332	ARHGAP29	down
OSTC	0.717033	6.78227	7.58939	9.45283e-13	2.94517e-11	17.929	OSTC	up
HRCT1	-0.920389	0.604077	-7.58808	9.52828e-13	2.96588e-11	17.9211	HRCT1	down
LIG3	0.774301	3.72567	7.58599	9.65029e-13	3.00103e-11	17.9086	LIG3	up
CSTF3	0.632654	4.30056	7.58559	9.6738e-13	3.00551e-11	17.9062	CSTF3	up
BTNL3	-0.220644	0.0720231	-7.58493	9.71317e-13	3.01491e-11	17.9022	BTNL3	no
SELENOP	-1.4273	7.84015	-7.58401	9.76768e-13	3.02899e-11	17.8967	SELENOP	down
TTK	1.79981	2.56436	7.58065	9.96964e-13	3.08872e-11	17.8765	TTK	up
PIAS1	-0.727556	4.35626	-7.57531	1.02989e-12	3.18775e-11	17.8445	PIAS1	down
HSDL2	-0.978722	4.30488	-7.57439	1.0357e-12	3.20274e-11	17.839	HSDL2	down
CSF3	-1.79603	1.08616	-7.56874	1.07191e-12	3.3116e-11	17.8051	CSF3	down
FBXO32	1.86909	4.2433	7.56805	1.07641e-12	3.31956e-11	17.801	FBXO32	up
RAD51	1.50984	2.58018	7.56802	1.07662e-12	3.31956e-11	17.8008	RAD51	up
PHKA1	1.01687	2.33859	7.56789	1.0775e-12	3.31956e-11	17.8	PHKA1	up
HYOU1	0.956614	5.78852	7.56535	1.09425e-12	3.36802e-11	17.7848	HYOU1	up
CERCAM	1.48902	3.9205	7.56429	1.10135e-12	3.38674e-11	17.7784	CERCAM	up
SRPX	-1.53009	2.93728	-7.56354	1.10635e-12	3.39893e-11	17.7739	SRPX	down
ANOS1	-1.76455	3.47799	-7.56106	1.12321e-12	3.44753e-11	17.759	ANOS1	down
FPR2	-1.36661	1.86919	-7.55733	1.14893e-12	3.52321e-11	17.7367	FPR2	down
LOC101928834	-1.00428	1.04391	-7.55267	1.18196e-12	3.62113e-11	17.7088	LOC101928834	down
GYPC	-1.3452	3.93169	-7.55191	1.18742e-12	3.63449e-11	17.7043	GYPC	down
ADIRF	-2.33581	4.17705	-7.54649	1.22722e-12	3.75285e-11	17.6718	ADIRF	down
WWC3	-0.909842	3.34038	-7.54511	1.23751e-12	3.7808e-11	17.6635	WWC3	down
CAMK2A	-0.30255	0.22487	-7.544	1.24592e-12	3.80299e-11	17.6569	CAMK2A	no
CAV2	-1.65384	5.56634	-7.54236	1.2584e-12	3.83755e-11	17.6471	CAV2	down
ORC1	1.22053	1.74564	7.54117	1.2675e-12	3.86172e-11	17.64	ORC1	up
TBC1D26	-0.44277	0.178325	-7.54047	1.2729e-12	3.87462e-11	17.6358	TBC1D26	no
FGF10-AS1	-0.0704167	0.0215422	-7.53975	1.27846e-12	3.88795e-11	17.6315	FGF10-AS1	no
RDXP1	-0.504535	0.968728	-7.53552	1.3117e-12	3.98537e-11	17.6062	RDXP1	down
SNX30	-1.22752	3.50495	-7.53503	1.31563e-12	3.99365e-11	17.6032	SNX30	down
ASF1B	1.49204	2.87694	7.53331	1.32942e-12	4.03181e-11	17.593	ASF1B	up
LRRC8C	-0.812472	2.60234	-7.52785	1.37425e-12	4.16395e-11	17.5603	LRRC8C	down
KCNJ5	-1.2913	1.59132	-7.52566	1.39258e-12	4.21562e-11	17.5472	KCNJ5	down
NABP2	0.690182	3.9519	7.52331	1.41261e-12	4.27234e-11	17.5332	NABP2	up
AGAP1-IT1	-0.531225	0.296945	-7.52223	1.42187e-12	4.29642e-11	17.5267	AGAP1-IT1	down
MYH10	-1.19045	4.1383	-7.52195	1.42434e-12	4.29994e-11	17.525	MYH10	down
ETS1	-1.1044	5.32061	-7.51453	1.48986e-12	4.49363e-11	17.4807	ETS1	down
ENTPD7	0.968428	2.98591	7.51421	1.4927e-12	4.49811e-11	17.4788	ENTPD7	up
SHCBP1	1.29186	2.30611	7.51311	1.50272e-12	4.52419e-11	17.4722	SHCBP1	up
ST6GALNAC6	-1.0907	4.52564	-7.51158	1.51668e-12	4.56205e-11	17.4631	ST6GALNAC6	down
PNPLA6	-1.05233	3.35257	-7.50932	1.53766e-12	4.62096e-11	17.4496	PNPLA6	down
EIF3B	0.845082	6.31967	7.50805	1.54951e-12	4.65234e-11	17.442	EIF3B	up
CLASP2	-0.59977	3.56943	-7.5077	1.55279e-12	4.65796e-11	17.44	CLASP2	down
RNF144B	-1.17852	3.29551	-7.50574	1.57132e-12	4.70926e-11	17.4283	RNF144B	down
ENO1P1	1.12017	5.80136	7.50361	1.59176e-12	4.7662e-11	17.4155	ENO1P1	up
RAPGEF5	-1.08265	4.11999	-7.49861	1.64065e-12	4.90815e-11	17.3857	RAPGEF5	down
SNHG1	1.19378	6.26689	7.49666	1.66015e-12	4.96198e-11	17.3741	SNHG1	up
GART	0.72614	5.27776	7.49544	1.67242e-12	4.99416e-11	17.3668	GART	up
RAB8B	-0.835935	4.25347	-7.49476	1.6793e-12	5.01016e-11	17.3628	RAB8B	down
TIMM17A	0.72774	5.41034	7.49419	1.68517e-12	5.02315e-11	17.3594	TIMM17A	up
KCTD12	-1.15544	4.83127	-7.49379	1.68924e-12	5.03074e-11	17.357	KCTD12	down
CLEC6A	-0.806925	0.584165	-7.4915	1.71279e-12	5.09628e-11	17.3434	CLEC6A	down
SEC22C	-0.71908	4.32309	-7.49092	1.71883e-12	5.10887e-11	17.3399	SEC22C	down
COL6A5	-1.20439	1.28636	-7.49065	1.72165e-12	5.10887e-11	17.3383	COL6A5	down
GJC2	-0.320041	0.29479	-7.49065	1.72166e-12	5.10887e-11	17.3383	GJC2	no
P4HA3	1.35261	2.06376	7.4894	1.73474e-12	5.14308e-11	17.3308	P4HA3	up
CALU	1.02441	7.02935	7.48924	1.73643e-12	5.14347e-11	17.3298	CALU	up
KDELR2	0.889637	6.85849	7.48374	1.79506e-12	5.31238e-11	17.2971	KDELR2	up
AARSD1	0.635521	4.77288	7.47992	1.8371e-12	5.43194e-11	17.2743	AARSD1	up
LPXN	-1.19705	4.48036	-7.47794	1.85922e-12	5.49242e-11	17.2625	LPXN	down
GNGT2	-1.14365	2.54076	-7.47372	1.90723e-12	5.62923e-11	17.2374	GNGT2	down
SFTPD	-3.42643	5.38824	-7.47227	1.92401e-12	5.67368e-11	17.2288	SFTPD	down
RCCD1	0.970918	2.68051	7.46959	1.95534e-12	5.76092e-11	17.2129	RCCD1	up
TMEM74B	-1.11503	1.44053	-7.46885	1.96413e-12	5.78168e-11	17.2085	TMEM74B	down
ARRB1	-1.53674	3.76252	-7.46581	2.00055e-12	5.88363e-11	17.1904	ARRB1	down
PSMD4	0.738934	6.15468	7.46301	2.03464e-12	5.97858e-11	17.1737	PSMD4	up
SLC35A1	-1.0679	4.29198	-7.46178	2.0498e-12	6.01777e-11	17.1664	SLC35A1	down
MIS18A	1.02996	3.12307	7.46011	2.07055e-12	6.07331e-11	17.1565	MIS18A	up
SMCO3	-0.547387	0.546424	-7.45842	2.09177e-12	6.13011e-11	17.1465	SMCO3	down
NES	-1.20152	3.01341	-7.45824	2.09408e-12	6.13146e-11	17.1454	NES	down
RBMY1J	-0.0764451	0.0181136	-7.45801	2.09697e-12	6.13447e-11	17.144	RBMY1J	no
BORCS7	-0.89927	3.74161	-7.45381	2.15089e-12	6.28664e-11	17.119	BORCS7	down
PLA1A	-1.53127	2.0741	-7.45358	2.15383e-12	6.28674e-11	17.1177	PLA1A	down
OCIAD2	1.67627	6.04824	7.4534	2.15612e-12	6.28674e-11	17.1166	OCIAD2	up
REV3L	-0.661587	2.61818	-7.45336	2.15663e-12	6.28674e-11	17.1164	REV3L	down
TRAP1	0.912441	5.21656	7.45294	2.16216e-12	6.29732e-11	17.1139	TRAP1	up
OGN	-2.0437	2.25188	-7.44754	2.2338e-12	6.50024e-11	17.0818	OGN	down
PDIA6	0.897192	7.67069	7.44326	2.29219e-12	6.6643e-11	17.0564	PDIA6	up
RAD54B	1.04092	2.22826	7.44097	2.32399e-12	6.75081e-11	17.0428	RAD54B	up
FAM189A1	-0.400688	0.214889	-7.4384	2.36024e-12	6.85009e-11	17.0275	FAM189A1	no
DOCK9	-1.11241	4.99436	-7.43633	2.38986e-12	6.92997e-11	17.0153	DOCK9	down
PLCL2	-0.920118	2.39958	-7.42983	2.48536e-12	7.20056e-11	16.9767	PLCL2	down
CD300E	-1.23991	2.00904	-7.42737	2.52242e-12	7.30156e-11	16.9621	CD300E	down
IHH	-0.62384	0.197704	-7.42092	2.62225e-12	7.58387e-11	16.9239	IHH	down
RASSF2	-1.15111	3.52643	-7.41558	2.70798e-12	7.82497e-11	16.8922	RASSF2	down
MVB12B	-1.25701	2.86608	-7.41384	2.73635e-12	7.90003e-11	16.8819	MVB12B	down
B4GALT3	0.783496	4.91623	7.4125	2.75865e-12	7.95748e-11	16.8739	B4GALT3	up
B4GALT2	1.11532	4.08673	7.41231	2.76166e-12	7.95922e-11	16.8729	B4GALT2	up
PDE8B	-0.924452	1.2224	-7.41215	2.7643e-12	7.9599e-11	16.8719	PDE8B	down
NPNT	-1.85275	4.71652	-7.40975	2.80463e-12	8.06899e-11	16.8577	NPNT	down
HGS	0.685814	5.53903	7.40817	2.83136e-12	8.1388e-11	16.8483	HGS	up
ATIC	0.834273	5.81627	7.40792	2.83558e-12	8.14386e-11	16.8469	ATIC	up
PARPBP	1.3256	2.58298	7.4076	2.84105e-12	8.15249e-11	16.845	PARPBP	up
NAXE	0.93496	5.928	7.40685	2.85399e-12	8.18251e-11	16.8405	NAXE	up
LSM5	0.869972	5.90378	7.40317	2.91768e-12	8.35786e-11	16.8188	LSM5	up
RPN2	0.708333	7.60642	7.39847	3.00141e-12	8.59026e-11	16.7909	RPN2	up
LDLR	-1.43557	4.37134	-7.3948	3.06824e-12	8.77394e-11	16.7692	LDLR	down
DIXDC1	-0.819819	2.58451	-7.39161	3.12757e-12	8.93586e-11	16.7504	DIXDC1	down
NUP155	1.10533	3.65605	7.39084	3.14199e-12	8.96933e-11	16.7458	NUP155	up
DDX56	0.670851	5.06169	7.38965	3.16464e-12	9.02619e-11	16.7387	DDX56	up
THBD	-1.73514	3.61785	-7.38651	3.22493e-12	9.19021e-11	16.7202	THBD	down
EPB41L2	-1.03281	4.72375	-7.37987	3.35587e-12	9.54816e-11	16.681	EPB41L2	down
CRTAM	-1.15104	1.56854	-7.37985	3.35631e-12	9.54816e-11	16.6808	CRTAM	down
FTSJ3	0.599894	4.60793	7.37733	3.40742e-12	9.68523e-11	16.666	FTSJ3	up
EIF4E3	-0.93375	3.39128	-7.37574	3.44006e-12	9.76959e-11	16.6566	EIF4E3	down
ALG1L	2.20606	2.42866	7.37281	3.50102e-12	9.93417e-11	16.6393	ALG1L	up
PTH1R	-0.854253	0.837556	-7.37245	3.50864e-12	9.94725e-11	16.6372	PTH1R	down
OLA1	0.79321	5.11653	7.36918	3.57811e-12	1.01355e-10	16.6178	OLA1	up
URB1	0.71273	2.14606	7.3686	3.59062e-12	1.01623e-10	16.6144	URB1	up
RTN1	-1.23799	2.27993	-7.36708	3.62344e-12	1.02464e-10	16.6055	RTN1	down
SLC5A6	0.942232	3.7973	7.36667	3.63232e-12	1.02627e-10	16.603	SLC5A6	up
BRIP1	1.11496	1.59137	7.36362	3.69946e-12	1.04435e-10	16.585	BRIP1	up
SRD5A1	1.2763	3.29339	7.3618	3.74002e-12	1.0549e-10	16.5743	SRD5A1	up
HMGB3P10	-0.211473	0.0663138	-7.35605	3.871e-12	1.09091e-10	16.5404	HMGB3P10	no
GJB2	3.15253	3.98591	7.35543	3.8854e-12	1.09403e-10	16.5367	GJB2	up
SHANK3	-0.811091	1.05384	-7.35523	3.89007e-12	1.09442e-10	16.5356	SHANK3	down
ABCA6	-1.11927	2.18868	-7.35431	3.91159e-12	1.09954e-10	16.5301	ABCA6	down
LGALSL	-1.27286	3.05966	-7.35368	3.92628e-12	1.10202e-10	16.5264	LGALSL	down
CAVIN1	-1.22704	5.23662	-7.35365	3.9271e-12	1.10202e-10	16.5262	CAVIN1	down
SLC8A1	-0.896542	2.49571	-7.35335	3.93404e-12	1.10303e-10	16.5245	SLC8A1	down
ESYT3	-1.62674	2.05488	-7.35134	3.98173e-12	1.11546e-10	16.5126	ESYT3	down
CEACAM21	-1.15851	1.88872	-7.3511	3.98756e-12	1.11615e-10	16.5112	CEACAM21	down
FANCI	1.57486	3.91374	7.35022	4.00854e-12	1.12107e-10	16.506	FANCI	up
C1orf167	-0.57996	0.248926	-7.34929	4.03096e-12	1.12639e-10	16.5005	C1orf167	down
GAB1	-1.06991	3.42043	-7.34573	4.11781e-12	1.14968e-10	16.4795	GAB1	down
KBTBD13	-0.0290779	0.0115826	-7.34466	4.1441e-12	1.15605e-10	16.4733	KBTBD13	no
TIMP1	1.5089	8.59947	7.34393	4.16232e-12	1.16015e-10	16.469	TIMP1	up
KIF18B	1.52497	1.80246	7.34339	4.17582e-12	1.16293e-10	16.4658	KIF18B	up
GPATCH4	0.774548	4.5092	7.3419	4.21325e-12	1.17237e-10	16.457	GPATCH4	up
CTSS	-1.42403	7.80925	-7.34115	4.23216e-12	1.17664e-10	16.4526	CTSS	down
HPGDS	-1.61358	2.42467	-7.34087	4.23925e-12	1.17762e-10	16.4509	HPGDS	down
TPK1	-1.02827	2.86004	-7.33996	4.26228e-12	1.18302e-10	16.4456	TPK1	down
ERCC6L	1.03533	1.2289	7.33835	4.30364e-12	1.1935e-10	16.4361	ERCC6L	up
NDNF	-2.57542	4.32913	-7.33667	4.34702e-12	1.20452e-10	16.4262	NDNF	down
PPM1M	-0.814616	4.29528	-7.33645	4.35265e-12	1.20507e-10	16.4249	PPM1M	down
PPP2R5A	-1.00099	5.12734	-7.3359	4.367e-12	1.20803e-10	16.4217	PPP2R5A	down
KPNB1	0.665035	6.84996	7.32809	4.57581e-12	1.26393e-10	16.3757	KPNB1	up
ESCO2	1.23727	1.98529	7.32806	4.57672e-12	1.26393e-10	16.3755	ESCO2	up
IGSF9	1.63441	1.74132	7.3269	4.60845e-12	1.27163e-10	16.3687	IGSF9	up
SIRPD	-0.498603	0.347775	-7.32632	4.62441e-12	1.27497e-10	16.3653	SIRPD	no
RACGAP1	1.36799	4.18764	7.32566	4.64278e-12	1.27858e-10	16.3614	RACGAP1	up
PXK	-0.582614	3.40119	-7.32557	4.64522e-12	1.27858e-10	16.3609	PXK	down
GMPPA	0.664197	4.88607	7.32085	4.77808e-12	1.31405e-10	16.3331	GMPPA	up
P3H1	0.91867	4.33939	7.32049	4.78837e-12	1.31579e-10	16.331	P3H1	up
MRGBP	0.988429	3.34014	7.31962	4.81343e-12	1.32158e-10	16.3259	MRGBP	up
TAF1A	0.752275	2.97027	7.3176	4.87183e-12	1.3365e-10	16.314	TAF1A	up
DYNLT5	-0.930431	1.19671	-7.31653	4.90295e-12	1.34392e-10	16.3078	DYNLT5	down
TYROBP	-1.5415	6.20927	-7.31505	4.94635e-12	1.35469e-10	16.2991	TYROBP	down
CCDC167	1.04459	4.69154	7.31205	5.03574e-12	1.37803e-10	16.2815	CCDC167	up
DAPK1	-1.36719	4.00511	-7.31083	5.07267e-12	1.38699e-10	16.2743	DAPK1	down
GNPNAT1	1.05887	3.9501	7.306	5.22085e-12	1.42633e-10	16.2459	GNPNAT1	up
KCNRG	-0.849008	0.889954	-7.30446	5.26903e-12	1.4383e-10	16.2369	KCNRG	down
TFB2M	0.870182	3.70826	7.30243	5.33334e-12	1.45465e-10	16.2249	TFB2M	up
FBP1	-2.18641	5.31398	-7.30177	5.35445e-12	1.45914e-10	16.2211	FBP1	down
DROSHA	1.03515	4.71568	7.30164	5.3586e-12	1.45914e-10	16.2203	DROSHA	up
DPRX	-0.0878487	0.0202332	-7.29999	5.41151e-12	1.47168e-10	16.2106	DPRX	no
SPC24	1.30803	1.79485	7.29993	5.41356e-12	1.47168e-10	16.2102	SPC24	up
HROB	1.06298	1.481	7.29752	5.49166e-12	1.49154e-10	16.1961	HROB	up
HPSE2	-0.816707	0.477744	-7.2974	5.49563e-12	1.49154e-10	16.1954	HPSE2	down
LOC101927827	-0.0572354	0.019557	-7.29423	5.6005e-12	1.51875e-10	16.1768	LOC101927827	no
NRROS	-0.959153	1.60282	-7.29397	5.60921e-12	1.51987e-10	16.1753	NRROS	down
CD244	-0.921049	1.23494	-7.29175	5.6841e-12	1.5389e-10	16.1623	CD244	down
OLFML1	-1.15396	2.92554	-7.28943	5.76299e-12	1.55898e-10	16.1487	OLFML1	down
SERPINH1	1.25138	6.27979	7.28879	5.78498e-12	1.56365e-10	16.1449	SERPINH1	up
TEDC2	1.07835	1.21431	7.28613	5.87766e-12	1.5874e-10	16.1293	TEDC2	up
RGS9	-0.870305	1.11742	-7.28544	5.90183e-12	1.59263e-10	16.1253	RGS9	down
CTSH	-1.92023	8.39925	-7.2828	5.99533e-12	1.61654e-10	16.1098	CTSH	down
HSP90B1	0.832507	9.04849	7.28085	6.06518e-12	1.63404e-10	16.0984	HSP90B1	up
GARRE1	-0.672568	3.08281	-7.27972	6.10606e-12	1.64371e-10	16.0918	GARRE1	down
E2F3	0.778023	3.23659	7.27732	6.19405e-12	1.66604e-10	16.0777	E2F3	up
TJP1	-0.860855	4.68029	-7.27491	6.28353e-12	1.68874e-10	16.0636	TJP1	down
DRAM1	-1.70115	5.09936	-7.26977	6.47868e-12	1.73977e-10	16.0335	DRAM1	down
PLK4	1.20256	2.55184	7.26937	6.49422e-12	1.74253e-10	16.0311	PLK4	up
LINC01645	-0.454249	0.202196	-7.26647	6.60702e-12	1.77136e-10	16.0142	LINC01645	no
SLFNL1	-0.585246	0.40824	-7.26433	6.69167e-12	1.7926e-10	16.0017	SLFNL1	down
GPR89A	0.657537	4.00938	7.26411	6.70037e-12	1.79348e-10	16.0004	GPR89A	up
INAVA	1.51576	3.05999	7.26128	6.81435e-12	1.82251e-10	15.9838	INAVA	up
RHOV	2.35366	2.86586	7.26025	6.85597e-12	1.83216e-10	15.9778	RHOV	up
JUND	-0.947111	4.19156	-7.25857	6.92477e-12	1.84905e-10	15.968	JUND	down
PPP1R14B	1.47096	3.63651	7.25766	6.96252e-12	1.85763e-10	15.9626	PPP1R14B	up
CFTR	-1.97364	1.95809	-7.25634	7.01726e-12	1.87072e-10	15.9549	CFTR	down
CCT5	1.0638	7.5151	7.25407	7.11241e-12	1.89456e-10	15.9416	CCT5	up
PMM2	0.755677	4.64674	7.25232	7.18685e-12	1.91285e-10	15.9314	PMM2	up
LIMCH1	-2.11869	5.40752	-7.25126	7.23232e-12	1.9234e-10	15.9252	LIMCH1	down
IQSEC3	-0.756374	0.499663	-7.24619	7.45327e-12	1.98057e-10	15.8956	IQSEC3	down
RBMY1F	-0.0868836	0.0208367	-7.24402	7.54985e-12	2.00462e-10	15.8829	RBMY1F	no
SH2D1B	-0.830451	0.640266	-7.24358	7.56976e-12	2.0083e-10	15.8803	SH2D1B	down
CYBB	-1.50585	5.5939	-7.24187	7.64704e-12	2.02717e-10	15.8703	CYBB	down
HK3	-1.52603	2.96293	-7.23989	7.73749e-12	2.04951e-10	15.8588	HK3	down
SKA1	1.45743	1.8867	7.23789	7.82955e-12	2.07223e-10	15.8471	SKA1	up
RFWD3	0.767649	3.47375	7.23748	7.84898e-12	2.07571e-10	15.8447	RFWD3	up
CETP	-0.729169	0.990707	-7.23275	8.07201e-12	2.13299e-10	15.8171	CETP	down
PRDM5	-0.931396	1.96123	-7.23211	8.10268e-12	2.13938e-10	15.8134	PRDM5	down
FAM184A	-1.64116	2.23492	-7.23048	8.18178e-12	2.15854e-10	15.8038	FAM184A	down
LCP1	-1.27556	6.66315	-7.22819	8.29354e-12	2.18628e-10	15.7905	LCP1	down
LINC01506	-0.829883	0.49765	-7.22505	8.44928e-12	2.22556e-10	15.7722	LINC01506	down
R3HDM1	0.653958	3.75941	7.21937	8.73832e-12	2.29986e-10	15.7391	R3HDM1	up
PKP3	1.53308	3.32426	7.21887	8.76426e-12	2.30209e-10	15.7362	PKP3	up
TXNDC17	1.46135	6.82752	7.21881	8.76765e-12	2.30209e-10	15.7358	TXNDC17	up
TMEM263	0.798919	4.80222	7.21881	8.76767e-12	2.30209e-10	15.7358	TMEM263	up
RPL39L	1.9175	3.64771	7.21758	8.83181e-12	2.31709e-10	15.7286	RPL39L	up
DLG5	1.13197	3.42939	7.21566	8.93272e-12	2.3417e-10	15.7174	DLG5	up
SUGCT	1.70603	2.64246	7.21185	9.13674e-12	2.39329e-10	15.6952	SUGCT	up
TNFSF12	-1.17365	4.02994	-7.20884	9.30087e-12	2.43435e-10	15.6777	TNFSF12	down
SIK2	-0.688989	2.73184	-7.2027	9.64528e-12	2.5225e-10	15.6419	SIK2	down
PIAS3	0.916388	4.79537	7.19901	9.85783e-12	2.57605e-10	15.6205	PIAS3	up
SEC14L4	-1.19412	1.11814	-7.19859	9.88243e-12	2.57971e-10	15.618	SEC14L4	down
AQP9	-1.473	3.16951	-7.1985	9.88743e-12	2.57971e-10	15.6175	AQP9	down
ARAP3	-0.866764	2.30696	-7.19715	9.96715e-12	2.59845e-10	15.6096	ARAP3	down
LINC00671	-0.0697578	0.0292723	-7.19584	1.00443e-11	2.61649e-10	15.6021	LINC00671	no
BRIX1	1.09994	5.10504	7.19409	1.01487e-11	2.64163e-10	15.5919	BRIX1	up
CNR1	-1.14167	1.09239	-7.19238	1.02522e-11	2.66646e-10	15.5819	CNR1	down
MCM6	1.00558	4.04877	7.18791	1.05265e-11	2.73564e-10	15.5559	MCM6	up
PRSS35	-0.590071	0.538999	-7.18546	1.06798e-11	2.77332e-10	15.5417	PRSS35	down
SMUG1	0.788459	4.41596	7.17615	1.1284e-11	2.92792e-10	15.4876	SMUG1	up
INSC	-0.384957	0.220983	-7.17526	1.13433e-11	2.94098e-10	15.4824	INSC	no
CCNF	1.02619	1.79099	7.17438	1.14023e-11	2.95396e-10	15.4773	CCNF	up
WDR75	0.717239	4.53541	7.17334	1.14724e-11	2.96979e-10	15.4713	WDR75	up
ERAL1	0.642433	4.8131	7.17143	1.16026e-11	3.00116e-10	15.4602	ERAL1	up
LOXL2	1.69568	3.48367	7.17126	1.16142e-11	3.00149e-10	15.4592	LOXL2	up
HSP90AB1	0.759939	8.68485	7.17115	1.16221e-11	3.00149e-10	15.4585	HSP90AB1	up
STT3A	0.789115	6.6578	7.1709	1.16392e-11	3.00357e-10	15.4571	STT3A	up
ZMYND15	-0.955757	1.63777	-7.16777	1.18562e-11	3.05671e-10	15.4389	ZMYND15	down
LOC101927143	-0.756572	0.424776	-7.16766	1.18636e-11	3.05671e-10	15.4383	LOC101927143	down
PGM2L1	1.35883	2.77999	7.16753	1.18732e-11	3.05679e-10	15.4375	PGM2L1	up
TMEM139	-1.95331	1.98944	-7.16643	1.195e-11	3.07416e-10	15.4312	TMEM139	down
LINC00211	-0.12763	0.0696538	-7.16297	1.21967e-11	3.1352e-10	15.4111	LINC00211	no
BIN2	-1.10596	3.6007	-7.16218	1.22536e-11	3.14739e-10	15.4065	BIN2	down
ANKRD66	-0.94458	0.531899	-7.16123	1.23223e-11	3.16255e-10	15.401	ANKRD66	down
CCDC65	-0.860391	1.08328	-7.15828	1.25383e-11	3.21279e-10	15.3839	CCDC65	down
PRXL2C	-0.666113	3.06248	-7.15821	1.25435e-11	3.21279e-10	15.3835	PRXL2C	down
OVCH2	-0.939099	0.57712	-7.15816	1.25471e-11	3.21279e-10	15.3832	OVCH2	down
SRPRB	0.859432	5.27663	7.15732	1.26102e-11	3.22643e-10	15.3783	SRPRB	up
LINC01140	-1.10864	1.89351	-7.15457	1.28161e-11	3.27658e-10	15.3623	LINC01140	down
RGN	-1.43117	2.04337	-7.15317	1.29222e-11	3.30116e-10	15.3542	RGN	down
LOC400553	-0.279794	0.0986901	-7.15294	1.29398e-11	3.3031e-10	15.3529	LOC400553	no
GFRA1	-0.890383	0.773038	-7.15153	1.30474e-11	3.328e-10	15.3447	GFRA1	down
SENCR	-0.338355	0.350582	-7.14999	1.31666e-11	3.3558e-10	15.3358	SENCR	no
DAB2	-1.11509	5.03313	-7.14863	1.32725e-11	3.3802e-10	15.3279	DAB2	down
HMGA1	1.82261	5.55902	7.14766	1.33488e-11	3.397e-10	15.3223	HMGA1	up
PTPRO	-1.1318	2.42977	-7.14354	1.36765e-11	3.47772e-10	15.2984	PTPRO	down
TNFAIP8L2	-1.03972	2.59009	-7.14338	1.3689e-11	3.47823e-10	15.2975	TNFAIP8L2	down
PABPC1L	1.27019	4.42649	7.13761	1.41619e-11	3.59563e-10	15.2641	PABPC1L	up
RBM34	0.681655	5.42077	7.13361	1.45e-11	3.67864e-10	15.2409	RBM34	up
STIP1	0.801543	6.30996	7.1283	1.49595e-11	3.79231e-10	15.2102	STIP1	up
B3GNT3	2.08022	2.62887	7.1276	1.50215e-11	3.8051e-10	15.2062	B3GNT3	up
MTM1	-0.660091	3.0831	-7.12642	1.5126e-11	3.82864e-10	15.1994	MTM1	down
PLEKHA8	0.722124	2.21954	7.12551	1.52075e-11	3.84631e-10	15.1941	PLEKHA8	up
VWA3A	-0.992749	0.722921	-7.12509	1.52449e-11	3.85285e-10	15.1917	VWA3A	down
TRIM59	1.12725	2.64637	7.12304	1.54295e-11	3.89652e-10	15.1798	TRIM59	up
CEP85	0.777624	3.27336	7.12185	1.55375e-11	3.9208e-10	15.173	CEP85	up
C1orf87	-0.944106	0.567395	-7.11832	1.58635e-11	4.00001e-10	15.1525	C1orf87	down
PRG4	-1.62859	1.31372	-7.1166	1.60245e-11	4.03752e-10	15.1426	PRG4	down
MARVELD3	1.05569	2.55781	7.11579	1.61016e-11	4.05385e-10	15.1379	MARVELD3	up
CENPE	1.06388	1.69163	7.11484	1.6191e-11	4.07327e-10	15.1324	CENPE	up
CCHCR1	0.929353	3.32362	7.11322	1.63463e-11	4.10919e-10	15.1231	CCHCR1	up
WNT7A	-0.706076	0.371626	-7.11018	1.66407e-11	4.18004e-10	15.1055	WNT7A	down
PRKDC	1.05973	4.74194	7.10874	1.67816e-11	4.21222e-10	15.0972	PRKDC	up
ARHGAP25	-0.920558	3.894	-7.10814	1.68416e-11	4.22408e-10	15.0937	ARHGAP25	down
MRPL9	0.730243	5.23105	7.10425	1.72306e-11	4.31837e-10	15.0713	MRPL9	up
H2BC20P	1.01476	2.27525	7.10229	1.74292e-11	4.36484e-10	15.06	H2BC20P	up
RUSC1	0.874021	4.04713	7.09761	1.79152e-11	4.48314e-10	15.0329	RUSC1	up
CYB5A	-1.66942	7.21212	-7.09735	1.79421e-11	4.48648e-10	15.0315	CYB5A	down
TUBG1	0.902301	4.23249	7.09568	1.8119e-11	4.52728e-10	15.0218	TUBG1	up
HILPDA	1.86612	4.74772	7.09097	1.86264e-11	4.65056e-10	14.9947	HILPDA	up
ARHGEF39	1.21275	1.9021	7.08834	1.89158e-11	4.71925e-10	14.9795	ARHGEF39	up
MOB3B	-0.909494	2.07295	-7.08724	1.90385e-11	4.74628e-10	14.9731	MOB3B	down
ASNS	1.28597	4.63707	7.08636	1.9137e-11	4.76723e-10	14.9681	ASNS	up
EGLN3	2.30664	4.97056	7.08386	1.94187e-11	4.83376e-10	14.9537	EGLN3	up
EMILIN2	-0.941196	3.11017	-7.08238	1.95879e-11	4.87221e-10	14.9452	EMILIN2	down
CD160	-0.664515	0.6226	-7.07991	1.98733e-11	4.93948e-10	14.931	CD160	down
LRRC19	-0.237152	0.10299	-7.07864	2.00219e-11	4.97269e-10	14.9236	LRRC19	no
SHC3	-0.825867	0.905633	-7.07842	2.00478e-11	4.97537e-10	14.9224	SHC3	down
ATAD5	0.817687	1.48102	7.07754	2.01518e-11	4.99744e-10	14.9173	ATAD5	up
PFDN4	0.890469	5.45564	7.0768	2.02395e-11	5.01543e-10	14.913	PFDN4	up
VIM	-1.12967	8.91779	-7.07524	2.04252e-11	5.05764e-10	14.904	VIM	down
SEM1	0.937182	6.66092	7.07394	2.05815e-11	5.08956e-10	14.8965	SEM1	up
RINT1	0.631522	3.7585	7.07381	2.05967e-11	5.08956e-10	14.8958	RINT1	up
GGTLC1	-2.24764	1.62171	-7.07378	2.06003e-11	5.08956e-10	14.8956	GGTLC1	down
ACSM5	-0.892109	0.934149	-7.07287	2.07106e-11	5.113e-10	14.8904	ACSM5	down
MRPL17	0.80931	4.62048	7.07215	2.07983e-11	5.13082e-10	14.8862	MRPL17	up
PLEK2	1.58038	3.15269	7.06839	2.12602e-11	5.24085e-10	14.8646	PLEK2	up
FER1L4	1.7622	3.0859	7.06816	2.12893e-11	5.24411e-10	14.8633	FER1L4	up
EVI2B	-1.26488	5.14523	-7.06101	2.21992e-11	5.46417e-10	14.8221	EVI2B	down
TSPAN6	1.14196	4.66174	7.05949	2.23973e-11	5.50883e-10	14.8134	TSPAN6	up
DTL	1.23367	2.84323	7.05411	2.31127e-11	5.68058e-10	14.7825	DTL	up
LMOD1	-1.32838	2.42427	-7.05301	2.32619e-11	5.713e-10	14.7762	LMOD1	down
PLEKHH2	-1.3644	2.93116	-7.05166	2.34459e-11	5.75391e-10	14.7684	PLEKHH2	down
SFXN4	0.800189	4.09619	7.04746	2.40283e-11	5.89245e-10	14.7443	SFXN4	up
ICAM2	-1.28315	4.302	-7.04621	2.42043e-11	5.93121e-10	14.7371	ICAM2	down
KNL1	1.08322	1.84902	7.04399	2.45209e-11	6.00436e-10	14.7244	KNL1	up
ABCB6	1.41108	3.49723	7.04383	2.45434e-11	6.00542e-10	14.7235	ABCB6	up
PKMYT1	1.47839	2.02353	7.04299	2.46642e-11	6.0305e-10	14.7186	PKMYT1	up
NLN	0.91464	3.63213	7.04171	2.48494e-11	6.07129e-10	14.7113	NLN	up
MYADM	-1.27009	4.92681	-7.04138	2.48974e-11	6.07854e-10	14.7094	MYADM	down
MRTO4	0.765606	3.96268	7.04061	2.50094e-11	6.10138e-10	14.705	MRTO4	up
HM13	0.729192	6.42847	7.03966	2.51489e-11	6.13088e-10	14.6995	HM13	up
COPG1	0.638361	6.63143	7.03719	2.55134e-11	6.21515e-10	14.6854	COPG1	up
EPN3	1.36086	1.60822	7.03675	2.55796e-11	6.2267e-10	14.6828	EPN3	up
ERGIC3	0.618175	7.39921	7.03532	2.57938e-11	6.2742e-10	14.6746	ERGIC3	up
SEC61G	1.00194	7.83294	7.03513	2.58222e-11	6.27461e-10	14.6735	SEC61G	up
TBRG4	0.893063	4.75511	7.03506	2.58334e-11	6.27461e-10	14.6731	TBRG4	up
DENR	0.660016	4.9424	7.0287	2.68092e-11	6.50684e-10	14.6367	DENR	up
OTULINL	-1.43871	3.44928	-7.02565	2.72912e-11	6.61896e-10	14.6191	OTULINL	down
FKBP14	0.881321	3.71422	7.02482	2.74228e-11	6.64601e-10	14.6144	FKBP14	up
AP1S1	0.956782	5.44133	7.02255	2.77878e-11	6.72954e-10	14.6014	AP1S1	up
NAALAD2	-0.712054	0.792582	-7.02183	2.79056e-11	6.75312e-10	14.5973	NAALAD2	down
PPP1R14B-AS1	1.32225	1.4902	7.02168	2.79292e-11	6.75389e-10	14.5964	PPP1R14B-AS1	up
VSIG2	-2.3305	2.59447	-7.02032	2.81521e-11	6.80281e-10	14.5886	VSIG2	down
DDX11	1.24045	3.81736	7.01859	2.84366e-11	6.86654e-10	14.5787	DDX11	up
INPP5A	-0.824899	3.60587	-7.0182	2.85019e-11	6.87729e-10	14.5765	INPP5A	down
MCM2	1.62508	3.33521	7.0172	2.86684e-11	6.91241e-10	14.5707	MCM2	up
CLEC12B	-0.527409	0.452216	-7.01618	2.88395e-11	6.9486e-10	14.5649	CLEC12B	down
MIR4435-2HG	1.03255	5.84307	7.0115	2.96375e-11	7.13108e-10	14.5381	MIR4435-2HG	up
ZNF692	1.01271	4.47488	7.01148	2.964e-11	7.13108e-10	14.538	ZNF692	up
APOBR	-1.12055	1.85147	-7.01097	2.9728e-11	7.14705e-10	14.5351	APOBR	down
CCNE1	1.43636	2.40266	7.00948	2.99869e-11	7.20405e-10	14.5266	CCNE1	up
ZDHHC13	0.795721	3.67179	7.00863	3.01368e-11	7.2348e-10	14.5217	ZDHHC13	up
AP1S2	-0.855258	4.1593	-7.00721	3.03872e-11	7.28961e-10	14.5135	AP1S2	down
SLC16A6	-0.862479	1.69607	-7.00339	3.10695e-11	7.44789e-10	14.4917	SLC16A6	down
DUOXA1	-1.99155	3.09058	-7.00062	3.15748e-11	7.56353e-10	14.4758	DUOXA1	down
LMO7	-1.57057	6.06528	-6.99783	3.20907e-11	7.68154e-10	14.4599	LMO7	down
GPD1L	-1.31315	3.9221	-6.9971	3.22286e-11	7.70898e-10	14.4557	GPD1L	down
PTPN1	-0.615096	4.86538	-6.99516	3.25942e-11	7.79078e-10	14.4446	PTPN1	down
MS4A4A	-1.27526	4.88398	-6.99313	3.29808e-11	7.87749e-10	14.433	MS4A4A	down
PDZD11	0.723327	4.83603	6.99271	3.30618e-11	7.89115e-10	14.4306	PDZD11	up
WFIKKN2	-0.182675	0.0587456	-6.99255	3.30922e-11	7.89269e-10	14.4297	WFIKKN2	no
PSMC3IP	0.921059	2.56502	6.98996	3.35949e-11	8.00683e-10	14.4149	PSMC3IP	up
MSL3P1	1.42494	2.39952	6.98925	3.37325e-11	8.03382e-10	14.4109	MSL3P1	up
MRPS24	0.858741	5.29785	6.98459	3.4659e-11	8.24854e-10	14.3843	MRPS24	up
P2RY13	-1.1936	2.3725	-6.98355	3.48698e-11	8.29274e-10	14.3783	P2RY13	down
NEK7	-0.705886	4.90337	-6.98334	3.49133e-11	8.29711e-10	14.3771	NEK7	down
CAB39L	-1.07448	2.64752	-6.97904	3.57964e-11	8.50087e-10	14.3525	CAB39L	down
ABCC13	-0.479397	0.231998	-6.97658	3.63115e-11	8.61701e-10	14.3385	ABCC13	no
STEAP1	1.76981	4.24139	6.97593	3.64488e-11	8.64338e-10	14.3348	STEAP1	up
ZNF763	-0.793233	1.46229	-6.97466	3.67186e-11	8.70112e-10	14.3275	ZNF763	down
MANF	0.90492	6.10654	6.9738	3.69005e-11	8.73797e-10	14.3227	MANF	up
NAA25	0.650884	3.21224	6.97341	3.69861e-11	8.75197e-10	14.3204	NAA25	up
ADGRL4	-0.916603	3.15719	-6.96832	3.80946e-11	9.00782e-10	14.2914	ADGRL4	down
UCHL5	0.700934	4.71818	6.9628	3.93343e-11	9.29431e-10	14.2599	UCHL5	up
DNAAF9	-0.750683	2.68758	-6.95973	4.00396e-11	9.4542e-10	14.2424	DNAAF9	down
CCT5P1	0.947405	3.22821	6.95856	4.03123e-11	9.5118e-10	14.2358	CCT5P1	up
RRP1	0.860079	3.5841	6.95828	4.03791e-11	9.52077e-10	14.2341	RRP1	up
SELENOI	1.08722	3.31249	6.95679	4.07287e-11	9.59635e-10	14.2257	SELENOI	up
RFC2	0.810106	4.44986	6.95375	4.14522e-11	9.75986e-10	14.2084	RFC2	up
LINC01537	-0.171757	0.116592	-6.95125	4.20582e-11	9.8955e-10	14.1941	LINC01537	no
NOP56	1.06221	6.62675	6.95029	4.22918e-11	9.94339e-10	14.1887	NOP56	up
TMEM243	-1.09477	4.88433	-6.94814	4.28235e-11	1.00613e-09	14.1764	TMEM243	down
RASSF8	-1.12979	3.09411	-6.94777	4.29139e-11	1.00753e-09	14.1743	RASSF8	down
CBX1	0.871754	5.35039	6.94744	4.29959e-11	1.00874e-09	14.1724	CBX1	up
CENPI	1.21074	1.8416	6.94554	4.34719e-11	1.01919e-09	14.1616	CENPI	up
AIF1	-1.11869	6.40632	-6.94187	4.44064e-11	1.04036e-09	14.1407	AIF1	down
PSMG3	1.11784	4.46387	6.93663	4.57731e-11	1.07162e-09	14.111	PSMG3	up
FAM216B	-1.49371	1.08824	-6.93498	4.62129e-11	1.08115e-09	14.1016	FAM216B	down
SHMT2	1.30899	5.4064	6.93399	4.64794e-11	1.08661e-09	14.0959	SHMT2	up
CHI3L2	-1.82173	3.70679	-6.93283	4.6793e-11	1.09317e-09	14.0893	CHI3L2	down
ATOH8	-1.96275	2.10115	-6.93255	4.68673e-11	1.09394e-09	14.0877	ATOH8	down
PICART1	-0.292393	0.237663	-6.93246	4.68922e-11	1.09394e-09	14.0872	PICART1	no
CFTRP3	-1.20656	0.370637	-6.93147	4.71609e-11	1.09943e-09	14.0816	CFTRP3	down
MTX2	0.723713	5.16236	6.93093	4.73083e-11	1.10209e-09	14.0785	MTX2	up
HNRNPAB	0.613253	6.21421	6.92945	4.77163e-11	1.11081e-09	14.0701	HNRNPAB	up
GPI	1.20609	6.74049	6.92817	4.807e-11	1.11826e-09	14.0628	GPI	up
SNRPE	0.90004	3.68994	6.92164	4.99204e-11	1.16049e-09	14.0257	SNRPE	up
HMBS	0.766858	3.87261	6.91978	5.04592e-11	1.17219e-09	14.0152	HMBS	up
ADGRE5	-1.30433	4.72069	-6.9193	5.05998e-11	1.17463e-09	14.0125	ADGRE5	down
NR5A2	-0.676305	1.1427	-6.91856	5.08148e-11	1.1788e-09	14.0083	NR5A2	down
TBX5	-0.983397	2.06843	-6.9182	5.09224e-11	1.18046e-09	14.0062	TBX5	down
ZNF587	0.7437	3.0402	6.91548	5.173e-11	1.19835e-09	13.9908	ZNF587	up
SFTPA2	-4.64011	9.13	-6.91328	5.23917e-11	1.21282e-09	13.9783	SFTPA2	down
SNRNP200	0.557524	5.70117	6.91312	5.24385e-11	1.21306e-09	13.9774	SNRNP200	up
MAOB	-1.51322	3.23115	-6.91237	5.26664e-11	1.21691e-09	13.9731	MAOB	down
ABHD5	-0.703763	3.97903	-6.91233	5.26788e-11	1.21691e-09	13.9729	ABHD5	down
NAV2-AS2	-0.270226	0.106457	-6.91186	5.28212e-11	1.21935e-09	13.9703	NAV2-AS2	no
PSMB4	0.667484	7.71828	6.91068	5.31822e-11	1.22683e-09	13.9636	PSMB4	up
SPAG4	1.38051	2.94161	6.90969	5.34872e-11	1.233e-09	13.9579	SPAG4	up
EFEMP1	-1.44633	6.12426	-6.90619	5.45787e-11	1.25729e-09	13.9381	EFEMP1	down
STX1A	1.56644	2.89462	6.90334	5.54861e-11	1.2773e-09	13.9219	STX1A	up
EOGT	-0.72864	3.55362	-6.90059	5.63724e-11	1.2968e-09	13.9063	EOGT	down
DNAJC7	0.70159	1.71466	6.89969	5.6665e-11	1.30262e-09	13.9013	DNAJC7	up
C1orf109	0.627326	3.67454	6.89164	5.93583e-11	1.36284e-09	13.8556	C1orf109	up
HPRT1	1.01303	5.00559	6.89151	5.94024e-11	1.36284e-09	13.8549	HPRT1	up
RBPMS-AS1	-1.40275	1.51813	-6.89149	5.9408e-11	1.36284e-09	13.8548	RBPMS-AS1	down
INO80	-0.447998	3.13999	-6.89068	5.96863e-11	1.36827e-09	13.8502	INO80	no
NCKAP1L	-1.18268	4.27752	-6.89036	5.97994e-11	1.36992e-09	13.8484	NCKAP1L	down
SF3B3	0.729819	5.8537	6.89009	5.98892e-11	1.37102e-09	13.8469	SF3B3	up
WIF1	-3.2736	2.69614	-6.88973	6.0014e-11	1.37293e-09	13.8449	WIF1	down
EBNA1BP2	0.650619	5.43894	6.88934	6.0151e-11	1.37511e-09	13.8426	EBNA1BP2	up
SLC8A3	-0.443984	0.310078	-6.88892	6.02952e-11	1.37746e-09	13.8403	SLC8A3	no
DCUN1D5	0.920124	4.39015	6.8886	6.04078e-11	1.37907e-09	13.8384	DCUN1D5	up
TPPP3	-2.19085	3.74971	-6.88832	6.05061e-11	1.38037e-09	13.8368	TPPP3	down
ENAH	1.07184	5.64269	6.87864	6.39765e-11	1.45853e-09	13.7821	ENAH	up
PROS1	-1.34922	4.57691	-6.87394	6.57308e-11	1.49726e-09	13.7555	PROS1	down
ID4	-1.69075	2.95522	-6.87384	6.57657e-11	1.49726e-09	13.755	ID4	down
ELMO1	-1.06072	4.54222	-6.86843	6.78483e-11	1.54361e-09	13.7243	ELMO1	down
RPP40	1.08667	3.11732	6.86697	6.84177e-11	1.55549e-09	13.7161	RPP40	up
SPDL1	0.842275	3.17008	6.86607	6.87728e-11	1.56249e-09	13.7111	SPDL1	up
NEGR1	-1.39601	1.74226	-6.86556	6.89765e-11	1.56604e-09	13.7081	NEGR1	down
CYRIA	-0.885014	3.51855	-6.86489	6.92414e-11	1.57098e-09	13.7044	CYRIA	down
RFC4	1.59243	4.64289	6.86318	6.99264e-11	1.58543e-09	13.6947	RFC4	up
LRRC71	-0.526491	0.308207	-6.86045	7.10318e-11	1.60939e-09	13.6793	LRRC71	down
ZC3H12B	-0.214949	0.321465	-6.86032	7.10879e-11	1.60956e-09	13.6785	ZC3H12B	no
MIR497HG	-0.793338	1.25037	-6.85667	7.25944e-11	1.64254e-09	13.6579	MIR497HG	down
CASP4LP	-1.08844	3.14633	-6.85516	7.32271e-11	1.65572e-09	13.6494	CASP4LP	down
EPM2A	-0.54707	1.47537	-6.85194	7.45925e-11	1.68544e-09	13.6313	EPM2A	down
MYOZ1	-1.02341	0.832755	-6.85109	7.49596e-11	1.69258e-09	13.6265	MYOZ1	down
TRAIP	0.947823	1.95149	6.85	7.54309e-11	1.70206e-09	13.6203	TRAIP	up
HSP90AB3P	0.751111	5.21493	6.8468	7.68279e-11	1.7324e-09	13.6023	HSP90AB3P	up
RHBDL2	1.42241	2.25951	6.84612	7.71286e-11	1.738e-09	13.5984	RHBDL2	up
MOSPD2	-0.679029	3.46208	-6.84282	7.86042e-11	1.77004e-09	13.5798	MOSPD2	down
CLIC3	-1.4487	1.2826	-6.84057	7.96276e-11	1.79187e-09	13.5671	CLIC3	down
ZBTB4	-0.719574	4.07007	-6.84015	7.98184e-11	1.79494e-09	13.5648	ZBTB4	down
EIF2AK1	0.764069	6.03087	6.83807	8.07763e-11	1.81524e-09	13.5531	EIF2AK1	up
ADCY9	-1.00805	2.63992	-6.83709	8.12347e-11	1.8243e-09	13.5475	ADCY9	down
RAP1A	-0.593048	6.1504	-6.83668	8.14229e-11	1.82729e-09	13.5452	RAP1A	down
YKT6	0.663715	5.53075	6.83442	8.24872e-11	1.84992e-09	13.5325	YKT6	up
LRRC42	0.733384	4.21082	6.83411	8.2635e-11	1.85198e-09	13.5307	LRRC42	up
FKBP11	1.27718	5.52197	6.83321	8.30586e-11	1.86021e-09	13.5257	FKBP11	up
ZNF331	-1.1918	4.13273	-6.83234	8.34782e-11	1.86834e-09	13.5208	ZNF331	down
MAP3K15	-0.437913	0.209917	-6.83171	8.3778e-11	1.87378e-09	13.5172	MAP3K15	no
DDO	-0.982015	1.27493	-6.82911	8.50359e-11	1.90063e-09	13.5026	DDO	down
SH3D19	-0.886503	4.58093	-6.82811	8.55259e-11	1.91029e-09	13.497	SH3D19	down
SLC35F2	1.21572	3.73692	6.82793	8.56116e-11	1.91091e-09	13.496	SLC35F2	up
PDCD5	0.818156	5.38844	6.82524	8.69454e-11	1.93938e-09	13.4808	PDCD5	up
AQP1	-2.52273	6.38153	-6.82506	8.70341e-11	1.94004e-09	13.4798	AQP1	down
CA1	-0.533385	0.258754	-6.82359	8.77696e-11	1.95512e-09	13.4715	CA1	down
MTMR6	-0.595355	3.48217	-6.82136	8.88977e-11	1.97892e-09	13.459	MTMR6	down
RNF139-DT	0.701606	1.72604	6.81943	8.98899e-11	1.99966e-09	13.4481	RNF139-DT	up
PSMD11	0.913005	5.7975	6.81241	9.35744e-11	2.08022e-09	13.4087	PSMD11	up
BUD23	0.718348	5.71066	6.81133	9.41538e-11	2.0917e-09	13.4026	BUD23	up
ACKR1	-1.8181	2.67575	-6.80829	9.5806e-11	2.12697e-09	13.3855	ACKR1	down
NELFCD	0.764635	5.48627	6.80737	9.63106e-11	2.13674e-09	13.3804	NELFCD	up
MRPL12	1.13903	4.38775	6.80432	9.80107e-11	2.173e-09	13.3632	MRPL12	up
LEFTY2	-0.653201	0.404906	-6.80323	9.86226e-11	2.1851e-09	13.3571	LEFTY2	down
MAGI2-AS3	-1.14133	3.1777	-6.80147	9.96209e-11	2.20574e-09	13.3472	MAGI2-AS3	down
GINS4	1.20592	2.17191	6.80079	1.00005e-10	2.21276e-09	13.3434	GINS4	up
XPC	-0.571678	3.83223	-6.7987	1.01211e-10	2.23796e-09	13.3316	XPC	down
WFDC12	-1.02497	0.411007	-6.79832	1.01432e-10	2.24134e-09	13.3295	WFDC12	down
SLC15A3	-1.40676	4.55927	-6.7968	1.02315e-10	2.25934e-09	13.321	SLC15A3	down
DOCK8	-1.08515	3.61003	-6.79507	1.03329e-10	2.28021e-09	13.3113	DOCK8	down
TMEM150B	-1.27349	1.93451	-6.79019	1.06256e-10	2.34323e-09	13.2839	TMEM150B	down
GRAMD2A	-1.69946	2.42479	-6.78968	1.06565e-10	2.34848e-09	13.281	GRAMD2A	down
CTDSPL	-0.861997	3.92482	-6.78792	1.07642e-10	2.36979e-09	13.2712	CTDSPL	down
ESPL1	1.17799	1.67599	6.78786	1.07675e-10	2.36979e-09	13.2709	ESPL1	up
DSCC1	1.15555	2.22011	6.78504	1.09428e-10	2.40676e-09	13.255	DSCC1	up
DSG2	1.57297	5.4826	6.78404	1.10052e-10	2.41888e-09	13.2494	DSG2	up
FGF14-AS2	-0.730793	0.890705	-6.78087	1.12062e-10	2.46142e-09	13.2317	FGF14-AS2	down
C5orf34	0.993068	1.8004	6.77592	1.15272e-10	2.52933e-09	13.2039	C5orf34	up
PRKCH	-0.802602	4.46303	-6.77587	1.15307e-10	2.52933e-09	13.2036	PRKCH	down
PCDHGC3	-1.11408	3.09774	-6.77494	1.1592e-10	2.54109e-09	13.1984	PCDHGC3	down
MFSD2A	-1.64677	3.79364	-6.77267	1.17434e-10	2.57259e-09	13.1857	MFSD2A	down
SNRNP25	0.78524	4.23821	6.77147	1.18236e-10	2.58842e-09	13.179	SNRNP25	up
CDKL1	-1.35465	2.50261	-6.77131	1.18347e-10	2.58915e-09	13.1781	CDKL1	down
TBL2	0.665124	4.15039	6.76866	1.20146e-10	2.62676e-09	13.1633	TBL2	up
PMAIP1	1.67596	3.75366	6.76765	1.20841e-10	2.64022e-09	13.1576	PMAIP1	up
RNF34	0.489793	4.14023	6.76721	1.21145e-10	2.64511e-09	13.1552	RNF34	no
ECE2	1.39169	2.17483	6.76602	1.2197e-10	2.66136e-09	13.1485	ECE2	up
PCARE	-0.145825	0.0604612	-6.76415	1.2328e-10	2.68818e-09	13.138	PCARE	no
TMEM106C	0.941994	5.97353	6.76397	1.23404e-10	2.68911e-09	13.137	TMEM106C	up
DNAJC2	0.759619	4.45664	6.76305	1.24051e-10	2.70141e-09	13.1319	DNAJC2	up
DUSP1	-1.64772	6.46623	-6.76187	1.24891e-10	2.71793e-09	13.1253	DUSP1	down
EPRS1	0.682686	5.52976	6.76023	1.26061e-10	2.74157e-09	13.1161	EPRS1	up
RP2	-0.552267	3.39055	-6.75819	1.27534e-10	2.7718e-09	13.1047	RP2	down
GPR182	-0.166946	0.123326	-6.75686	1.28504e-10	2.79104e-09	13.0973	GPR182	no
ATP2A2	0.740535	6.76187	6.75641	1.28834e-10	2.79637e-09	13.0948	ATP2A2	up
SLC35A2	0.888294	4.409	6.75576	1.29315e-10	2.80497e-09	13.0911	SLC35A2	up
RNF13	-0.701084	6.35857	-6.75184	1.3223e-10	2.86457e-09	13.0692	RNF13	down
RFLNB	-0.826597	2.40165	-6.75184	1.32236e-10	2.86457e-09	13.0692	RFLNB	down
ZNF25	-0.564898	2.58837	-6.7498	1.3378e-10	2.89612e-09	13.0578	ZNF25	down
CFAP210	-0.633209	0.530218	-6.74796	1.35188e-10	2.92468e-09	13.0475	CFAP210	down
CDCA2	1.2402	1.73681	6.74673	1.36135e-10	2.94135e-09	13.0407	CDCA2	up
NINJ2-AS1	-0.913728	2.50572	-6.74673	1.36137e-10	2.94135e-09	13.0406	NINJ2-AS1	down
TARS1	0.98151	6.04816	6.74524	1.37295e-10	2.96445e-09	13.0323	TARS1	up
ROBO2	-1.34643	1.71517	-6.74342	1.38722e-10	2.9933e-09	13.0222	ROBO2	down
ARHGAP11A	1.4298	3.10025	6.73995	1.41492e-10	3.05107e-09	13.0028	ARHGAP11A	up
GPR89B	0.607239	3.91035	6.7361	1.44625e-10	3.1166e-09	12.9813	GPR89B	up
PLXNB3	1.32443	1.83711	6.7353	1.4528e-10	3.12868e-09	12.9768	PLXNB3	up
NFAM1	-1.00218	1.75876	-6.73405	1.46317e-10	3.14896e-09	12.9699	NFAM1	down
RAD51AP1	1.42892	3.31824	6.73041	1.49372e-10	3.21262e-09	12.9496	RAD51AP1	up
S100A4	-1.57499	8.01229	-6.72844	1.51056e-10	3.24673e-09	12.9386	S100A4	down
AUNIP	1.03915	1.33131	6.72714	1.52179e-10	3.26874e-09	12.9313	AUNIP	up
RSPH4A	-1.00326	0.926849	-6.72634	1.52871e-10	3.28147e-09	12.9269	RSPH4A	down
NTAQ1	0.844536	3.96587	6.72306	1.55748e-10	3.34105e-09	12.9086	NTAQ1	up
CCDC68	-1.49453	2.54978	-6.72251	1.56234e-10	3.3493e-09	12.9055	CCDC68	down
SBSPON	-1.18793	1.05889	-6.72219	1.56512e-10	3.35309e-09	12.9038	SBSPON	down
NOL10	0.65821	4.08116	6.72044	1.58077e-10	3.38442e-09	12.894	NOL10	up
SPRING1	-0.861997	4.103	-6.71831	1.59999e-10	3.42336e-09	12.8821	SPRING1	down
FCRL6	-1.12035	1.49449	-6.71766	1.60596e-10	3.4339e-09	12.8785	FCRL6	down
MXRA5	1.66904	3.91551	6.71551	1.62561e-10	3.47368e-09	12.8666	MXRA5	up
CAD	0.845725	3.33577	6.71512	1.62922e-10	3.47915e-09	12.8644	CAD	up
ADPGK-AS1	-0.206999	0.229855	-6.71215	1.65693e-10	3.53585e-09	12.8478	ADPGK-AS1	no
PPM1G	0.653444	5.69088	6.71205	1.65791e-10	3.53585e-09	12.8472	PPM1G	up
PRMT5	0.773328	5.21719	6.71161	1.66198e-10	3.54223e-09	12.8448	PRMT5	up
CNKSR2	-0.962149	0.960991	-6.7094	1.68299e-10	3.58471e-09	12.8325	CNKSR2	down
MARS1	0.695674	5.88402	6.70834	1.69309e-10	3.6039e-09	12.8266	MARS1	up
COL1A2	1.79099	8.74745	6.70755	1.70068e-10	3.61772e-09	12.8223	COL1A2	up
ADD1	-0.52736	5.78149	-6.7063	1.7128e-10	3.64116e-09	12.8153	ADD1	down
LOC102723701	-0.120531	0.119237	-6.70597	1.71601e-10	3.64565e-09	12.8134	LOC102723701	no
CBLC	1.51958	1.88434	6.70518	1.72376e-10	3.65975e-09	12.809	CBLC	up
EIF6	0.806438	6.3176	6.70311	1.7441e-10	3.70056e-09	12.7975	EIF6	up
ERGIC2	0.731256	6.14991	6.70088	1.76624e-10	3.74514e-09	12.7851	ERGIC2	up
MS4A15	-2.46049	1.80002	-6.69991	1.77604e-10	3.76349e-09	12.7797	MS4A15	down
NOP2	0.901842	4.74065	6.69903	1.78484e-10	3.77771e-09	12.7749	NOP2	up
TMEM214	0.602555	5.50166	6.69901	1.78503e-10	3.77771e-09	12.7748	TMEM214	up
ALAS1	-0.781411	4.98548	-6.69868	1.7884e-10	3.78241e-09	12.7729	ALAS1	down
SELPLG	-1.25757	3.85115	-6.69841	1.79114e-10	3.78579e-09	12.7714	SELPLG	down
SYNPO2	-1.30195	2.17402	-6.69819	1.79343e-10	3.7882e-09	12.7702	SYNPO2	down
OIP5	1.23961	1.67223	6.69621	1.81367e-10	3.82852e-09	12.7591	OIP5	up
TSPAN32	-0.828075	0.867747	-6.69552	1.82078e-10	3.84106e-09	12.7553	TSPAN32	down
KCNJ15	-1.99674	3.99319	-6.69498	1.8263e-10	3.85025e-09	12.7523	KCNJ15	down
NDC1	0.843108	3.54312	6.69236	1.85359e-10	3.9053e-09	12.7378	NDC1	up
SSRP1	0.698253	5.90158	6.69141	1.8636e-10	3.9239e-09	12.7325	SSRP1	up
PPP1R15A	-1.06409	5.36627	-6.68806	1.89931e-10	3.99652e-09	12.7139	PPP1R15A	down
LINC01108	-0.577419	0.245352	-6.68778	1.90235e-10	4.00038e-09	12.7123	LINC01108	down
HBEGF	-1.44344	4.10552	-6.68651	1.91606e-10	4.02665e-09	12.7053	HBEGF	down
PAQR8	-0.861237	2.25075	-6.68567	1.9251e-10	4.04308e-09	12.7006	PAQR8	down
SUSD2	-2.52455	2.79627	-6.68391	1.94442e-10	4.08106e-09	12.6908	SUSD2	down
MROCKI	-0.714806	0.601612	-6.6813	1.97332e-10	4.1391e-09	12.6764	MROCKI	down
MIR210HG	1.47345	3.16831	6.67993	1.98866e-10	4.16861e-09	12.6688	MIR210HG	up
LOC102723313	-0.536716	0.205045	-6.67963	1.99207e-10	4.17312e-09	12.6671	LOC102723313	down
IRF8	-1.15089	4.26648	-6.67756	2.01548e-10	4.21949e-09	12.6556	IRF8	down
NHSL1	-1.17035	2.49669	-6.67185	2.08163e-10	4.35522e-09	12.6239	NHSL1	down
RHOA	-0.565396	8.07516	-6.67117	2.08966e-10	4.36926e-09	12.6202	RHOA	down
HNRNPC	0.488188	7.95291	6.66947	2.10982e-10	4.40861e-09	12.6108	HNRNPC	no
PLEKHO2	-0.991069	3.85938	-6.66909	2.11438e-10	4.41536e-09	12.6086	PLEKHO2	down
ANO6	-0.730992	4.60364	-6.6665	2.14558e-10	4.47767e-09	12.5943	ANO6	down
TAF2	0.659929	3.88126	6.66614	2.14997e-10	4.48401e-09	12.5923	TAF2	up
SERPING1	-1.11721	7.84151	-6.66543	2.15852e-10	4.49901e-09	12.5884	SERPING1	down
PPP5D1P	-0.423099	0.498847	-6.66314	2.18666e-10	4.55479e-09	12.5757	PPP5D1P	no
RAPGEF1	-0.647659	4.42163	-6.66237	2.19624e-10	4.57186e-09	12.5714	RAPGEF1	down
METTL2A	0.608915	3.20405	6.65626	2.27324e-10	4.72918e-09	12.5376	METTL2A	up
SLC39A6	0.881183	5.12891	6.65536	2.28482e-10	4.75028e-09	12.5326	SLC39A6	up
TIMP3	-1.50234	6.81383	-6.65323	2.31252e-10	4.80483e-09	12.5208	TIMP3	down
MT1M	-1.39786	1.35246	-6.65282	2.31787e-10	4.81292e-09	12.5185	MT1M	down
DENND3	-0.909324	3.8451	-6.65139	2.33656e-10	4.84869e-09	12.5106	DENND3	down
ATAT1	0.81449	3.03084	6.65116	2.33969e-10	4.85214e-09	12.5093	ATAT1	up
NUMB	-0.673694	5.40041	-6.64715	2.39309e-10	4.95977e-09	12.4872	NUMB	down
SOSTDC1	-2.59365	1.88973	-6.64649	2.40213e-10	4.97539e-09	12.4835	SOSTDC1	down
GALNT16	-0.691606	0.659447	-6.64577	2.41187e-10	4.99243e-09	12.4795	GALNT16	down
PSMD12	0.67856	5.01475	6.6427	2.4539e-10	5.07625e-09	12.4626	PSMD12	up
ANKRD44	-1.05606	3.85702	-6.64206	2.46285e-10	5.09158e-09	12.459	ANKRD44	down
MCM8	1.1564	2.86751	6.63699	2.53418e-10	5.23577e-09	12.431	MCM8	up
LINC01166	-0.0749939	0.0177239	-6.63688	2.53583e-10	5.23591e-09	12.4303	LINC01166	no
PPIAP39	-1.04518	1.01112	-6.63525	2.55919e-10	5.28085e-09	12.4213	PPIAP39	down
HHEX	-0.938703	2.16617	-6.6351	2.56139e-10	5.28208e-09	12.4205	HHEX	down
RBMY1HP	-0.0724875	0.0191349	-6.6343	2.5729e-10	5.30251e-09	12.4161	RBMY1HP	no
MEST	1.20346	5.19404	6.63382	2.57988e-10	5.31245e-09	12.4135	MEST	up
SEC61A1	0.629915	6.76736	6.63375	2.58093e-10	5.31245e-09	12.4131	SEC61A1	up
INCENP	0.933365	3.13791	6.63334	2.58676e-10	5.32113e-09	12.4108	INCENP	up
CA2	-1.6492	3.82594	-6.63293	2.59277e-10	5.33017e-09	12.4086	CA2	down
TMCO2	-0.166061	0.0533172	-6.63014	2.63382e-10	5.4112e-09	12.3932	TMCO2	no
AOX1	-1.23058	1.84768	-6.62851	2.65811e-10	5.45765e-09	12.3842	AOX1	down
NR2F2-AS1	-0.840655	1.53751	-6.6284	2.65973e-10	5.45765e-09	12.3836	NR2F2-AS1	down
PHF6	0.663999	3.74947	6.61674	2.84011e-10	5.82416e-09	12.3192	PHF6	up
ACSL1	-1.1142	5.64403	-6.6153	2.86325e-10	5.86799e-09	12.3112	ACSL1	down
PLCE1	-0.938065	1.84365	-6.61457	2.87504e-10	5.88848e-09	12.3072	PLCE1	down
DCDC2B	-0.655528	0.395447	-6.61444	2.87715e-10	5.88916e-09	12.3065	DCDC2B	down
TCP11L2	-0.771231	3.05804	-6.61407	2.88316e-10	5.8978e-09	12.3044	TCP11L2	down
PREB	0.584331	5.06502	6.61272	2.90512e-10	5.93906e-09	12.297	PREB	up
INPP5B	-0.719891	3.48192	-6.61162	2.92312e-10	5.97217e-09	12.2909	INPP5B	down
TWNK	0.81657	2.6366	6.61089	2.93501e-10	5.99276e-09	12.287	TWNK	up
FNBP1	-0.789243	4.25136	-6.61034	2.9442e-10	6.00508e-09	12.2839	FNBP1	down
ITIH3	-0.798672	1.07686	-6.61031	2.94468e-10	6.00508e-09	12.2837	ITIH3	down
MTMR14	-0.61599	4.04214	-6.61001	2.94957e-10	6.01135e-09	12.2821	MTMR14	down
SMYD5	0.683069	3.91282	6.60955	2.95726e-10	6.02331e-09	12.2796	SMYD5	up
DIO2	2.02312	2.72418	6.6082	2.9798e-10	6.06547e-09	12.2721	DIO2	up
C11orf24	0.819289	4.0166	6.60727	2.9954e-10	6.09348e-09	12.267	C11orf24	up
RUVBL1	0.957438	4.75886	6.60506	3.03276e-10	6.16568e-09	12.2548	RUVBL1	up
STYXL1	0.745019	5.24867	6.60487	3.03601e-10	6.1685e-09	12.2538	STYXL1	up
PRR11	1.39282	3.119	6.60084	3.1056e-10	6.30602e-09	12.2316	PRR11	up
ZEB1	-0.839405	3.70168	-6.60067	3.10858e-10	6.30819e-09	12.2306	ZEB1	down
CDK4	0.924977	6.56129	6.59915	3.13517e-10	6.35643e-09	12.2223	CDK4	up
GBA3	-0.5981	0.330633	-6.59909	3.1362e-10	6.35643e-09	12.222	GBA3	down
FOLR3	-1.16328	0.617082	-6.59763	3.16207e-10	6.40494e-09	12.2139	FOLR3	down
HLF	-1.60513	2.17192	-6.59678	3.17707e-10	6.43139e-09	12.2093	HLF	down
PCF11	-0.639707	3.97458	-6.59412	3.22493e-10	6.52427e-09	12.1946	PCF11	down
GPX8	1.21968	4.30168	6.58976	3.30483e-10	6.68182e-09	12.1706	GPX8	up
STYK1	1.14736	2.03018	6.58939	3.31171e-10	6.69165e-09	12.1686	STYK1	up
TOM1L2	-1.00342	3.43482	-6.58796	3.33835e-10	6.74134e-09	12.1607	TOM1L2	down
PIGU	0.670705	3.98628	6.58741	3.34862e-10	6.75796e-09	12.1577	PIGU	up
C1orf198	-0.949064	4.62852	-6.58279	3.4364e-10	6.93088e-09	12.1323	C1orf198	down
UQCRH	0.754575	7.51392	6.5826	3.44014e-10	6.93419e-09	12.1313	UQCRH	up
FLACC1	-0.54898	0.725826	-6.58042	3.48238e-10	7.01494e-09	12.1193	FLACC1	down
GALNT14	2.0426	2.77844	6.58032	3.48444e-10	7.01494e-09	12.1187	GALNT14	up
SLC39A7	0.77367	6.49303	6.57936	3.50325e-10	7.04851e-09	12.1134	SLC39A7	up
ROR1	-1.09925	1.92197	-6.57679	3.55397e-10	7.1462e-09	12.0993	ROR1	down
MFAP2	1.59313	4.18535	6.57233	3.64381e-10	7.32038e-09	12.0749	MFAP2	up
N4BP2L2	-0.624985	5.58061	-6.57227	3.64502e-10	7.32038e-09	12.0745	N4BP2L2	down
PROM2	1.9348	3.3981	6.56931	3.70594e-10	7.4382e-09	12.0583	PROM2	up
LRCH1	-0.598265	3.03307	-6.56816	3.72996e-10	7.48188e-09	12.0519	LRCH1	down
PLPP4	1.49513	1.51978	6.566	3.77528e-10	7.56368e-09	12.0401	PLPP4	up
AK1	-1.53072	4.88316	-6.566	3.77532e-10	7.56368e-09	12.0401	AK1	down
LOXHD1	-0.328667	0.270075	-6.56513	3.79378e-10	7.59607e-09	12.0353	LOXHD1	no
FARSB	0.728377	4.64505	6.56244	3.85113e-10	7.70622e-09	12.0206	FARSB	up
DUS4L	0.715516	2.79277	6.56194	3.86208e-10	7.72346e-09	12.0178	DUS4L	up
TPPP	-1.12942	1.2782	-6.5598	3.90863e-10	7.81182e-09	12.0061	TPPP	down
RECQL5	0.793386	3.82001	6.55815	3.94482e-10	7.87939e-09	11.997	RECQL5	up
LINC01028	-0.197386	0.0360367	-6.55587	3.99531e-10	7.97543e-09	11.9846	LINC01028	no
FKBP10	1.66762	4.85955	6.55456	4.02468e-10	8.02919e-09	11.9774	FKBP10	up
PTGER2	-0.923515	1.68187	-6.55409	4.03539e-10	8.04219e-09	11.9748	PTGER2	down
ABLIM3	-1.25552	2.51642	-6.55406	4.03606e-10	8.04219e-09	11.9746	ABLIM3	down
PRELID3B	0.752152	5.7043	6.55266	4.06772e-10	8.1004e-09	11.967	PRELID3B	up
CSRP1	-0.807824	6.71195	-6.54929	4.14497e-10	8.24927e-09	11.9485	CSRP1	down
OMG	-1.8184	2.17569	-6.54906	4.15039e-10	8.25508e-09	11.9472	OMG	down
RMDN2	-1.09908	2.93447	-6.54758	4.18476e-10	8.31844e-09	11.9392	RMDN2	down
MID1IP1	-1.11838	3.01293	-6.5456	4.23145e-10	8.40619e-09	11.9283	MID1IP1	down
KDELR1	0.607696	6.59968	6.54165	4.32581e-10	8.58657e-09	11.9067	KDELR1	up
MED14	0.649246	4.06731	6.54154	4.32848e-10	8.58657e-09	11.9061	MED14	up
TFG	0.752347	6.3308	6.54147	4.33004e-10	8.58657e-09	11.9057	TFG	up
IFNGR1	-0.794456	6.42025	-6.53965	4.3744e-10	8.66934e-09	11.8957	IFNGR1	down
MRPL37	0.654272	5.12	6.53908	4.38831e-10	8.69169e-09	11.8926	MRPL37	up
ZNF365	-0.896377	1.06294	-6.53821	4.40968e-10	8.72833e-09	11.8878	ZNF365	down
MIF	1.72121	4.94719	6.5381	4.41218e-10	8.72833e-09	11.8873	MIF	up
GPRIN1	0.899763	1.253	6.538	4.41473e-10	8.72833e-09	11.8867	GPRIN1	up
MTBP	0.926398	2.12817	6.53575	4.47045e-10	8.83322e-09	11.8744	MTBP	up
SIX1	1.68284	2.47577	6.53545	4.4781e-10	8.84305e-09	11.8727	SIX1	up
MACROD2	-2.02679	3.27822	-6.53115	4.58676e-10	9.05221e-09	11.8492	MACROD2	down
DPAGT1	0.621574	4.67811	6.52901	4.64169e-10	9.15122e-09	11.8376	DPAGT1	up
NHSL2	-0.622794	1.06153	-6.52898	4.64246e-10	9.15122e-09	11.8374	NHSL2	down
FLRT3	-1.76541	3.47586	-6.52847	4.65583e-10	9.1672e-09	11.8346	FLRT3	down
CD300LB	-0.643884	0.979317	-6.52846	4.65612e-10	9.1672e-09	11.8345	CD300LB	down
CNPY2	0.672296	6.34867	6.52826	4.66126e-10	9.17186e-09	11.8335	CNPY2	up
RGS22	-0.651282	0.754453	-6.52798	4.66858e-10	9.18079e-09	11.8319	RGS22	down
IL13	-0.384059	0.16556	-6.52583	4.72481e-10	9.28585e-09	11.8202	IL13	no
PSMD14	0.703911	5.69494	6.52571	4.72808e-10	9.28675e-09	11.8195	PSMD14	up
OR1L8	-0.122364	0.0771971	-6.52504	4.74573e-10	9.3159e-09	11.8158	OR1L8	no
IARS1	0.642161	5.34841	6.52295	4.80132e-10	9.41943e-09	11.8044	IARS1	up
NVL	0.544469	3.97369	6.52155	4.83895e-10	9.48762e-09	11.7968	NVL	up
PTRH2	0.651686	4.48766	6.52064	4.86352e-10	9.53013e-09	11.7918	PTRH2	up
IFI30	-1.25191	7.95657	-6.52035	4.87144e-10	9.54e-09	11.7902	IFI30	down
TMEM39A	0.632252	4.42298	6.51921	4.90254e-10	9.59523e-09	11.784	TMEM39A	up
MTFR1	0.871177	4.19382	6.51613	4.98717e-10	9.75507e-09	11.7672	MTFR1	up
MROH9	-0.331617	0.21899	-6.51488	5.0221e-10	9.8176e-09	11.7604	MROH9	no
PLCL1	-1.23224	1.10062	-6.51418	5.04157e-10	9.84983e-09	11.7566	PLCL1	down
RECQL4	1.32079	1.77319	6.51363	5.05726e-10	9.86967e-09	11.7535	RECQL4	up
CPEB3	-0.460296	1.26879	-6.51361	5.05769e-10	9.86967e-09	11.7535	CPEB3	no
RAPGEF2	-0.822748	4.65865	-6.50532	5.29664e-10	1.03299e-08	11.7082	RAPGEF2	down
ZC3H8	0.796308	2.85164	6.50478	5.31239e-10	1.03527e-08	11.7053	ZC3H8	up
MCM7	0.944269	5.7957	6.50471	5.31461e-10	1.03527e-08	11.7049	MCM7	up
CREBL2	-0.613603	4.70178	-6.50454	5.31959e-10	1.03563e-08	11.704	CREBL2	down
ST3GAL6	-0.964394	2.94716	-6.50411	5.33223e-10	1.03748e-08	11.7016	ST3GAL6	down
CST1	3.32689	3.19435	6.50351	5.35023e-10	1.04037e-08	11.6983	CST1	up
PPATP1	0.475311	0.665264	6.50215	5.39074e-10	1.04763e-08	11.691	PPATP1	no
P3H2	-1.87667	3.44059	-6.5002	5.4495e-10	1.05843e-08	11.6803	P3H2	down
GANAB	0.595375	7.19412	6.49959	5.46812e-10	1.06142e-08	11.677	GANAB	up
LINC01700	-0.0638163	0.0261898	-6.49865	5.4968e-10	1.06636e-08	11.6719	LINC01700	no
MUCL3	-1.45006	0.922149	-6.49782	5.52216e-10	1.07065e-08	11.6673	MUCL3	down
H1-0	1.02506	6.77386	6.4974	5.535e-10	1.0721e-08	11.6651	H1-0	up
FBXL3	-0.56473	4.38029	-6.49736	5.53613e-10	1.0721e-08	11.6649	FBXL3	down
MED4-AS1	-0.432373	0.134899	-6.49693	5.54958e-10	1.07408e-08	11.6625	MED4-AS1	no
CYTOR	0.986702	5.74894	6.49435	5.62961e-10	1.08893e-08	11.6485	CYTOR	up
MTHFD2	1.15424	5.62361	6.49386	5.64493e-10	1.09125e-08	11.6458	MTHFD2	up
CCDC13-AS2	-0.151695	0.0925721	-6.49246	5.68928e-10	1.09918e-08	11.6381	CCDC13-AS2	no
ZNF146	0.713244	5.66372	6.49208	5.70121e-10	1.10085e-08	11.6361	ZNF146	up
AZIN1	0.672487	6.14163	6.48963	5.77918e-10	1.11525e-08	11.6228	AZIN1	up
PMP22	-0.97534	5.93797	-6.48877	5.8071e-10	1.11998e-08	11.618	PMP22	down
LAPTM5	-1.10286	7.33338	-6.48616	5.89167e-10	1.13563e-08	11.6039	LAPTM5	down
KIF22	0.849621	4.61663	6.48438	5.95013e-10	1.14623e-08	11.5942	KIF22	up
TNFAIP8L3	-0.784144	1.70536	-6.48412	5.95882e-10	1.14724e-08	11.5928	TNFAIP8L3	down
TMEM212	-0.7812	0.432599	-6.48285	6.00104e-10	1.15356e-08	11.5859	TMEM212	down
SPI1	-1.51325	3.68358	-6.48283	6.00158e-10	1.15356e-08	11.5858	SPI1	down
GID8	0.767176	4.86537	6.48282	6.00213e-10	1.15356e-08	11.5857	GID8	up
AUP1	0.521447	6.27249	6.47819	6.15808e-10	1.18284e-08	11.5605	AUP1	up
PLEKHM3	-0.5163	1.69535	-6.47717	6.19332e-10	1.18892e-08	11.5549	PLEKHM3	down
CDK16	0.779971	5.39004	6.47685	6.20426e-10	1.19033e-08	11.5532	CDK16	up
CXCL2	-1.91896	4.72028	-6.46829	6.50579e-10	1.24746e-08	11.5067	CXCL2	down
STK36	0.887166	4.19639	6.46701	6.55229e-10	1.25565e-08	11.4997	STK36	up
FAM83D	1.64653	3.13072	6.46685	6.55789e-10	1.25599e-08	11.4989	FAM83D	up
FANCD2	0.922545	2.83747	6.46664	6.56545e-10	1.25671e-08	11.4978	FANCD2	up
SNX10	-1.14061	4.60523	-6.46562	6.60283e-10	1.26314e-08	11.4922	SNX10	down
SLC6A12	-0.77801	1.2288	-6.46522	6.61743e-10	1.26501e-08	11.4901	SLC6A12	down
ALG3	1.02775	4.71657	6.46514	6.62026e-10	1.26501e-08	11.4896	ALG3	up
ADHFE1	-0.957297	2.25971	-6.4647	6.6367e-10	1.26741e-08	11.4872	ADHFE1	down
BMP2	-1.60661	2.63468	-6.46359	6.67759e-10	1.27449e-08	11.4812	BMP2	down
CPAMD8	-1.72897	2.17691	-6.46302	6.69861e-10	1.27776e-08	11.4781	CPAMD8	down
PTGFRN	1.29254	4.1413	6.462	6.7366e-10	1.28427e-08	11.4726	PTGFRN	up
SLC50A1	0.968203	5.91677	6.46121	6.76623e-10	1.28917e-08	11.4683	SLC50A1	up
BEND3P2	-0.0758764	0.0208566	-6.45992	6.81475e-10	1.29767e-08	11.4613	BEND3P2	no
GP6	-0.157016	0.102819	-6.45624	6.95503e-10	1.32362e-08	11.4413	GP6	no
TTC28	-0.860274	2.22421	-6.45563	6.97862e-10	1.32734e-08	11.438	TTC28	down
KAT2A	0.951674	4.69745	6.45535	6.98939e-10	1.32863e-08	11.4365	KAT2A	up
FPR1	-1.17904	3.595	-6.45491	7.00623e-10	1.33106e-08	11.4341	FPR1	down
MOGAT1	-0.215005	0.0794966	-6.45245	7.10234e-10	1.34855e-08	11.4208	MOGAT1	no
PNRC1	-0.608973	6.31036	-6.45146	7.14163e-10	1.35523e-08	11.4154	PNRC1	down
HSPA5	0.703047	7.77543	6.45116	7.15322e-10	1.35665e-08	11.4138	HSPA5	up
GVINP1	-1.07596	2.41325	-6.45001	7.19916e-10	1.36458e-08	11.4075	GVINP1	down
CENPO	0.967001	2.69025	6.44956	7.21702e-10	1.36646e-08	11.4051	CENPO	up
STRA6	1.65115	1.72602	6.44955	7.21737e-10	1.36646e-08	11.405	STRA6	up
FHDC1	-1.03853	2.08977	-6.44485	7.40731e-10	1.40162e-08	11.3796	FHDC1	down
LINC02623	-0.0781808	0.0262536	-6.4437	7.45474e-10	1.40979e-08	11.3733	LINC02623	no
MRAS	-0.853967	2.91211	-6.44239	7.5089e-10	1.41922e-08	11.3662	MRAS	down
PALD1	-0.863484	1.64836	-6.43787	7.69888e-10	1.4543e-08	11.3418	PALD1	down
IPO4	0.995579	3.23826	6.43718	7.72812e-10	1.45899e-08	11.338	IPO4	up
PIK3IP1	-0.922634	4.31424	-6.43437	7.84922e-10	1.481e-08	11.3228	PIK3IP1	down
TSPAN12	-1.65168	3.83988	-6.43389	7.86989e-10	1.48406e-08	11.3202	TSPAN12	down
GATA6-AS1	-1.05229	0.801154	-6.43349	7.88737e-10	1.4865e-08	11.3181	GATA6-AS1	down
EXOC3L1	-0.563559	0.818411	-6.43282	7.9169e-10	1.49122e-08	11.3144	EXOC3L1	down
ID2	-1.03449	5.47917	-6.43182	7.9604e-10	1.49856e-08	11.309	ID2	down
DPH3	-0.557712	3.44171	-6.42967	8.05554e-10	1.51561e-08	11.2974	DPH3	down
SNRPD1	0.869987	4.24121	6.42783	8.13792e-10	1.52981e-08	11.2874	SNRPD1	up
LILRA6	-1.13327	2.5349	-6.42778	8.14027e-10	1.52981e-08	11.2871	LILRA6	down
NGEF	1.53043	1.84064	6.42738	8.15814e-10	1.53229e-08	11.285	NGEF	up
SLC44A2	-0.792652	5.64825	-6.42714	8.16905e-10	1.53347e-08	11.2837	SLC44A2	down
NAT10	0.676669	4.13223	6.42377	8.32248e-10	1.56139e-08	11.2655	NAT10	up
SELENBP1	-2.21602	5.44635	-6.4224	8.38549e-10	1.57189e-08	11.2581	SELENBP1	down
PPBP	-2.01526	1.31898	-6.42235	8.38798e-10	1.57189e-08	11.2578	PPBP	down
CCAR1	0.45863	4.93142	6.42209	8.39991e-10	1.57323e-08	11.2564	CCAR1	no
PFDN2	0.756239	5.80719	6.42174	8.41607e-10	1.57537e-08	11.2545	PFDN2	up
IL1RL2	0.907452	1.26501	6.41945	8.52317e-10	1.59451e-08	11.2421	IL1RL2	up
RANBP1	1.03399	5.34888	6.41818	8.583e-10	1.6048e-08	11.2353	RANBP1	up
RASAL1	1.08756	1.28429	6.4157	8.7012e-10	1.62598e-08	11.2219	RASAL1	up
MSH5	0.844651	3.0624	6.41331	8.81681e-10	1.64665e-08	11.209	MSH5	up
TMTC4	0.813447	3.14934	6.40642	9.15802e-10	1.70941e-08	11.1718	TMTC4	up
TACO1	0.538509	3.51687	6.40481	9.23938e-10	1.72362e-08	11.1631	TACO1	up
VAMP3	-0.619122	6.08642	-6.40252	9.35697e-10	1.74458e-08	11.1507	VAMP3	down
DNM3	-0.97442	1.54424	-6.4021	9.37866e-10	1.74763e-08	11.1484	DNM3	down
GLRX	-1.09986	5.48249	-6.40137	9.41615e-10	1.75363e-08	11.1445	GLRX	down
PRPS2	0.695586	4.49011	6.40122	9.42414e-10	1.75413e-08	11.1437	PRPS2	up
RBMY1B	-0.0314782	0.00861562	-6.39971	9.50289e-10	1.76779e-08	11.1356	RBMY1B	no
CIP2A	1.28121	2.63921	6.39587	9.70587e-10	1.80454e-08	11.1149	CIP2A	up
STX7	-0.578775	4.79357	-6.39563	9.71854e-10	1.80588e-08	11.1136	STX7	down
RAB11FIP2	-0.584055	2.92739	-6.3951	9.74725e-10	1.8102e-08	11.1107	RAB11FIP2	down
APH1B	-0.678047	2.88653	-6.39386	9.81384e-10	1.82154e-08	11.104	APH1B	down
NEBL	-1.47395	4.18001	-6.39039	1.00031e-09	1.85562e-08	11.0853	NEBL	down
SALL4	1.04907	1.12299	6.38982	1.00341e-09	1.86033e-08	11.0823	SALL4	up
BMS1P15	0.42209	0.737638	6.389	1.00798e-09	1.86776e-08	11.0778	BMS1P15	no
FKBP4	1.20245	5.60112	6.38774	1.01495e-09	1.87963e-08	11.0711	FKBP4	up
CFAP52	-1.19595	0.957908	-6.38622	1.02347e-09	1.89434e-08	11.0629	CFAP52	down
SLC27A3	-1.10267	4.44886	-6.38547	1.0277e-09	1.9008e-08	11.0589	SLC27A3	down
GORASP2	0.593508	5.99442	6.3854	1.02811e-09	1.9008e-08	11.0585	GORASP2	up
MAN1A1	-0.84888	4.61951	-6.38423	1.03476e-09	1.91202e-08	11.0522	MAN1A1	down
LAD1	1.55652	5.0732	6.38355	1.03866e-09	1.91815e-08	11.0485	LAD1	up
KIF15	1.09529	1.86629	6.38313	1.04101e-09	1.92142e-08	11.0463	KIF15	up
DENND4C	-0.726934	3.87493	-6.38257	1.04425e-09	1.92633e-08	11.0432	DENND4C	down
PREX1	-0.999244	3.03378	-6.38148	1.05052e-09	1.93681e-08	11.0374	PREX1	down
PGK1	0.917623	8.94211	6.3804	1.05675e-09	1.9472e-08	11.0316	PGK1	up
SIRPA	-0.996669	4.37102	-6.37939	1.06266e-09	1.95702e-08	11.0261	SIRPA	down
HSPB2	-0.785773	1.06249	-6.37814	1.06996e-09	1.96935e-08	11.0194	HSPB2	down
LOC100129434	-0.935543	0.986557	-6.37787	1.07159e-09	1.97126e-08	11.0179	LOC100129434	down
NIFK	0.762497	5.28569	6.3774	1.07435e-09	1.97525e-08	11.0154	NIFK	up
CELF2	-1.10161	3.89947	-6.37668	1.07859e-09	1.98188e-08	11.0115	CELF2	down
MAGED4	1.64075	2.5448	6.3765	1.07965e-09	1.98188e-08	11.0106	MAGED4	up
GTF3C2	0.526942	4.94865	6.37648	1.07976e-09	1.98188e-08	11.0105	GTF3C2	up
HERC1	-0.605555	3.38909	-6.37545	1.08587e-09	1.99199e-08	11.0049	HERC1	down
MRPL13	0.808373	5.23334	6.37532	1.08669e-09	1.99239e-08	11.0042	MRPL13	up
LINC00892	-0.822687	0.969277	-6.3751	1.08797e-09	1.99363e-08	11.0031	LINC00892	down
PPM1D	-0.545191	2.80924	-6.37483	1.0896e-09	1.99489e-08	11.0016	PPM1D	down
MYO9A	-0.729471	2.94653	-6.37479	1.08986e-09	1.99489e-08	11.0014	MYO9A	down
SYNPO	-1.02797	4.09413	-6.37411	1.09392e-09	2.00121e-08	10.9977	SYNPO	down
NEDD9	-1.20569	4.96833	-6.37371	1.09635e-09	2.00454e-08	10.9955	NEDD9	down
THEMIS2	-1.05394	4.6252	-6.37231	1.1048e-09	2.01887e-08	10.988	THEMIS2	down
SEMA4B	1.51743	4.51863	6.37187	1.10745e-09	2.0226e-08	10.9857	SEMA4B	up
APBB1IP	-0.972209	3.16991	-6.36974	1.12051e-09	2.04532e-08	10.9742	APBB1IP	down
YWHAZ	0.779956	8.40952	6.36852	1.12803e-09	2.05791e-08	10.9677	YWHAZ	up
ARAP2	-0.87461	3.18844	-6.36632	1.14172e-09	2.08173e-08	10.9558	ARAP2	down
SYNE1	-1.14907	3.99589	-6.36545	1.14721e-09	2.0906e-08	10.9511	SYNE1	down
C5orf64	-0.24403	0.107522	-6.36526	1.14835e-09	2.09152e-08	10.9502	C5orf64	no
CYS1	-0.986506	1.02543	-6.36175	1.17072e-09	2.13108e-08	10.9313	CYS1	down
HCK	-1.21261	4.43097	-6.36162	1.17157e-09	2.13145e-08	10.9306	HCK	down
YWHAG	0.691641	6.23319	6.36124	1.17402e-09	2.13474e-08	10.9285	YWHAG	up
DBF4	0.897985	2.77095	6.36045	1.17911e-09	2.14282e-08	10.9243	DBF4	up
SLC27A6	-0.508241	0.243594	-6.35998	1.18216e-09	2.14717e-08	10.9218	SLC27A6	down
SELE	-1.78731	1.68649	-6.35963	1.18438e-09	2.15003e-08	10.9199	SELE	down
DOCK2	-1.05667	3.83489	-6.35844	1.19212e-09	2.1629e-08	10.9135	DOCK2	down
DUXA	-0.0656296	0.0237555	-6.35799	1.19508e-09	2.16707e-08	10.9111	DUXA	no
SDCBPP3	-0.52084	1.2773	-6.35753	1.19811e-09	2.17138e-08	10.9086	SDCBPP3	down
PDCD11	0.596972	3.22973	6.35721	1.20022e-09	2.17401e-08	10.9069	PDCD11	up
CUL7	0.808403	3.30907	6.35656	1.20448e-09	2.18053e-08	10.9034	CUL7	up
PTCHD1	-0.305474	0.184744	-6.35536	1.21248e-09	2.19382e-08	10.897	PTCHD1	no
PRICKLE1	-1.00929	2.32944	-6.3532	1.22693e-09	2.21873e-08	10.8854	PRICKLE1	down
NOL11	0.653315	4.46339	6.35033	1.24636e-09	2.25188e-08	10.87	NOL11	up
PMS2	0.522036	2.94592	6.35022	1.24711e-09	2.25188e-08	10.8694	PMS2	up
RPL17	0.670397	6.21926	6.35019	1.2473e-09	2.25188e-08	10.8693	RPL17	up
CPVL	-1.15778	5.14194	-6.34954	1.25178e-09	2.25873e-08	10.8657	CPVL	down
ZBTB41	0.694106	3.04351	6.34775	1.26409e-09	2.27971e-08	10.8562	ZBTB41	up
HLA-DRA	-1.30723	10.5946	-6.34764	1.26481e-09	2.27977e-08	10.8556	HLA-DRA	down
CHRNA5	1.50301	2.02445	6.3468	1.27067e-09	2.28908e-08	10.8511	CHRNA5	up
OR52H2P	-0.0176508	0.00235425	-6.34492	1.2838e-09	2.31148e-08	10.841	OR52H2P	no
ORC5	0.657906	3.6781	6.34172	1.30654e-09	2.35113e-08	10.8238	ORC5	up
KLF11	-0.680097	3.46987	-6.34062	1.3144e-09	2.36399e-08	10.8179	KLF11	down
INTS8	0.725938	4.89581	6.33993	1.31937e-09	2.37164e-08	10.8143	INTS8	up
PYGM	-0.386715	0.535103	-6.33816	1.33222e-09	2.39344e-08	10.8048	PYGM	no
ARC	-0.356998	0.19163	-6.33741	1.33767e-09	2.40192e-08	10.8008	ARC	no
TTPAL	0.605859	2.64039	6.33685	1.34182e-09	2.40806e-08	10.7977	TTPAL	up
ZFP36	-1.38634	6.50668	-6.33643	1.34488e-09	2.41224e-08	10.7955	ZFP36	down
LAIR1	-1.13547	4.78608	-6.33534	1.35291e-09	2.42533e-08	10.7897	LAIR1	down
BRCA1	0.996826	2.585	6.33521	1.35393e-09	2.42585e-08	10.7889	BRCA1	up
NDUFAF8	0.771449	4.64853	6.33306	1.36989e-09	2.45312e-08	10.7775	NDUFAF8	up
SNRPG	0.743189	4.50048	6.33294	1.37083e-09	2.45347e-08	10.7768	SNRPG	up
USP44	-1.1483	1.39012	-6.3314	1.38243e-09	2.47288e-08	10.7686	USP44	down
TSR1	0.605978	3.93328	6.3298	1.39457e-09	2.49326e-08	10.76	TSR1	up
ST13P20	-0.0848327	0.0366262	-6.3281	1.40756e-09	2.51513e-08	10.7509	ST13P20	no
AHNAK2	2.14656	3.49544	6.32663	1.41895e-09	2.5341e-08	10.743	AHNAK2	up
DUXAP10	1.91031	3.38154	6.32604	1.42354e-09	2.54094e-08	10.7399	DUXAP10	up
SLC35B2	0.81081	5.07639	6.32537	1.42877e-09	2.54888e-08	10.7363	SLC35B2	up
UTP14A	0.522581	3.35777	6.32455	1.43513e-09	2.55885e-08	10.7319	UTP14A	up
MSMO1	-0.958646	5.25474	-6.32403	1.43927e-09	2.56485e-08	10.7291	MSMO1	down
METTL1	0.860169	4.24046	6.32115	1.46207e-09	2.60407e-08	10.7137	METTL1	up
MAP1LC3C	-1.31814	1.20064	-6.32017	1.46989e-09	2.61659e-08	10.7085	MAP1LC3C	down
RGL1	-0.874865	3.69853	-6.31977	1.47312e-09	2.62094e-08	10.7064	RGL1	down
GIPC3	-0.594278	1.09591	-6.31954	1.47499e-09	2.62285e-08	10.7051	GIPC3	down
POLQ	1.06477	1.32292	6.31893	1.4799e-09	2.63016e-08	10.7019	POLQ	up
APOL3	-1.23737	4.66778	-6.31766	1.49017e-09	2.64699e-08	10.6951	APOL3	down
UBAP2L	0.523594	6.37629	6.31641	1.50042e-09	2.66377e-08	10.6884	UBAP2L	up
FKBP3	0.744935	5.68593	6.31622	1.50199e-09	2.66512e-08	10.6874	FKBP3	up
GFPT1	0.945192	5.27373	6.31607	1.50321e-09	2.66585e-08	10.6866	GFPT1	up
SLCO2B1	-1.18522	4.94812	-6.31542	1.50856e-09	2.67392e-08	10.6831	SLCO2B1	down
MAG	-0.223006	0.0668615	-6.31317	1.52716e-09	2.70542e-08	10.6711	MAG	no
ZWILCH	0.823449	3.2645	6.31305	1.52821e-09	2.70584e-08	10.6704	ZWILCH	up
KIAA1109	-0.629776	4.06755	-6.31092	1.54608e-09	2.73601e-08	10.659	KIAA1109	down
NFATC3	-0.635187	3.72585	-6.30977	1.55579e-09	2.75173e-08	10.6529	NFATC3	down
VPS72	0.710843	4.97746	6.30965	1.55682e-09	2.75207e-08	10.6523	VPS72	up
ECT2L	-0.735958	0.534525	-6.3089	1.56322e-09	2.76191e-08	10.6482	ECT2L	down
ATP8A1	-1.31014	3.22015	-6.30743	1.57581e-09	2.78266e-08	10.6404	ATP8A1	down
C18orf63	-0.150642	0.0483448	-6.3066	1.58289e-09	2.79367e-08	10.636	C18orf63	no
GATA1	-0.292954	0.205738	-6.30633	1.58522e-09	2.79629e-08	10.6346	GATA1	no
CKAP5	0.739896	4.83951	6.30617	1.58663e-09	2.79729e-08	10.6337	CKAP5	up
MATK	-0.752191	0.994492	-6.30595	1.58852e-09	2.79913e-08	10.6325	MATK	down
WDR62	0.889551	1.25309	6.30287	1.61542e-09	2.84502e-08	10.6161	WDR62	up
CABYR	1.94095	2.27346	6.3025	1.61874e-09	2.84935e-08	10.6141	CABYR	up
QDPR	-0.769305	3.81322	-6.30178	1.62511e-09	2.85903e-08	10.6102	QDPR	down
TMED2	0.662337	7.29507	6.30138	1.62866e-09	2.86376e-08	10.6081	TMED2	up
PCDHA12	-0.796813	0.572394	-6.30107	1.63137e-09	2.86699e-08	10.6065	PCDHA12	down
C6orf118	-0.757211	0.511751	-6.29747	1.66372e-09	2.9223e-08	10.5873	C6orf118	down
FRAT1	-0.539003	0.971285	-6.29409	1.69466e-09	2.97478e-08	10.5692	FRAT1	down
MAS1LP1	-0.0973101	0.0396037	-6.29401	1.6954e-09	2.97478e-08	10.5688	MAS1LP1	no
CCDC81	-0.454709	0.639421	-6.29354	1.6997e-09	2.98074e-08	10.5663	CCDC81	no
NEXN	-0.969269	2.94716	-6.29325	1.70238e-09	2.98385e-08	10.5648	NEXN	down
IL17RA	-0.535889	2.32977	-6.2931	1.70376e-09	2.9847e-08	10.564	IL17RA	down
CPSF3	0.604697	4.52132	6.29173	1.71651e-09	3.00543e-08	10.5567	CPSF3	up
ATP6V1B2	-0.626278	5.76473	-6.29078	1.72545e-09	3.0195e-08	10.5516	ATP6V1B2	down
ADGRD1	-1.79014	2.90501	-6.28995	1.73322e-09	3.03148e-08	10.5472	ADGRD1	down
SLC6A16	-0.527318	0.737346	-6.28979	1.73474e-09	3.03253e-08	10.5464	SLC6A16	down
ACOT1	-0.883992	2.47784	-6.2854	1.77676e-09	3.10435e-08	10.5229	ACOT1	down
LARGE2	1.60372	2.71883	6.2851	1.77966e-09	3.10778e-08	10.5213	LARGE2	up
CDC25A	1.04103	1.43304	6.28303	1.7998e-09	3.14128e-08	10.5103	CDC25A	up
WFS1	-1.02876	2.48331	-6.28264	1.80366e-09	3.14636e-08	10.5082	WFS1	down
DDX55	0.612565	3.78494	6.28219	1.80803e-09	3.15232e-08	10.5059	DDX55	up
CERT1	-0.627409	4.15108	-6.28207	1.80922e-09	3.15274e-08	10.5052	CERT1	down
HLA-DOA	-1.34739	4.51421	-6.28168	1.81306e-09	3.15776e-08	10.5031	HLA-DOA	down
GPRIN3	-0.870165	2.18175	-6.27986	1.83106e-09	3.18743e-08	10.4935	GPRIN3	down
RPL36A	0.806994	4.26129	6.27922	1.83752e-09	3.19699e-08	10.49	RPL36A	up
TM9SF4	0.556098	4.97828	6.27881	1.84154e-09	3.20227e-08	10.4879	TM9SF4	up
LRRC63	-0.214986	0.199844	-6.27872	1.84249e-09	3.20227e-08	10.4874	LRRC63	no
CATSPERD	-1.11146	0.565388	-6.27668	1.86308e-09	3.23636e-08	10.4765	CATSPERD	down
S100A12	-1.74826	1.93782	-6.27356	1.89497e-09	3.29002e-08	10.4599	S100A12	down
GLRX3	0.662632	5.15155	6.27276	1.90322e-09	3.3026e-08	10.4557	GLRX3	up
MAGED4B	1.63178	2.66216	6.27222	1.90877e-09	3.3105e-08	10.4528	MAGED4B	up
ISG20L2	0.592473	4.81196	6.27171	1.91405e-09	3.31792e-08	10.4501	ISG20L2	up
ADAM28	1.30602	4.0059	6.27106	1.92085e-09	3.32797e-08	10.4466	ADAM28	up
TAPT1	-0.930011	3.97473	-6.26995	1.93248e-09	3.34636e-08	10.4407	TAPT1	down
DSN1	0.756552	3.69766	6.26973	1.93476e-09	3.34855e-08	10.4396	DSN1	up
MARCHF6	0.760918	6.1391	6.26823	1.95056e-09	3.37264e-08	10.4316	MARCHF6	up
XPOT	0.880807	4.53521	6.26822	1.95072e-09	3.37264e-08	10.4315	XPOT	up
RPE	0.503595	4.31319	6.26715	1.96204e-09	3.39045e-08	10.4259	RPE	up
ABCA12	1.22912	1.19112	6.26684	1.96541e-09	3.3945e-08	10.4242	ABCA12	up
GRID1	-0.683711	0.788517	-6.26668	1.9671e-09	3.39563e-08	10.4234	GRID1	down
PDCD2L	0.85516	2.66526	6.26487	1.98655e-09	3.42742e-08	10.4137	PDCD2L	up
NOPCHAP1	0.616641	2.97826	6.26165	2.02154e-09	3.48597e-08	10.3966	NOPCHAP1	up
GNAI2	-0.753877	6.53836	-6.26149	2.02337e-09	3.4873e-08	10.3958	GNAI2	down
RNF130	-0.651872	5.55077	-6.26013	2.0383e-09	3.51121e-08	10.3886	RNF130	down
RAE1	0.725112	4.48621	6.25853	2.05616e-09	3.54013e-08	10.38	RAE1	up
CHEK2	0.978621	3.48065	6.25336	2.11463e-09	3.6389e-08	10.3526	CHEK2	up
CSF3R	-1.65018	4.32216	-6.25137	2.13761e-09	3.67654e-08	10.342	CSF3R	down
CCR1	-1.05624	3.7733	-6.25043	2.14843e-09	3.69322e-08	10.3371	CCR1	down
MAGOHB	0.782532	4.50353	6.25017	2.15147e-09	3.69652e-08	10.3357	MAGOHB	up
ACSS2	-0.92265	4.75816	-6.24504	2.21216e-09	3.79882e-08	10.3085	ACSS2	down
ACSM2A	-0.0381185	0.013444	-6.24375	2.22767e-09	3.82347e-08	10.3016	ACSM2A	no
RIPOR2	-1.03566	2.73935	-6.24205	2.24838e-09	3.85702e-08	10.2926	RIPOR2	down
PRRC2C	0.506662	5.21132	6.24138	2.25652e-09	3.86765e-08	10.2891	PRRC2C	up
HYLS1	0.76745	2.23085	6.24135	2.25692e-09	3.86765e-08	10.2889	HYLS1	up
UNG	0.959079	4.24688	6.24094	2.26194e-09	3.87425e-08	10.2867	UNG	up
MRPL36	0.951176	4.73362	6.23866	2.29002e-09	3.92031e-08	10.2746	MRPL36	up
POC1A	0.873714	2.1259	6.23317	2.35908e-09	4.03644e-08	10.2456	POC1A	up
ADGRG1	1.3936	5.06034	6.2309	2.38828e-09	4.08429e-08	10.2335	ADGRG1	up
CAMK2N1	-1.36636	3.48025	-6.23024	2.39675e-09	4.09491e-08	10.2301	CAMK2N1	down
CENPH	1.05537	3.1133	6.23023	2.39696e-09	4.09491e-08	10.23	CENPH	up
CAPN9	-1.42099	1.31957	-6.22787	2.42778e-09	4.1454e-08	10.2175	CAPN9	down
MYH1	-0.0492448	0.0214488	-6.22596	2.45289e-09	4.18612e-08	10.2074	MYH1	no
MBL1P	-0.935879	1.21287	-6.22316	2.49042e-09	4.24798e-08	10.1926	MBL1P	down
SLC25A20	-0.763687	3.50716	-6.22268	2.4969e-09	4.25684e-08	10.19	SLC25A20	down
FAM78A	-0.79163	1.62137	-6.22068	2.52404e-09	4.30089e-08	10.1795	FAM78A	down
NSUN2	0.723766	5.25838	6.22048	2.5267e-09	4.30321e-08	10.1784	NSUN2	up
NKD1	-0.981037	1.02116	-6.22024	2.53e-09	4.3066e-08	10.1772	NKD1	down
ITM2B	-0.737147	8.81595	-6.21806	2.55999e-09	4.35541e-08	10.1656	ITM2B	down
SAPCD2	1.06041	1.16666	6.21765	2.56565e-09	4.3628e-08	10.1635	SAPCD2	up
SMAD7	-0.888424	3.93145	-6.21664	2.57977e-09	4.38454e-08	10.1581	SMAD7	down
P2RY12	-0.953761	1.15151	-6.21463	2.6079e-09	4.43008e-08	10.1475	P2RY12	down
APOC1	-1.71066	7.68655	-6.2144	2.61114e-09	4.4333e-08	10.1463	APOC1	down
PRCC	0.585606	5.18253	6.21407	2.61582e-09	4.43867e-08	10.1445	PRCC	up
BPHL	0.964908	3.33742	6.2139	2.61819e-09	4.43867e-08	10.1436	BPHL	up
FIBIN	-1.25077	2.21489	-6.21389	2.61833e-09	4.43867e-08	10.1436	FIBIN	down
C11orf96	-1.34412	2.40346	-6.21346	2.6244e-09	4.44668e-08	10.1413	C11orf96	down
SGK3	-0.654636	3.34721	-6.21125	2.65597e-09	4.49787e-08	10.1296	SGK3	down
FAM83H	0.960143	2.69483	6.21112	2.65781e-09	4.49867e-08	10.129	FAM83H	up
CA3	-1.34104	1.45154	-6.20888	2.69018e-09	4.55115e-08	10.1171	CA3	down
LINC01817	-0.0823078	0.0149118	-6.20809	2.70169e-09	4.56828e-08	10.1129	LINC01817	no
MED20	0.672974	3.8008	6.20483	2.74962e-09	4.64694e-08	10.0957	MED20	up
JPH2	-0.509236	0.584871	-6.20373	2.76591e-09	4.67209e-08	10.09	JPH2	down
GSAP	-0.991703	4.20092	-6.203	2.77696e-09	4.68835e-08	10.0861	GSAP	down
SASS6	0.717654	2.01207	6.20269	2.78156e-09	4.69373e-08	10.0844	SASS6	up
ANKS1A	-0.576791	2.86228	-6.20217	2.78944e-09	4.70461e-08	10.0817	ANKS1A	down
POLR3D	0.587031	3.73969	6.19957	2.82878e-09	4.76854e-08	10.068	POLR3D	up
SYT7	1.74133	2.44226	6.19849	2.84528e-09	4.7939e-08	10.0623	SYT7	up
TMEM184A	1.4052	2.35392	6.19727	2.86412e-09	4.82319e-08	10.0558	TMEM184A	up
IGSF6	-1.20211	4.34311	-6.19572	2.88805e-09	4.86101e-08	10.0477	IGSF6	down
XYLB	0.648223	1.51663	6.19476	2.90314e-09	4.88393e-08	10.0426	XYLB	up
SORD2P	1.07226	3.31802	6.1905	2.97053e-09	4.99476e-08	10.0202	SORD2P	up
RPGRIP1L	0.642661	2.14683	6.18978	2.98211e-09	5.01168e-08	10.0164	RPGRIP1L	up
MAP3K9-DT	1.31357	2.01029	6.18908	2.9933e-09	5.02792e-08	10.0127	MAP3K9-DT	up
CCDC137	0.923057	3.316	6.18894	2.99554e-09	5.02913e-08	10.012	CCDC137	up
DENND5A	-0.53082	5.19427	-6.18845	3.00349e-09	5.03919e-08	10.0094	DENND5A	down
TMEM204	-1.00758	2.06554	-6.18839	3.00458e-09	5.03919e-08	10.009	TMEM204	down
CD53	-1.0655	6.38382	-6.18829	3.00619e-09	5.03934e-08	10.0085	CD53	down
SSH2	-0.567632	3.38586	-6.18818	3.0079e-09	5.03964e-08	10.0079	SSH2	down
EFNB2	-1.10764	3.69142	-6.18618	3.04041e-09	5.09154e-08	9.99742	EFNB2	down
LMAN1	0.661433	5.74055	6.18449	3.06834e-09	5.1357e-08	9.98848	LMAN1	up
FNDC1	1.6651	2.34618	6.18429	3.07156e-09	5.13848e-08	9.98746	FNDC1	up
HOATZ	-1.53258	1.22051	-6.18341	3.08626e-09	5.16048e-08	9.98279	HOATZ	down
TARS2	0.649385	3.90119	6.18069	3.13179e-09	5.23216e-08	9.96847	TARS2	up
DIO3OS	-0.988943	1.15591	-6.18066	3.1323e-09	5.23216e-08	9.96831	DIO3OS	down
CCDC54	-0.110082	0.0619102	-6.17953	3.1514e-09	5.25962e-08	9.96237	CCDC54	no
PFDN6	0.648556	5.92071	6.1795	3.15192e-09	5.25962e-08	9.9622	PFDN6	up
RFTN1	-1.04292	4.36304	-6.1791	3.15861e-09	5.26812e-08	9.96013	RFTN1	down
NUP85	0.525785	4.93209	6.17839	3.17079e-09	5.28577e-08	9.95637	NUP85	up
PABPC1	0.822204	9.37955	6.17681	3.19784e-09	5.32818e-08	9.94806	PABPC1	up
METAP1	0.665884	4.9129	6.17588	3.21382e-09	5.3521e-08	9.94319	METAP1	up
ADM2	0.780578	1.06959	6.1756	3.21866e-09	5.35746e-08	9.94172	ADM2	up
S1PR4	-0.681617	0.645519	-6.17313	3.26167e-09	5.42633e-08	9.92873	S1PR4	down
ANAPC1	0.542677	3.29125	6.17053	3.30767e-09	5.50008e-08	9.91504	ANAPC1	up
UNC13B	-1.2741	3.99398	-6.17042	3.3097e-09	5.50069e-08	9.91444	UNC13B	down
SLC15A2	-1.4304	3.05255	-6.17004	3.31645e-09	5.50914e-08	9.91245	SLC15A2	down
RCBTB2	-0.657716	3.09328	-6.16078	3.48559e-09	5.7872e-08	9.86381	RCBTB2	down
DNAJC9	0.630856	2.78931	6.16014	3.49763e-09	5.80428e-08	9.86044	DNAJC9	up
DAO	-0.164055	0.0842545	-6.15879	3.52305e-09	5.84353e-08	9.85336	DAO	no
PITPNM2	-0.745414	1.97138	-6.15788	3.54038e-09	5.86932e-08	9.84857	PITPNM2	down
TWF1	0.799145	5.27892	6.15743	3.54892e-09	5.88044e-08	9.84621	TWF1	up
PABPC3	0.785615	4.06935	6.15734	3.55064e-09	5.88044e-08	9.84574	PABPC3	up
MAL	-1.24621	2.24203	-6.15443	3.60663e-09	5.97018e-08	9.83044	MAL	down
FCGR3B	-1.35693	3.81391	-6.15238	3.64656e-09	6.03325e-08	9.81967	FCGR3B	down
KLF15	-0.824366	0.775166	-6.1519	3.65581e-09	6.04553e-08	9.8172	KLF15	down
[truncated: 31,058 more rows]
