# Supplementary material for: Integrated ICD-based subtyping and prognostic model reveal KCNN4 as a novel therapeutic target in NSCLC
Source: Discov Oncol. 2026 Feb 25;17:514. doi: 10.1007/s12672-026-04651-8 (PMC13038718; doi:10.1007/s12672-026-04651-8)
Supplement: Supplementary file 3 — Supplementary Material 3: Table S3 [file 12672_2026_4651_MOESM3_ESM.xls]

## Sheet: Table S3_enrichGO
	ONTOLOGY	ID	Description	BgRatio	pvalue	p.adjust	qvalue	geneID	Count
GO:0001819	BP	GO:0001819	positive regulation of cytokine production	467/18723	8.39e-17	1.08e-13	3.65e-14	IL6/CASP1/IL1R1/IL1B/NLRP3/P2RX7/MYD88/TLR4/CD4/FOXP3/IFNGR1/IL17RA	12
GO:0050727	BP	GO:0050727	regulation of inflammatory response	386/18723	8.86e-14	5.7e-11	1.93e-11	NT5E/IL6/CASP1/IL1R1/IL1B/NLRP3/MYD88/TLR4/FOXP3/IL17RA	10
GO:0002460	BP	GO:0002460	adaptive immune response based on somatic recombination of immune receptors built from immunoglobulin superfamily domains	356/18723	2.99e-12	1.28e-09	4.33e-10	IL6/IL1R1/IL1B/NLRP3/MYD88/TLR4/CD4/FOXP3/PRF1	9
GO:0032731	BP	GO:0032731	positive regulation of interleukin-1 beta production	62/18723	8.03e-12	2.58e-09	8.72e-10	IL6/CASP1/NLRP3/P2RX7/MYD88/TLR4	6
GO:0032732	BP	GO:0032732	positive regulation of interleukin-1 production	73/18723	2.21e-11	5.69e-09	1.92e-09	IL6/CASP1/NLRP3/P2RX7/MYD88/TLR4	6
GO:0002369	BP	GO:0002369	T cell cytokine production	37/18723	9.78e-11	1.8e-08	6.07e-09	IL6/IL1R1/IL1B/NLRP3/FOXP3	5
GO:0002724	BP	GO:0002724	regulation of T cell cytokine production	37/18723	9.78e-11	1.8e-08	6.07e-09	IL6/IL1R1/IL1B/NLRP3/FOXP3	5
GO:0002718	BP	GO:0002718	regulation of cytokine production involved in immune response	96/18723	1.19e-10	1.92e-08	6.48e-09	IL6/IL1R1/IL1B/NLRP3/TLR4/FOXP3	6
GO:0002367	BP	GO:0002367	cytokine production involved in immune response	98/18723	1.35e-10	1.93e-08	6.53e-09	IL6/IL1R1/IL1B/NLRP3/TLR4/FOXP3	6
GO:0002824	BP	GO:0002824	positive regulation of adaptive immune response based on somatic recombination of immune receptors built from immunoglobulin superfamily domains	107/18723	2.31e-10	2.71e-08	9.15e-09	IL6/IL1R1/IL1B/NLRP3/CD4/FOXP3	6
GO:0002456	BP	GO:0002456	T cell mediated immunity	109/18723	2.59e-10	2.71e-08	9.15e-09	IL6/IL1R1/IL1B/NLRP3/FOXP3/PRF1	6
GO:0032611	BP	GO:0032611	interleukin-1 beta production	110/18723	2.74e-10	2.71e-08	9.15e-09	IL6/CASP1/NLRP3/P2RX7/MYD88/TLR4	6
GO:0032651	BP	GO:0032651	regulation of interleukin-1 beta production	110/18723	2.74e-10	2.71e-08	9.15e-09	IL6/CASP1/NLRP3/P2RX7/MYD88/TLR4	6
GO:0002821	BP	GO:0002821	positive regulation of adaptive immune response	112/18723	3.05e-10	2.8e-08	9.48e-09	IL6/IL1R1/IL1B/NLRP3/CD4/FOXP3	6
GO:0032612	BP	GO:0032612	interleukin-1 production	128/18723	6.87e-10	5.52e-08	1.87e-08	IL6/CASP1/NLRP3/P2RX7/MYD88/TLR4	6
GO:0032652	BP	GO:0032652	regulation of interleukin-1 production	128/18723	6.87e-10	5.52e-08	1.87e-08	IL6/CASP1/NLRP3/P2RX7/MYD88/TLR4	6
GO:0002711	BP	GO:0002711	positive regulation of T cell mediated immunity	56/18723	8.49e-10	6.42e-08	2.17e-08	IL6/IL1R1/IL1B/NLRP3/FOXP3	5
GO:0002443	BP	GO:0002443	leukocyte mediated immunity	440/18723	9.53e-10	6.81e-08	2.3e-08	IL6/IL1R1/IL1B/NLRP3/MYD88/TLR4/FOXP3/PRF1	8
GO:0035743	BP	GO:0035743	CD4-positive, alpha-beta T cell cytokine production	18/18723	1.08e-09	7.31e-08	2.47e-08	IL6/IL1R1/IL1B/NLRP3	4
GO:0019221	BP	GO:0019221	cytokine-mediated signaling pathway	472/18723	1.66e-09	1.07e-07	3.6e-08	IL6/CASP1/IL1R1/IL1B/MYD88/CD4/IFNGR1/IL17RA	8
GO:0002720	BP	GO:0002720	positive regulation of cytokine production involved in immune response	65/18723	1.83e-09	1.12e-07	3.78e-08	IL6/IL1R1/IL1B/NLRP3/TLR4	5
GO:0032722	BP	GO:0032722	positive regulation of chemokine production	71/18723	2.87e-09	1.64e-07	5.54e-08	IL6/IL1B/MYD88/TLR4/IL17RA	5
GO:0002700	BP	GO:0002700	regulation of production of molecular mediator of immune response	164/18723	3.07e-09	1.64e-07	5.54e-08	IL6/IL1R1/IL1B/NLRP3/TLR4/FOXP3	6
GO:0032635	BP	GO:0032635	interleukin-6 production	165/18723	3.18e-09	1.64e-07	5.54e-08	IL6/IL1B/MYD88/TLR4/FOXP3/IL17RA	6
GO:0032675	BP	GO:0032675	regulation of interleukin-6 production	165/18723	3.18e-09	1.64e-07	5.54e-08	IL6/IL1B/MYD88/TLR4/FOXP3/IL17RA	6
GO:0002822	BP	GO:0002822	regulation of adaptive immune response based on somatic recombination of immune receptors built from immunoglobulin superfamily domains	168/18723	3.55e-09	1.75e-07	5.93e-08	IL6/IL1R1/IL1B/NLRP3/CD4/FOXP3	6
GO:0002726	BP	GO:0002726	positive regulation of T cell cytokine production	24/18723	3.74e-09	1.78e-07	6.02e-08	IL6/IL1R1/IL1B/NLRP3	4
GO:1900017	BP	GO:1900017	positive regulation of cytokine production involved in inflammatory response	26/18723	5.26e-09	2.41e-07	8.16e-08	IL6/MYD88/TLR4/IL17RA	4
GO:0002819	BP	GO:0002819	regulation of adaptive immune response	183/18723	5.93e-09	2.63e-07	8.89e-08	IL6/IL1R1/IL1B/NLRP3/CD4/FOXP3	6
GO:0032496	BP	GO:0032496	response to lipopolysaccharide	343/18723	6.47e-09	2.77e-07	9.37e-08	IL6/CASP1/IL1B/NLRP3/MYD88/TLR4/FOXP3	7
GO:0002709	BP	GO:0002709	regulation of T cell mediated immunity	85/18723	7.19e-09	2.98e-07	1.01e-07	IL6/IL1R1/IL1B/NLRP3/FOXP3	5
GO:0002449	BP	GO:0002449	lymphocyte mediated immunity	350/18723	7.44e-09	2.99e-07	1.01e-07	IL6/IL1R1/IL1B/NLRP3/MYD88/FOXP3/PRF1	7
GO:0051251	BP	GO:0051251	positive regulation of lymphocyte activation	362/18723	9.39e-09	3.53e-07	1.19e-07	IL6/IL1B/NLRP3/MYD88/TLR4/CD4/FOXP3	7
GO:0002237	BP	GO:0002237	response to molecule of bacterial origin	363/18723	9.57e-09	3.53e-07	1.19e-07	IL6/CASP1/IL1B/NLRP3/MYD88/TLR4/FOXP3	7
GO:0070498	BP	GO:0070498	interleukin-1-mediated signaling pathway	30/18723	9.62e-09	3.53e-07	1.19e-07	IL6/IL1R1/IL1B/MYD88	4
GO:0032755	BP	GO:0032755	positive regulation of interleukin-6 production	93/18723	1.13e-08	4.05e-07	1.37e-07	IL6/IL1B/MYD88/TLR4/IL17RA	5
GO:0071222	BP	GO:0071222	cellular response to lipopolysaccharide	209/18723	1.31e-08	4.57e-07	1.54e-07	IL6/CASP1/IL1B/NLRP3/MYD88/TLR4	6
GO:0032642	BP	GO:0032642	regulation of chemokine production	98/18723	1.48e-08	5e-07	1.69e-07	IL6/IL1B/MYD88/TLR4/IL17RA	5
GO:0032602	BP	GO:0032602	chemokine production	99/18723	1.56e-08	5.13e-07	1.74e-07	IL6/IL1B/MYD88/TLR4/IL17RA	5
GO:0071219	BP	GO:0071219	cellular response to molecule of bacterial origin	221/18723	1.83e-08	5.9e-07	1.99e-07	IL6/CASP1/IL1B/NLRP3/MYD88/TLR4	6
GO:0002703	BP	GO:0002703	regulation of leukocyte mediated immunity	226/18723	2.1e-08	6.57e-07	2.22e-07	IL6/IL1R1/IL1B/NLRP3/TLR4/FOXP3	6
GO:0002696	BP	GO:0002696	positive regulation of leukocyte activation	409/18723	2.18e-08	6.67e-07	2.25e-07	IL6/IL1B/NLRP3/MYD88/TLR4/CD4/FOXP3	7
GO:0050867	BP	GO:0050867	positive regulation of cell activation	420/18723	2.61e-08	7.73e-07	2.61e-07	IL6/IL1B/NLRP3/MYD88/TLR4/CD4/FOXP3	7
GO:0002699	BP	GO:0002699	positive regulation of immune effector process	235/18723	2.64e-08	7.73e-07	2.61e-07	IL6/IL1R1/IL1B/NLRP3/TLR4/FOXP3	6
GO:0002708	BP	GO:0002708	positive regulation of lymphocyte mediated immunity	113/18723	3.03e-08	8.67e-07	2.93e-07	IL6/IL1R1/IL1B/NLRP3/FOXP3	5
GO:0071216	BP	GO:0071216	cellular response to biotic stimulus	246/18723	3.47e-08	9.71e-07	3.28e-07	IL6/CASP1/IL1B/NLRP3/MYD88/TLR4	6
GO:0002702	BP	GO:0002702	positive regulation of production of molecular mediator of immune response	117/18723	3.61e-08	9.89e-07	3.34e-07	IL6/IL1R1/IL1B/NLRP3/TLR4	5
GO:0032620	BP	GO:0032620	interleukin-17 production	44/18723	4.73e-08	1.24e-06	4.2e-07	IL6/MYD88/TLR4/FOXP3	4
GO:0032660	BP	GO:0032660	regulation of interleukin-17 production	44/18723	4.73e-08	1.24e-06	4.2e-07	IL6/MYD88/TLR4/FOXP3	4
GO:0002705	BP	GO:0002705	positive regulation of leukocyte mediated immunity	134/18723	7.14e-08	1.84e-06	6.21e-07	IL6/IL1R1/IL1B/NLRP3/FOXP3	5
GO:0050671	BP	GO:0050671	positive regulation of lymphocyte proliferation	137/18723	7.98e-08	2.01e-06	6.8e-07	IL6/IL1B/MYD88/TLR4/FOXP3	5
GO:0032946	BP	GO:0032946	positive regulation of mononuclear cell proliferation	138/18723	8.28e-08	2.05e-06	6.92e-07	IL6/IL1B/MYD88/TLR4/FOXP3	5
GO:0070665	BP	GO:0070665	positive regulation of leukocyte proliferation	150/18723	1.26e-07	3.05e-06	1.03e-06	IL6/IL1B/MYD88/TLR4/FOXP3	5
GO:0002440	BP	GO:0002440	production of molecular mediator of immune response	308/18723	1.32e-07	3.13e-06	1.06e-06	IL6/IL1R1/IL1B/NLRP3/TLR4/FOXP3	6
GO:0032757	BP	GO:0032757	positive regulation of interleukin-8 production	62/18723	1.93e-07	4.5e-06	1.52e-06	IL6/IL1B/MYD88/TLR4	4
GO:0002706	BP	GO:0002706	regulation of lymphocyte mediated immunity	168/18723	2.21e-07	5.07e-06	1.72e-06	IL6/IL1R1/IL1B/NLRP3/FOXP3	5
GO:0002697	BP	GO:0002697	regulation of immune effector process	339/18723	2.32e-07	5.23e-06	1.77e-06	IL6/IL1R1/IL1B/NLRP3/TLR4/FOXP3	6
GO:0032640	BP	GO:0032640	tumor necrosis factor production	181/18723	3.2e-07	6.98e-06	2.36e-06	IL6/MYD88/TLR4/FOXP3/IFNGR1	5
GO:0032680	BP	GO:0032680	regulation of tumor necrosis factor production	181/18723	3.2e-07	6.98e-06	2.36e-06	IL6/MYD88/TLR4/FOXP3/IFNGR1	5
GO:0002534	BP	GO:0002534	cytokine production involved in inflammatory response	72/18723	3.53e-07	7.42e-06	2.51e-06	IL6/MYD88/TLR4/IL17RA	4
GO:1900015	BP	GO:1900015	regulation of cytokine production involved in inflammatory response	72/18723	3.53e-07	7.42e-06	2.51e-06	IL6/MYD88/TLR4/IL17RA	4
GO:0071706	BP	GO:0071706	tumor necrosis factor superfamily cytokine production	186/18723	3.66e-07	7.42e-06	2.51e-06	IL6/MYD88/TLR4/FOXP3/IFNGR1	5
GO:1903555	BP	GO:1903555	regulation of tumor necrosis factor superfamily cytokine production	186/18723	3.66e-07	7.42e-06	2.51e-06	IL6/MYD88/TLR4/FOXP3/IFNGR1	5
GO:0009615	BP	GO:0009615	response to virus	367/18723	3.69e-07	7.42e-06	2.51e-06	IL6/MYD88/FOXP3/IFNGR1/IL17RA/PRF1	6
GO:0007159	BP	GO:0007159	leukocyte cell-cell adhesion	371/18723	3.94e-07	7.79e-06	2.63e-06	NT5E/IL6/IL1B/NLRP3/CD4/FOXP3	6
GO:0071260	BP	GO:0071260	cellular response to mechanical stimulus	81/18723	5.69e-07	1.11e-05	3.75e-06	CASP1/IL1B/MYD88/TLR4	4
GO:0050870	BP	GO:0050870	positive regulation of T cell activation	216/18723	7.68e-07	1.47e-05	4.99e-06	IL6/IL1B/NLRP3/CD4/FOXP3	5
GO:0050829	BP	GO:0050829	defense response to Gram-negative bacterium	88/18723	7.94e-07	1.5e-05	5.08e-06	IL6/CASP1/TLR4/CD4	4
GO:0050670	BP	GO:0050670	regulation of lymphocyte proliferation	225/18723	9.4e-07	1.75e-05	5.92e-06	IL6/IL1B/MYD88/TLR4/FOXP3	5
GO:0032944	BP	GO:0032944	regulation of mononuclear cell proliferation	227/18723	9.82e-07	1.8e-05	6.1e-06	IL6/IL1B/MYD88/TLR4/FOXP3	5
GO:0045785	BP	GO:0045785	positive regulation of cell adhesion	437/18723	1.03e-06	1.86e-05	6.28e-06	CALR/IL6/IL1B/NLRP3/CD4/FOXP3	6
GO:0051090	BP	GO:0051090	regulation of DNA-binding transcription factor activity	440/18723	1.07e-06	1.9e-05	6.43e-06	IL6/IL1B/NLRP3/MYD88/TLR4/FOXP3	6
GO:0002532	BP	GO:0002532	production of molecular mediator involved in inflammatory response	95/18723	1.08e-06	1.9e-05	6.43e-06	IL6/MYD88/TLR4/IL17RA	4
GO:1903039	BP	GO:1903039	positive regulation of leukocyte cell-cell adhesion	239/18723	1.27e-06	2.2e-05	7.44e-06	IL6/IL1B/NLRP3/CD4/FOXP3	5
GO:0070663	BP	GO:0070663	regulation of leukocyte proliferation	245/18723	1.43e-06	2.43e-05	8.22e-06	IL6/IL1B/MYD88/TLR4/FOXP3	5
GO:0032677	BP	GO:0032677	regulation of interleukin-8 production	102/18723	1.44e-06	2.43e-05	8.22e-06	IL6/IL1B/MYD88/TLR4	4
GO:0032637	BP	GO:0032637	interleukin-8 production	103/18723	1.49e-06	2.46e-05	8.33e-06	IL6/IL1B/MYD88/TLR4	4
GO:0032760	BP	GO:0032760	positive regulation of tumor necrosis factor production	103/18723	1.49e-06	2.46e-05	8.33e-06	IL6/MYD88/TLR4/IFNGR1	4
GO:0043122	BP	GO:0043122	regulation of I-kappaB kinase/NF-kappaB signaling	249/18723	1.55e-06	2.52e-05	8.52e-06	CASP1/IL1B/MYD88/TLR4/CD4	5
GO:1903557	BP	GO:1903557	positive regulation of tumor necrosis factor superfamily cytokine production	107/18723	1.74e-06	2.8e-05	9.46e-06	IL6/MYD88/TLR4/IFNGR1	4
GO:0030217	BP	GO:0030217	T cell differentiation	257/18723	1.81e-06	2.87e-05	9.71e-06	IL6/IL1B/NLRP3/CD4/FOXP3	5
GO:0051091	BP	GO:0051091	positive regulation of DNA-binding transcription factor activity	260/18723	1.92e-06	3e-05	1.02e-05	IL6/IL1B/NLRP3/MYD88/TLR4	5
GO:0032609	BP	GO:0032609	interferon-gamma production	112/18723	2.09e-06	3.16e-05	1.07e-05	IL1R1/IL1B/TLR4/FOXP3	4
GO:0032649	BP	GO:0032649	regulation of interferon-gamma production	112/18723	2.09e-06	3.16e-05	1.07e-05	IL1R1/IL1B/TLR4/FOXP3	4
GO:1901222	BP	GO:1901222	regulation of NIK/NF-kappaB signaling	112/18723	2.09e-06	3.16e-05	1.07e-05	CALR/IL1B/NLRP3/TLR4	4
GO:0071347	BP	GO:0071347	cellular response to interleukin-1	113/18723	2.16e-06	3.24e-05	1.09e-05	IL6/IL1R1/IL1B/MYD88	4
GO:0002366	BP	GO:0002366	leukocyte activation involved in immune response	275/18723	2.52e-06	3.73e-05	1.26e-05	IL6/NLRP3/MYD88/TLR4/FOXP3	5
GO:0002263	BP	GO:0002263	cell activation involved in immune response	279/18723	2.71e-06	3.96e-05	1.34e-05	IL6/NLRP3/MYD88/TLR4/FOXP3	5
GO:0007249	BP	GO:0007249	I-kappaB kinase/NF-kappaB signaling	281/18723	2.8e-06	4.05e-05	1.37e-05	CASP1/IL1B/MYD88/TLR4/CD4	5
GO:0022409	BP	GO:0022409	positive regulation of cell-cell adhesion	284/18723	2.95e-06	4.22e-05	1.43e-05	IL6/IL1B/NLRP3/CD4/FOXP3	5
GO:0046651	BP	GO:0046651	lymphocyte proliferation	288/18723	3.16e-06	4.47e-05	1.51e-05	IL6/IL1B/MYD88/TLR4/FOXP3	5
GO:0032943	BP	GO:0032943	mononuclear cell proliferation	291/18723	3.33e-06	4.65e-05	1.57e-05	IL6/IL1B/MYD88/TLR4/FOXP3	5
GO:0070661	BP	GO:0070661	leukocyte proliferation	318/18723	5.13e-06	7.09e-05	2.4e-05	IL6/IL1B/MYD88/TLR4/FOXP3	5
GO:0050729	BP	GO:0050729	positive regulation of inflammatory response	142/18723	5.38e-06	7.36e-05	2.49e-05	IL6/IL1B/TLR4/IL17RA	4
GO:0038061	BP	GO:0038061	NIK/NF-kappaB signaling	143/18723	5.53e-06	7.41e-05	2.5e-05	CALR/IL1B/NLRP3/TLR4	4
GO:0070555	BP	GO:0070555	response to interleukin-1	143/18723	5.53e-06	7.41e-05	2.5e-05	IL6/IL1R1/IL1B/MYD88	4
GO:0050863	BP	GO:0050863	regulation of T cell activation	329/18723	6.05e-06	8.03e-05	2.71e-05	IL6/IL1B/NLRP3/CD4/FOXP3	5
GO:0014002	BP	GO:0014002	astrocyte development	43/18723	6.19e-06	8.04e-05	2.72e-05	IL6/TLR4/IFNGR1	3
GO:0042088	BP	GO:0042088	T-helper 1 type immune response	43/18723	6.19e-06	8.04e-05	2.72e-05	IL1R1/IL1B/TLR4	3
GO:1903037	BP	GO:1903037	regulation of leukocyte cell-cell adhesion	336/18723	6.71e-06	8.63e-05	2.92e-05	IL6/IL1B/NLRP3/CD4/FOXP3	5
GO:0051092	BP	GO:0051092	positive regulation of NF-kappaB transcription factor activity	152/18723	7.04e-06	8.97e-05	3.03e-05	IL1B/NLRP3/MYD88/TLR4	4
GO:0061028	BP	GO:0061028	establishment of endothelial barrier	46/18723	7.6e-06	9.58e-05	3.24e-05	IL1B/MYD88/FOXP3	3
GO:0042742	BP	GO:0042742	defense response to bacterium	350/18723	8.18e-06	0.000102123	3.45e-05	IL6/CASP1/MYD88/TLR4/CD4	5
GO:0002673	BP	GO:0002673	regulation of acute inflammatory response	48/18723	8.65e-06	0.000106968	3.62e-05	IL6/IL1B/NLRP3	3
GO:0060759	BP	GO:0060759	regulation of response to cytokine stimulus	162/18723	9.06e-06	0.000111008	3.75e-05	IL6/CASP1/IL1R1/TLR4	4
GO:0045058	BP	GO:0045058	T cell selection	50/18723	9.79e-06	0.000118806	4.02e-05	IL6/CD4/FOXP3	3
GO:0050900	BP	GO:0050900	leukocyte migration	369/18723	1.06e-05	0.000127036	4.29e-05	CALR/IL6/IL1R1/NLRP3/MYD88	5
GO:0030098	BP	GO:0030098	lymphocyte differentiation	374/18723	1.13e-05	0.000134337	4.54e-05	IL6/IL1B/NLRP3/CD4/FOXP3	5
GO:0060760	BP	GO:0060760	positive regulation of response to cytokine stimulus	57/18723	1.46e-05	0.000171851	5.81e-05	CASP1/IL1R1/TLR4	3
GO:0043123	BP	GO:0043123	positive regulation of I-kappaB kinase/NF-kappaB signaling	186/18723	1.56e-05	0.000182759	6.18e-05	CASP1/MYD88/TLR4/CD4	4
GO:0031663	BP	GO:0031663	lipopolysaccharide-mediated signaling pathway	60/18723	1.7e-05	0.000197052	6.66e-05	IL1B/MYD88/TLR4	3
GO:0002285	BP	GO:0002285	lymphocyte activation involved in immune response	194/18723	1.84e-05	0.000208178	7.04e-05	IL6/NLRP3/TLR4/FOXP3	4
GO:0032613	BP	GO:0032613	interleukin-10 production	62/18723	1.88e-05	0.000208178	7.04e-05	IL6/TLR4/FOXP3	3
GO:0032623	BP	GO:0032623	interleukin-2 production	62/18723	1.88e-05	0.000208178	7.04e-05	IL1B/CD4/FOXP3	3
GO:0032653	BP	GO:0032653	regulation of interleukin-10 production	62/18723	1.88e-05	0.000208178	7.04e-05	IL6/TLR4/FOXP3	3
GO:0032663	BP	GO:0032663	regulation of interleukin-2 production	62/18723	1.88e-05	0.000208178	7.04e-05	IL1B/CD4/FOXP3	3
GO:0001885	BP	GO:0001885	endothelial cell development	64/18723	2.07e-05	0.00022714	7.68e-05	IL1B/MYD88/FOXP3	3
GO:1903131	BP	GO:1903131	mononuclear cell differentiation	426/18723	2.11e-05	0.000230491	7.79e-05	IL6/IL1B/NLRP3/CD4/FOXP3	5
GO:0032103	BP	GO:0032103	positive regulation of response to external stimulus	427/18723	2.14e-05	0.000231148	7.81e-05	CALR/IL6/IL1B/TLR4/IL17RA	5
GO:0042093	BP	GO:0042093	T-helper cell differentiation	66/18723	2.27e-05	0.00024298	8.21e-05	IL6/NLRP3/FOXP3	3
GO:0002294	BP	GO:0002294	CD4-positive, alpha-beta T cell differentiation involved in immune response	68/18723	2.48e-05	0.000261475	8.84e-05	IL6/NLRP3/FOXP3	3
GO:0031640	BP	GO:0031640	killing of cells of other organism	68/18723	2.48e-05	0.000261475	8.84e-05	P2RX7/MYD88/PRF1	3
GO:0002685	BP	GO:0002685	regulation of leukocyte migration	210/18723	2.52e-05	0.000263295	8.9e-05	CALR/IL6/IL1R1/MYD88	4
GO:0002287	BP	GO:0002287	alpha-beta T cell activation involved in immune response	69/18723	2.59e-05	0.000264544	8.94e-05	IL6/NLRP3/FOXP3	3
GO:0002293	BP	GO:0002293	alpha-beta T cell differentiation involved in immune response	69/18723	2.59e-05	0.000264544	8.94e-05	IL6/NLRP3/FOXP3	3
GO:1901224	BP	GO:1901224	positive regulation of NIK/NF-kappaB signaling	69/18723	2.59e-05	0.000264544	8.94e-05	CALR/IL1B/TLR4	3
GO:0022407	BP	GO:0022407	regulation of cell-cell adhesion	448/18723	2.69e-05	0.000272794	9.22e-05	IL6/IL1B/NLRP3/CD4/FOXP3	5
GO:0009612	BP	GO:0009612	response to mechanical stimulus	216/18723	2.81e-05	0.000282541	9.55e-05	CASP1/IL1B/MYD88/TLR4	4
GO:0032729	BP	GO:0032729	positive regulation of interferon-gamma production	72/18723	2.95e-05	0.000293667	9.93e-05	IL1R1/IL1B/TLR4	3
GO:0033080	BP	GO:0033080	immature T cell proliferation in thymus	10/18723	3.07e-05	0.000301254	0.00010184	IL1B/FOXP3	2
GO:2000659	BP	GO:2000659	regulation of interleukin-1-mediated signaling pathway	10/18723	3.07e-05	0.000301254	0.00010184	IL6/IL1R1	2
GO:0002274	BP	GO:0002274	myeloid leukocyte activation	223/18723	3.19e-05	0.000310411	0.000104936	IL6/MYD88/TLR4/IFNGR1	4
GO:0002292	BP	GO:0002292	T cell differentiation involved in immune response	75/18723	3.33e-05	0.000321989	0.00010885	IL6/NLRP3/FOXP3	3
GO:0033083	BP	GO:0033083	regulation of immature T cell proliferation	11/18723	3.75e-05	0.000351948	0.000118977	IL1B/FOXP3	2
GO:0034975	BP	GO:0034975	protein folding in endoplasmic reticulum	11/18723	3.75e-05	0.000351948	0.000118977	CALR/PDIA3	2
GO:1900227	BP	GO:1900227	positive regulation of NLRP3 inflammasome complex assembly	11/18723	3.75e-05	0.000351948	0.000118977	MYD88/TLR4	2
GO:0043410	BP	GO:0043410	positive regulation of MAPK cascade	480/18723	3.75e-05	0.000351948	0.000118977	IL6/IL1B/MYD88/TLR4/CD4	5
GO:0042110	BP	GO:0042110	T cell activation	487/18723	4.02e-05	0.000374436	0.000126579	IL6/IL1B/NLRP3/CD4/FOXP3	5
GO:0048708	BP	GO:0048708	astrocyte differentiation	81/18723	4.19e-05	0.000388067	0.000131187	IL6/TLR4/IFNGR1	3
GO:0002312	BP	GO:0002312	B cell activation involved in immune response	82/18723	4.35e-05	0.000399718	0.000135126	IL6/TLR4/FOXP3	3
GO:0033079	BP	GO:0033079	immature T cell proliferation	12/18723	4.5e-05	0.000405796	0.000137181	IL1B/FOXP3	2
GO:0140052	BP	GO:0140052	cellular response to oxidised low-density lipoprotein particle stimulus	12/18723	4.5e-05	0.000405796	0.000137181	MYD88/TLR4	2
GO:0043367	BP	GO:0043367	CD4-positive, alpha-beta T cell differentiation	83/18723	4.51e-05	0.000405796	0.000137181	IL6/NLRP3/FOXP3	3
GO:0032494	BP	GO:0032494	response to peptidoglycan	13/18723	5.31e-05	0.000464643	0.000157074	IL6/MYD88	2
GO:0035745	BP	GO:0035745	T-helper 2 cell cytokine production	13/18723	5.31e-05	0.000464643	0.000157074	IL6/NLRP3	2
GO:0051709	BP	GO:0051709	regulation of killing of cells of other organism	13/18723	5.31e-05	0.000464643	0.000157074	P2RX7/PRF1	2
GO:2000551	BP	GO:2000551	regulation of T-helper 2 cell cytokine production	13/18723	5.31e-05	0.000464643	0.000157074	IL6/NLRP3	2
GO:0046330	BP	GO:0046330	positive regulation of JNK cascade	89/18723	5.56e-05	0.000483101	0.000163314	IL1B/MYD88/TLR4	3
GO:0051607	BP	GO:0051607	defense response to virus	265/18723	6.24e-05	0.00053536	0.00018098	IL6/MYD88/FOXP3/PRF1	4
GO:0140546	BP	GO:0140546	defense response to symbiont	265/18723	6.24e-05	0.00053536	0.00018098	IL6/MYD88/FOXP3/PRF1	4
GO:0031349	BP	GO:0031349	positive regulation of defense response	278/18723	7.52e-05	0.000640481	0.000216517	IL6/IL1B/TLR4/IL17RA	4
GO:1902105	BP	GO:1902105	regulation of leukocyte differentiation	279/18723	7.63e-05	0.000645189	0.000218108	NLRP3/TLR4/CD4/FOXP3	4
GO:0042102	BP	GO:0042102	positive regulation of T cell proliferation	101/18723	8.11e-05	0.000672589	0.000227371	IL6/IL1B/FOXP3	3
GO:0002827	BP	GO:0002827	positive regulation of T-helper 1 type immune response	16/18723	8.16e-05	0.000672589	0.000227371	IL1R1/IL1B	2
GO:0002830	BP	GO:0002830	positive regulation of type 2 immune response	16/18723	8.16e-05	0.000672589	0.000227371	IL6/NLRP3	2
GO:0045779	BP	GO:0045779	negative regulation of bone resorption	16/18723	8.16e-05	0.000672589	0.000227371	IL6/P2RX7	2
GO:0035710	BP	GO:0035710	CD4-positive, alpha-beta T cell activation	102/18723	8.35e-05	0.00068389	0.000231192	IL6/NLRP3/FOXP3	3
GO:0048661	BP	GO:0048661	positive regulation of smooth muscle cell proliferation	104/18723	8.85e-05	0.000719988	0.000243395	IL6/MYD88/TLR4	3
GO:0035821	BP	GO:0035821	modulation of process of other organism	106/18723	9.36e-05	0.000752432	0.000254362	P2RX7/CD4/PRF1	3
GO:0042116	BP	GO:0042116	macrophage activation	106/18723	9.36e-05	0.000752432	0.000254362	IL6/TLR4/IFNGR1	3
GO:0042063	BP	GO:0042063	gliogenesis	301/18723	0.000102304	0.000814906	0.000275482	IL6/IL1B/TLR4/IFNGR1	4
GO:0046851	BP	GO:0046851	negative regulation of bone remodeling	18/18723	0.000103923	0.000814906	0.000275482	IL6/P2RX7	2
GO:0150078	BP	GO:0150078	positive regulation of neuroinflammatory response	18/18723	0.000103923	0.000814906	0.000275482	IL6/IL1B	2
GO:1900225	BP	GO:1900225	regulation of NLRP3 inflammasome complex assembly	18/18723	0.000103923	0.000814906	0.000275482	MYD88/TLR4	2
GO:0002526	BP	GO:0002526	acute inflammatory response	112/18723	0.000110254	0.000854134	0.000288743	IL6/IL1B/NLRP3	3
GO:0046632	BP	GO:0046632	alpha-beta T cell differentiation	112/18723	0.000110254	0.000854134	0.000288743	IL6/NLRP3/FOXP3	3
GO:0006909	BP	GO:0006909	phagocytosis	308/18723	0.000111804	0.000860961	0.000291051	CALR/IL1B/MYD88/TLR4	4
GO:0044546	BP	GO:0044546	NLRP3 inflammasome complex assembly	19/18723	0.000116091	0.000884223	0.000298915	MYD88/TLR4	2
GO:0002286	BP	GO:0002286	T cell activation involved in immune response	114/18723	0.0001162	0.000884223	0.000298915	IL6/NLRP3/FOXP3	3
GO:0021782	BP	GO:0021782	glial cell development	116/18723	0.000122353	0.000925564	0.00031289	IL6/TLR4/IFNGR1	3
GO:0045446	BP	GO:0045446	endothelial cell differentiation	118/18723	0.000128714	0.000936061	0.000316439	IL1B/MYD88/FOXP3	3
GO:0071346	BP	GO:0071346	cellular response to interferon-gamma	118/18723	0.000128714	0.000936061	0.000316439	CASP1/TLR4/IFNGR1	3
GO:0034104	BP	GO:0034104	negative regulation of tissue remodeling	20/18723	0.000128926	0.000936061	0.000316439	IL6/P2RX7	2
GO:0060252	BP	GO:0060252	positive regulation of glial cell proliferation	20/18723	0.000128926	0.000936061	0.000316439	IL6/IL1B	2
GO:0072567	BP	GO:0072567	chemokine (C-X-C motif) ligand 2 production	20/18723	0.000128926	0.000936061	0.000316439	MYD88/TLR4	2
GO:0140632	BP	GO:0140632	inflammasome complex assembly	20/18723	0.000128926	0.000936061	0.000316439	MYD88/TLR4	2
GO:2000341	BP	GO:2000341	regulation of chemokine (C-X-C motif) ligand 2 production	20/18723	0.000128926	0.000936061	0.000316439	MYD88/TLR4	2
GO:0071496	BP	GO:0071496	cellular response to external stimulus	320/18723	0.000129564	0.000936061	0.000316439	CASP1/IL1B/MYD88/TLR4	4
GO:0051235	BP	GO:0051235	maintenance of location	327/18723	0.000140825	0.00101174	0.000342021	CALR/IL6/IL1B/CD4	4
GO:0043373	BP	GO:0043373	CD4-positive, alpha-beta T cell lineage commitment	21/18723	0.000142426	0.00101755	0.000343988	IL6/FOXP3	2
GO:0071214	BP	GO:0071214	cellular response to abiotic stimulus	331/18723	0.00014757	0.00104272	0.000352496	CASP1/IL1B/MYD88/TLR4	4
GO:0104004	BP	GO:0104004	cellular response to environmental stimulus	331/18723	0.00014757	0.00104272	0.000352496	CASP1/IL1B/MYD88/TLR4	4
GO:0032874	BP	GO:0032874	positive regulation of stress-activated MAPK cascade	126/18723	0.000156312	0.00109443	0.000369976	IL1B/MYD88/TLR4	3
GO:0032700	BP	GO:0032700	negative regulation of interleukin-17 production	22/18723	0.00015659	0.00109443	0.000369976	TLR4/FOXP3	2
GO:0070304	BP	GO:0070304	positive regulation of stress-activated protein kinase signaling cascade	128/18723	0.000163765	0.00113839	0.000384835	IL1B/MYD88/TLR4	3
GO:0002363	BP	GO:0002363	alpha-beta T cell lineage commitment	23/18723	0.000171418	0.00117257	0.000396393	IL6/FOXP3	2
GO:0032740	BP	GO:0032740	positive regulation of interleukin-17 production	23/18723	0.000171418	0.00117257	0.000396393	IL6/MYD88	2
GO:0043369	BP	GO:0043369	CD4-positive or CD8-positive, alpha-beta T cell lineage commitment	23/18723	0.000171418	0.00117257	0.000396393	IL6/FOXP3	2
GO:0046328	BP	GO:0046328	regulation of JNK cascade	133/18723	0.000183401	0.0012479	0.000421857	IL1B/MYD88/TLR4	3
GO:0002755	BP	GO:0002755	MyD88-dependent toll-like receptor signaling pathway	24/18723	0.000186909	0.00126508	0.000427663	MYD88/TLR4	2
GO:0002687	BP	GO:0002687	positive regulation of leukocyte migration	135/18723	0.000191664	0.00129047	0.000436249	CALR/IL6/IL1R1	3
GO:0003158	BP	GO:0003158	endothelium development	136/18723	0.000195885	0.00131202	0.000443534	IL1B/MYD88/FOXP3	3
GO:0001818	BP	GO:0001818	negative regulation of cytokine production	357/18723	0.000197288	0.00131457	0.000444396	IL6/NLRP3/TLR4/FOXP3	4
GO:0032753	BP	GO:0032753	positive regulation of interleukin-4 production	25/18723	0.00020306	0.00133916	0.000452707	NLRP3/FOXP3	2
GO:0048143	BP	GO:0048143	astrocyte activation	25/18723	0.00020306	0.00133916	0.000452707	IL6/IFNGR1	2
GO:0034341	BP	GO:0034341	response to interferon-gamma	141/18723	0.000217898	0.00142968	0.000483308	CASP1/TLR4/IFNGR1	3
GO:1903706	BP	GO:1903706	regulation of hemopoiesis	367/18723	0.000219304	0.0014316	0.000483957	NLRP3/TLR4/CD4/FOXP3	4
GO:0002825	BP	GO:0002825	regulation of T-helper 1 type immune response	27/18723	0.000237344	0.00154154	0.000521122	IL1R1/IL1B	2
GO:0002675	BP	GO:0002675	positive regulation of acute inflammatory response	28/18723	0.000255474	0.0016427	0.000555319	IL6/IL1B	2
GO:0010575	BP	GO:0010575	positive regulation of vascular endothelial growth factor production	28/18723	0.000255474	0.0016427	0.000555319	IL6/IL1B	2
GO:0001959	BP	GO:0001959	regulation of cytokine-mediated signaling pathway	150/18723	0.000261452	0.00167278	0.000565488	IL6/CASP1/IL1R1	3
GO:0002360	BP	GO:0002360	T cell lineage commitment	29/18723	0.000274261	0.00172892	0.000584467	IL6/FOXP3	2
GO:0035066	BP	GO:0035066	positive regulation of histone acetylation	29/18723	0.000274261	0.00172892	0.000584467	IL1B/FOXP3	2
GO:0072539	BP	GO:0072539	T-helper 17 cell differentiation	29/18723	0.000274261	0.00172892	0.000584467	IL6/FOXP3	2
GO:0046631	BP	GO:0046631	alpha-beta T cell activation	156/18723	0.000293408	0.0018406	0.00062222	IL6/NLRP3/FOXP3	3
GO:1902107	BP	GO:1902107	positive regulation of leukocyte differentiation	157/18723	0.000298967	0.00185735	0.000627885	NLRP3/CD4/FOXP3	3
GO:1903708	BP	GO:1903708	positive regulation of hemopoiesis	157/18723	0.000298967	0.00185735	0.000627885	NLRP3/CD4/FOXP3	3
GO:0002828	BP	GO:0002828	regulation of type 2 immune response	31/18723	0.000313804	0.00194015	0.000655875	IL6/NLRP3	2
GO:0043372	BP	GO:0043372	positive regulation of CD4-positive, alpha-beta T cell differentiation	32/18723	0.000334557	0.00205857	0.000695906	NLRP3/FOXP3	2
GO:0032633	BP	GO:0032633	interleukin-4 production	33/18723	0.000355964	0.00215929	0.000729956	NLRP3/FOXP3	2
GO:0032673	BP	GO:0032673	regulation of interleukin-4 production	33/18723	0.000355964	0.00215929	0.000729956	NLRP3/FOXP3	2
GO:0033198	BP	GO:0033198	response to ATP	33/18723	0.000355964	0.00215929	0.000729956	CASP1/P2RX7	2
GO:0007254	BP	GO:0007254	JNK cascade	167/18723	0.000358353	0.00216358	0.000731405	IL1B/MYD88/TLR4	3
GO:0002446	BP	GO:0002446	neutrophil mediated immunity	34/18723	0.000378023	0.00224027	0.00075733	IL6/MYD88	2
GO:0032743	BP	GO:0032743	positive regulation of interleukin-2 production	34/18723	0.000378023	0.00224027	0.00075733	IL1B/CD4	2
GO:0055094	BP	GO:0055094	response to lipoprotein particle	34/18723	0.000378023	0.00224027	0.00075733	MYD88/TLR4	2
GO:2000758	BP	GO:2000758	positive regulation of peptidyl-lysine acetylation	34/18723	0.000378023	0.00224027	0.00075733	IL1B/FOXP3	2
GO:0042129	BP	GO:0042129	regulation of T cell proliferation	171/18723	0.000384086	0.00226575	0.000765946	IL6/IL1B/FOXP3	3
GO:0050728	BP	GO:0050728	negative regulation of inflammatory response	176/18723	0.000417892	0.00245392	0.000829557	NT5E/NLRP3/FOXP3	3
GO:0042092	BP	GO:0042092	type 2 immune response	36/18723	0.000424095	0.0024567	0.000830495	IL6/NLRP3	2
GO:0060251	BP	GO:0060251	regulation of glial cell proliferation	36/18723	0.000424095	0.0024567	0.000830495	IL6/IL1B	2
GO:0071402	BP	GO:0071402	cellular response to lipoprotein particle stimulus	36/18723	0.000424095	0.0024567	0.000830495	MYD88/TLR4	2
GO:0043409	BP	GO:0043409	negative regulation of MAPK cascade	180/18723	0.000446276	0.00256117	0.000865814	IL1B/P2RX7/TLR4	3
GO:0048660	BP	GO:0048660	regulation of smooth muscle cell proliferation	180/18723	0.000446276	0.00256117	0.000865814	IL6/MYD88/TLR4	3
GO:0043368	BP	GO:0043368	positive T cell selection	37/18723	0.000448106	0.00256117	0.000865814	IL6/FOXP3	2
GO:0009595	BP	GO:0009595	detection of biotic stimulus	38/18723	0.000472765	0.00267831	0.000905411	NLRP3/TLR4	2
GO:0072538	BP	GO:0072538	T-helper 17 type immune response	38/18723	0.000472765	0.00267831	0.000905411	IL6/FOXP3	2
GO:0048659	BP	GO:0048659	smooth muscle cell proliferation	184/18723	0.000475874	0.0026841	0.000907368	IL6/MYD88/TLR4	3
GO:0045622	BP	GO:0045622	regulation of T-helper cell differentiation	39/18723	0.000498072	0.00278487	0.000941435	NLRP3/FOXP3	2
GO:2000516	BP	GO:2000516	positive regulation of CD4-positive, alpha-beta T cell activation	39/18723	0.000498072	0.00278487	0.000941435	NLRP3/FOXP3	2
GO:0001906	BP	GO:0001906	cell killing	188/18723	0.000506708	0.00282089	0.000953613	P2RX7/MYD88/PRF1	3
GO:0010543	BP	GO:0010543	regulation of platelet activation	40/18723	0.000524025	0.0028799	0.000973559	IL6/TLR4	2
GO:0045429	BP	GO:0045429	positive regulation of nitric oxide biosynthetic process	40/18723	0.000524025	0.0028799	0.000973559	IL1B/TLR4	2
GO:0150077	BP	GO:0150077	regulation of neuroinflammatory response	40/18723	0.000524025	0.0028799	0.000973559	IL6/IL1B	2
GO:0032872	BP	GO:0032872	regulation of stress-activated MAPK cascade	192/18723	0.0005388	0.0029485	0.000996749	IL1B/MYD88/TLR4	3
GO:0032733	BP	GO:0032733	positive regulation of interleukin-10 production	41/18723	0.000550624	0.00297522	0.00100578	IL6/TLR4	2
GO:1902622	BP	GO:1902622	regulation of neutrophil migration	41/18723	0.000550624	0.00297522	0.00100578	IL1R1/MYD88	2
GO:1904407	BP	GO:1904407	positive regulation of nitric oxide metabolic process	41/18723	0.000550624	0.00297522	0.00100578	IL1B/TLR4	2
GO:0070302	BP	GO:0070302	regulation of stress-activated protein kinase signaling cascade	195/18723	0.000563707	0.00303317	0.00102537	IL1B/MYD88/TLR4	3
GO:0032689	BP	GO:0032689	negative regulation of interferon-gamma production	42/18723	0.000577867	0.0030964	0.00104675	TLR4/FOXP3	2
GO:0050864	BP	GO:0050864	regulation of B cell activation	198/18723	0.000589342	0.00314479	0.00106311	IL6/TLR4/FOXP3	3
GO:0042098	BP	GO:0042098	T cell proliferation	199/18723	0.00059805	0.00317807	0.00107436	IL6/IL1B/FOXP3	3
GO:0045124	BP	GO:0045124	regulation of bone resorption	44/18723	0.000634283	0.00334298	0.00113011	IL6/P2RX7	2
GO:0150076	BP	GO:0150076	neuroinflammatory response	44/18723	0.000634283	0.00334298	0.00113011	IL6/IL1B	2
GO:1901985	BP	GO:1901985	positive regulation of protein acetylation	45/18723	0.000663454	0.00348246	0.00117726	IL1B/FOXP3	2
GO:0001774	BP	GO:0001774	microglial cell activation	47/18723	0.000723716	0.00378333	0.00127897	IL6/IFNGR1	2
GO:0006953	BP	GO:0006953	acute-phase response	49/18723	0.000786534	0.00409507	0.00138435	IL6/IL1B	2
GO:0097191	BP	GO:0097191	extrinsic apoptotic signaling pathway	219/18723	0.000789917	0.0040961	0.0013847	PDIA3/IL1B/P2RX7	3
GO:0002064	BP	GO:0002064	epithelial cell development	220/18723	0.00080042	0.00411736	0.00139189	IL1B/MYD88/FOXP3	3
GO:0097529	BP	GO:0097529	myeloid leukocyte migration	220/18723	0.00080042	0.00411736	0.00139189	IL6/IL1R1/MYD88	3
GO:0001961	BP	GO:0001961	positive regulation of cytokine-mediated signaling pathway	50/18723	0.000818898	0.00417898	0.00141272	CASP1/IL1R1	2
GO:0046638	BP	GO:0046638	positive regulation of alpha-beta T cell differentiation	50/18723	0.000818898	0.00417898	0.00141272	NLRP3/FOXP3	2
GO:0014009	BP	GO:0014009	glial cell proliferation	51/18723	0.000851898	0.00429139	0.00145072	IL6/IL1B	2
GO:0043370	BP	GO:0043370	regulation of CD4-positive, alpha-beta T cell differentiation	51/18723	0.000851898	0.00429139	0.00145072	NLRP3/FOXP3	2
GO:0046850	BP	GO:0046850	regulation of bone remodeling	51/18723	0.000851898	0.00429139	0.00145072	IL6/P2RX7	2
GO:0010001	BP	GO:0010001	glial cell differentiation	225/18723	0.000854274	0.00429139	0.00145072	IL6/TLR4/IFNGR1	3
GO:0010718	BP	GO:0010718	positive regulation of epithelial to mesenchymal transition	52/18723	0.000885533	0.00443111	0.00149795	IL6/IL1B	2
GO:0007566	BP	GO:0007566	embryo implantation	53/18723	0.000919801	0.00458475	0.00154989	CALR/IL1B	2
GO:0035065	BP	GO:0035065	regulation of histone acetylation	54/18723	0.000954702	0.00474034	0.00160249	IL1B/FOXP3	2
GO:0051403	BP	GO:0051403	stress-activated MAPK cascade	239/18723	0.00101721	0.0050313	0.00170085	IL1B/MYD88/TLR4	3
GO:0006611	BP	GO:0006611	protein export from nucleus	57/18723	0.00106319	0.00523857	0.00177092	CALR/IL1B	2
GO:0010574	BP	GO:0010574	regulation of vascular endothelial growth factor production	58/18723	0.00110062	0.00538172	0.00181931	IL6/IL1B	2
GO:0032481	BP	GO:0032481	positive regulation of type I interferon production	58/18723	0.00110062	0.00538172	0.00181931	MYD88/TLR4	2
GO:0031098	BP	GO:0031098	stress-activated protein kinase signaling cascade	247/18723	0.0011186	0.00544893	0.00184203	IL1B/MYD88/TLR4	3
GO:0033002	BP	GO:0033002	muscle cell proliferation	248/18723	0.0011317	0.00549197	0.00185658	IL6/MYD88/TLR4	3
GO:0009620	BP	GO:0009620	response to fungus	60/18723	0.00117734	0.00569198	0.00192419	MYD88/TLR4	2
GO:0043030	BP	GO:0043030	regulation of macrophage activation	61/18723	0.00121665	0.00585996	0.00198098	IL6/TLR4	2
GO:0010573	BP	GO:0010573	vascular endothelial growth factor production	62/18723	0.00125658	0.00600728	0.00203078	IL6/IL1B	2
GO:0045428	BP	GO:0045428	regulation of nitric oxide biosynthetic process	62/18723	0.00125658	0.00600728	0.00203078	IL1B/TLR4	2
GO:0031348	BP	GO:0031348	negative regulation of defense response	258/18723	0.00126816	0.00604022	0.00204192	NT5E/NLRP3/FOXP3	3
GO:2000756	BP	GO:2000756	regulation of peptidyl-lysine acetylation	63/18723	0.00129713	0.00615539	0.00208085	IL1B/FOXP3	2
GO:0080164	BP	GO:0080164	regulation of nitric oxide metabolic process	64/18723	0.00133831	0.00632744	0.00213901	IL1B/TLR4	2
GO:0045453	BP	GO:0045453	bone resorption	65/18723	0.00138011	0.00650116	0.00219774	IL6/P2RX7	2
GO:0001894	BP	GO:0001894	tissue homeostasis	268/18723	0.00141463	0.00658046	0.00222455	IL6/P2RX7/TLR4	3
GO:0050708	BP	GO:0050708	regulation of protein secretion	268/18723	0.00141463	0.00658046	0.00222455	IL6/IL1B/TLR4	3
GO:0014015	BP	GO:0014015	positive regulation of gliogenesis	66/18723	0.00142253	0.00658046	0.00222455	IL6/IL1B	2
GO:0032715	BP	GO:0032715	negative regulation of interleukin-6 production	66/18723	0.00142253	0.00658046	0.00222455	TLR4/FOXP3	2
GO:0050766	BP	GO:0050766	positive regulation of phagocytosis	66/18723	0.00142253	0.00658046	0.00222455	CALR/IL1B	2
GO:0046635	BP	GO:0046635	positive regulation of alpha-beta T cell activation	67/18723	0.00146557	0.00673114	0.00227548	NLRP3/FOXP3	2
GO:2000514	BP	GO:2000514	regulation of CD4-positive, alpha-beta T cell activation	67/18723	0.00146557	0.00673114	0.00227548	NLRP3/FOXP3	2
GO:0046637	BP	GO:0046637	regulation of alpha-beta T cell differentiation	68/18723	0.00150923	0.00690699	0.00233493	NLRP3/FOXP3	2
GO:0002637	BP	GO:0002637	regulation of immunoglobulin production	73/18723	0.00173678	0.0079202	0.00267745	IL6/FOXP3	2
GO:0033077	BP	GO:0033077	T cell differentiation in thymus	75/18723	0.0018321	0.00832538	0.00281443	IL1B/FOXP3	2
GO:0006809	BP	GO:0006809	nitric oxide biosynthetic process	76/18723	0.00188068	0.00848617	0.00286878	IL1B/TLR4	2
GO:0032720	BP	GO:0032720	negative regulation of tumor necrosis factor production	76/18723	0.00188068	0.00848617	0.00286878	TLR4/FOXP3	2
GO:0010720	BP	GO:0010720	positive regulation of cell development	298/18723	0.00191681	0.00861896	0.00291367	CALR/IL6/IL1B	3
GO:1901983	BP	GO:1901983	regulation of protein acetylation	77/18723	0.00192987	0.00864744	0.0029233	IL1B/FOXP3	2
GO:1903556	BP	GO:1903556	negative regulation of tumor necrosis factor superfamily cytokine production	78/18723	0.00197967	0.00883979	0.00298832	TLR4/FOXP3	2
GO:0070372	BP	GO:0070372	regulation of ERK1 and ERK2 cascade	309/18723	0.00212554	0.00945753	0.00319715	IL1B/TLR4/CD4	3
GO:0046209	BP	GO:0046209	nitric oxide metabolic process	81/18723	0.00213272	0.00945753	0.00319715	IL1B/TLR4	2
GO:2001057	BP	GO:2001057	reactive nitrogen species metabolic process	82/18723	0.00218495	0.00965584	0.00326419	IL1B/TLR4	2
GO:0060249	BP	GO:0060249	anatomical structure homeostasis	314/18723	0.00222493	0.00979884	0.00331253	IL6/P2RX7/TLR4	3
GO:0051899	BP	GO:0051899	membrane depolarization	83/18723	0.00223779	0.00982183	0.0033203	CASP1/P2RX7	2
GO:0034103	BP	GO:0034103	regulation of tissue remodeling	86/18723	0.00239992	0.0104976	0.00354875	IL6/P2RX7	2
GO:0001776	BP	GO:0001776	leukocyte homeostasis	87/18723	0.00245516	0.0106667	0.00360591	IL6/FOXP3	2
GO:0019915	BP	GO:0019915	lipid storage	87/18723	0.00245516	0.0106667	0.00360591	IL6/IL1B	2
GO:0070371	BP	GO:0070371	ERK1 and ERK2 cascade	330/18723	0.00256238	0.011095	0.00375071	IL1B/TLR4/CD4	3
GO:0046031	BP	GO:0046031	ADP metabolic process	90/18723	0.0026245	0.011288	0.00381594	NT5E/P2RX7	2
GO:0046849	BP	GO:0046849	bone remodeling	90/18723	0.0026245	0.011288	0.00381594	IL6/P2RX7	2
GO:0042113	BP	GO:0042113	B cell activation	334/18723	0.00265144	0.0113658	0.00384226	IL6/TLR4/FOXP3	3
GO:0045582	BP	GO:0045582	positive regulation of T cell differentiation	91/18723	0.00268214	0.0114593	0.00387384	NLRP3/FOXP3	2
GO:0031058	BP	GO:0031058	positive regulation of histone modification	92/18723	0.00274038	0.0116693	0.00394485	IL1B/FOXP3	2
GO:0032088	BP	GO:0032088	negative regulation of NF-kappaB transcription factor activity	93/18723	0.00279922	0.0118805	0.00401625	NLRP3/FOXP3	2
GO:0002690	BP	GO:0002690	positive regulation of leukocyte chemotaxis	94/18723	0.00285865	0.0120928	0.00408802	CALR/IL6	2
GO:0032479	BP	GO:0032479	regulation of type I interferon production	95/18723	0.00291867	0.0122261	0.00413307	MYD88/TLR4	2
GO:0032606	BP	GO:0032606	type I interferon production	95/18723	0.00291867	0.0122261	0.00413307	MYD88/TLR4	2
GO:0050764	BP	GO:0050764	regulation of phagocytosis	95/18723	0.00291867	0.0122261	0.00413307	CALR/IL1B	2
GO:0002444	BP	GO:0002444	myeloid leukocyte mediated immunity	99/18723	0.00316468	0.0131283	0.00443808	IL6/MYD88	2
GO:0010717	BP	GO:0010717	regulation of epithelial to mesenchymal transition	99/18723	0.00316468	0.0131283	0.00443808	IL6/IL1B	2
GO:0031341	BP	GO:0031341	regulation of cell killing	99/18723	0.00316468	0.0131283	0.00443808	P2RX7/PRF1	2
GO:0009306	BP	GO:0009306	protein secretion	359/18723	0.00325184	0.0134465	0.00454565	IL6/IL1B/TLR4	3
GO:0035592	BP	GO:0035592	establishment of protein localization to extracellular region	360/18723	0.00327746	0.013509	0.00456677	IL6/IL1B/TLR4	3
GO:0050830	BP	GO:0050830	defense response to Gram-positive bacterium	101/18723	0.00329123	0.0135224	0.00457131	IL6/MYD88	2
GO:1902106	BP	GO:1902106	negative regulation of leukocyte differentiation	102/18723	0.00335539	0.0137421	0.00464557	TLR4/FOXP3	2
GO:0009135	BP	GO:0009135	purine nucleoside diphosphate metabolic process	103/18723	0.00342013	0.0138747	0.00469039	NT5E/P2RX7	2
GO:0009179	BP	GO:0009179	purine ribonucleoside diphosphate metabolic process	103/18723	0.00342013	0.0138747	0.00469039	NT5E/P2RX7	2
GO:0014013	BP	GO:0014013	regulation of gliogenesis	103/18723	0.00342013	0.0138747	0.00469039	IL6/IL1B	2
GO:0045621	BP	GO:0045621	positive regulation of lymphocyte differentiation	104/18723	0.00348545	0.0140129	0.00473712	NLRP3/FOXP3	2
GO:0046634	BP	GO:0046634	regulation of alpha-beta T cell activation	104/18723	0.00348545	0.0140129	0.00473712	NLRP3/FOXP3	2
GO:0071692	BP	GO:0071692	protein localization to extracellular region	368/18723	0.00348689	0.0140129	0.00473712	IL6/IL1B/TLR4	3
GO:0045862	BP	GO:0045862	positive regulation of proteolysis	372/18723	0.00359463	0.0144009	0.00486828	CASP1/IL1B/NLRP3	3
GO:0009185	BP	GO:0009185	ribonucleoside diphosphate metabolic process	106/18723	0.00361786	0.0144042	0.0048694	NT5E/P2RX7	2
GO:1903707	BP	GO:1903707	negative regulation of hemopoiesis	106/18723	0.00361786	0.0144042	0.0048694	TLR4/FOXP3	2
GO:0002253	BP	GO:0002253	activation of immune response	375/18723	0.00367677	0.0145936	0.00493342	IL1B/TLR4/FOXP3	3
GO:0045860	BP	GO:0045860	positive regulation of protein kinase activity	386/18723	0.00398786	0.0157796	0.00533436	IL1B/TLR4/CD4	3
GO:0043406	BP	GO:0043406	positive regulation of MAP kinase activity	112/18723	0.00402904	0.0158937	0.00537292	IL1B/TLR4	2
GO:0002761	BP	GO:0002761	regulation of myeloid leukocyte differentiation	120/18723	0.00460957	0.0181282	0.00612829	TLR4/CD4	2
GO:0034655	BP	GO:0034655	nucleobase-containing compound catabolic process	407/18723	0.00462565	0.0181359	0.00613091	NT5E/IL6/MYD88	3
GO:0002224	BP	GO:0002224	toll-like receptor signaling pathway	121/18723	0.00468471	0.0183117	0.00619033	MYD88/TLR4	2
GO:0002688	BP	GO:0002688	regulation of leukocyte chemotaxis	122/18723	0.00476042	0.0184952	0.00625236	CALR/IL6	2
GO:1990266	BP	GO:1990266	neutrophil migration	122/18723	0.00476042	0.0184952	0.00625236	IL1R1/MYD88	2
GO:0030168	BP	GO:0030168	platelet activation	123/18723	0.0048367	0.0187349	0.00633341	IL6/TLR4	2
GO:0001909	BP	GO:0001909	leukocyte mediated cytotoxicity	124/18723	0.00491355	0.0189186	0.00639551	MYD88/PRF1	2
GO:0009132	BP	GO:0009132	nucleoside diphosphate metabolic process	124/18723	0.00491355	0.0189186	0.00639551	NT5E/P2RX7	2
GO:0032102	BP	GO:0032102	negative regulation of response to external stimulus	420/18723	0.00504996	0.0193858	0.00655344	NT5E/NLRP3/FOXP3	3
GO:0031331	BP	GO:0031331	positive regulation of cellular catabolic process	427/18723	0.00528794	0.020239	0.00684185	IL6/IL1B/P2RX7	3
GO:0043280	BP	GO:0043280	positive regulation of cysteine-type endopeptidase activity involved in apoptotic process	129/18723	0.00530626	0.0202488	0.00684518	CASP1/NLRP3	2
GO:0046683	BP	GO:0046683	response to organophosphorus	131/18723	0.00546728	0.0208016	0.00703204	CASP1/P2RX7	2
GO:0046700	BP	GO:0046700	heterocycle catabolic process	445/18723	0.00593094	0.0224991	0.00760589	NT5E/IL6/MYD88	3
GO:0010876	BP	GO:0010876	lipid localization	448/18723	0.00604249	0.0228548	0.00772616	IL6/IL1B/P2RX7	3
GO:0051783	BP	GO:0051783	regulation of nuclear division	139/18723	0.00613371	0.0231318	0.0078198	CALR/IL1B	2
GO:0044270	BP	GO:0044270	cellular nitrogen compound catabolic process	451/18723	0.00615532	0.0231454	0.0078244	NT5E/IL6/MYD88	3
GO:0050768	BP	GO:0050768	negative regulation of neurogenesis	140/18723	0.00621952	0.0233187	0.00788295	IL6/IL1B	2
GO:0050921	BP	GO:0050921	positive regulation of chemotaxis	141/18723	0.00630587	0.0235737	0.00796917	CALR/IL6	2
GO:0062013	BP	GO:0062013	positive regulation of small molecule metabolic process	143/18723	0.00648023	0.0241553	0.00816579	IL1B/P2RX7	2
GO:0051961	BP	GO:0051961	negative regulation of nervous system development	145/18723	0.00665679	0.0247417	0.00836403	IL6/IL1B	2
GO:0045580	BP	GO:0045580	regulation of T cell differentiation	146/18723	0.00674589	0.0249779	0.00844387	NLRP3/FOXP3	2
GO:0019439	BP	GO:0019439	aromatic compound catabolic process	467/18723	0.00677861	0.0249779	0.00844387	NT5E/IL6/MYD88	3
GO:0033674	BP	GO:0033674	positive regulation of kinase activity	467/18723	0.00677861	0.0249779	0.00844387	IL1B/TLR4/CD4	3
GO:0002764	BP	GO:0002764	immune response-regulating signaling pathway	468/18723	0.00681878	0.0250541	0.00846964	MYD88/TLR4/FOXP3	3
GO:0014074	BP	GO:0014074	response to purine-containing compound	148/18723	0.00692574	0.0252309	0.00852939	CASP1/P2RX7	2
GO:0097530	BP	GO:0097530	granulocyte migration	148/18723	0.00692574	0.0252309	0.00852939	IL1R1/MYD88	2
GO:2001056	BP	GO:2001056	positive regulation of cysteine-type endopeptidase activity	148/18723	0.00692574	0.0252309	0.00852939	CASP1/NLRP3	2
GO:2001236	BP	GO:2001236	regulation of extrinsic apoptotic signaling pathway	151/18723	0.00719959	0.0261544	0.0088416	PDIA3/IL1B	2
GO:0016573	BP	GO:0016573	histone acetylation	152/18723	0.00729196	0.0262674	0.00887978	IL1B/FOXP3	2
GO:0031056	BP	GO:0031056	regulation of histone modification	152/18723	0.00729196	0.0262674	0.00887978	IL1B/FOXP3	2
GO:0050871	BP	GO:0050871	positive regulation of B cell activation	152/18723	0.00729196	0.0262674	0.00887978	IL6/TLR4	2
GO:0051168	BP	GO:0051168	nuclear export	154/18723	0.00747832	0.0268635	0.00908129	CALR/IL1B	2
GO:0001837	BP	GO:0001837	epithelial to mesenchymal transition	157/18723	0.00776192	0.0277273	0.00937331	IL6/IL1B	2
GO:0002262	BP	GO:0002262	myeloid cell homeostasis	157/18723	0.00776192	0.0277273	0.00937331	IL6/FOXP3	2
GO:0009896	BP	GO:0009896	positive regulation of catabolic process	492/18723	0.00782627	0.0278797	0.00942484	IL6/IL1B/P2RX7	3
GO:0018393	BP	GO:0018393	internal peptidyl-lysine acetylation	158/18723	0.00785752	0.0279137	0.00943634	IL1B/FOXP3	2
GO:1901361	BP	GO:1901361	organic cyclic compound catabolic process	495/18723	0.00795812	0.0281932	0.00953082	NT5E/IL6/MYD88	3
GO:0006475	BP	GO:0006475	internal protein amino acid acetylation	160/18723	0.00805034	0.0284416	0.00961478	IL1B/FOXP3	2
GO:0034250	BP	GO:0034250	positive regulation of cellular amide metabolic process	162/18723	0.0082453	0.0290506	0.00982065	IL6/IFNGR1	2
GO:0009169	BP	GO:0009169	purine ribonucleoside monophosphate catabolic process	10/18723	0.00851489	0.029357	0.00992423	NT5E	1
GO:0045348	BP	GO:0045348	positive regulation of MHC class II biosynthetic process	10/18723	0.00851489	0.029357	0.00992423	TLR4	1
GO:0070091	BP	GO:0070091	glucagon secretion	10/18723	0.00851489	0.029357	0.00992423	IL6	1
GO:0070092	BP	GO:0070092	regulation of glucagon secretion	10/18723	0.00851489	0.029357	0.00992423	IL6	1
GO:0070391	BP	GO:0070391	response to lipoteichoic acid	10/18723	0.00851489	0.029357	0.00992423	TLR4	1
GO:0071223	BP	GO:0071223	cellular response to lipoteichoic acid	10/18723	0.00851489	0.029357	0.00992423	TLR4	1
GO:2000510	BP	GO:2000510	positive regulation of dendritic cell chemotaxis	10/18723	0.00851489	0.029357	0.00992423	CALR	1
GO:2000674	BP	GO:2000674	regulation of type B pancreatic cell apoptotic process	10/18723	0.00851489	0.029357	0.00992423	IL6	1
GO:0050796	BP	GO:0050796	regulation of insulin secretion	165/18723	0.00854174	0.0293708	0.0099289	IL6/IL1B	2
GO:0018394	BP	GO:0018394	peptidyl-lysine acetylation	169/18723	0.00894441	0.029656	0.0100253	IL1B/FOXP3	2
GO:0002221	BP	GO:0002221	pattern recognition receptor signaling pathway	172/18723	0.00925194	0.029656	0.0100253	MYD88/TLR4	2
GO:0001660	BP	GO:0001660	fever generation	11/18723	0.00936263	0.029656	0.0100253	IL1B	1
GO:0002357	BP	GO:0002357	defense response to tumor cell	11/18723	0.00936263	0.029656	0.0100253	PRF1	1
GO:0002645	BP	GO:0002645	positive regulation of tolerance induction	11/18723	0.00936263	0.029656	0.0100253	FOXP3	1
GO:0002725	BP	GO:0002725	negative regulation of T cell cytokine production	11/18723	0.00936263	0.029656	0.0100253	FOXP3	1
GO:0009128	BP	GO:0009128	purine nucleoside monophosphate catabolic process	11/18723	0.00936263	0.029656	0.0100253	NT5E	1
GO:0019048	BP	GO:0019048	modulation by virus of host process	11/18723	0.00936263	0.029656	0.0100253	CD4	1
GO:0031652	BP	GO:0031652	positive regulation of heat generation	11/18723	0.00936263	0.029656	0.0100253	IL1B	1
GO:0032308	BP	GO:0032308	positive regulation of prostaglandin secretion	11/18723	0.00936263	0.029656	0.0100253	IL1B	1
GO:0032610	BP	GO:0032610	interleukin-1 alpha production	11/18723	0.00936263	0.029656	0.0100253	CASP1	1
GO:0032650	BP	GO:0032650	regulation of interleukin-1 alpha production	11/18723	0.00936263	0.029656	0.0100253	CASP1	1
GO:0042451	BP	GO:0042451	purine nucleoside biosynthetic process	11/18723	0.00936263	0.029656	0.0100253	NT5E	1
GO:0042455	BP	GO:0042455	ribonucleoside biosynthetic process	11/18723	0.00936263	0.029656	0.0100253	NT5E	1
GO:0044068	BP	GO:0044068	modulation by symbiont of host cellular process	11/18723	0.00936263	0.029656	0.0100253	CD4	1
GO:0045628	BP	GO:0045628	regulation of T-helper 2 cell differentiation	11/18723	0.00936263	0.029656	0.0100253	NLRP3	1
GO:0045657	BP	GO:0045657	positive regulation of monocyte differentiation	11/18723	0.00936263	0.029656	0.0100253	CD4	1
GO:0046129	BP	GO:0046129	purine ribonucleoside biosynthetic process	11/18723	0.00936263	0.029656	0.0100253	NT5E	1
GO:0046598	BP	GO:0046598	positive regulation of viral entry into host cell	11/18723	0.00936263	0.029656	0.0100253	CD4	1
GO:0070944	BP	GO:0070944	neutrophil-mediated killing of bacterium	11/18723	0.00936263	0.029656	0.0100253	MYD88	1
GO:0075294	BP	GO:0075294	positive regulation by symbiont of entry into host	11/18723	0.00936263	0.029656	0.0100253	CD4	1
GO:0097050	BP	GO:0097050	type B pancreatic cell apoptotic process	11/18723	0.00936263	0.029656	0.0100253	IL6	1
GO:0097396	BP	GO:0097396	response to interleukin-17	11/18723	0.00936263	0.029656	0.0100253	IL17RA	1
GO:0097398	BP	GO:0097398	cellular response to interleukin-17	11/18723	0.00936263	0.029656	0.0100253	IL17RA	1
GO:0097400	BP	GO:0097400	interleukin-17-mediated signaling pathway	11/18723	0.00936263	0.029656	0.0100253	IL17RA	1
GO:1900222	BP	GO:1900222	negative regulation of amyloid-beta clearance	11/18723	0.00936263	0.029656	0.0100253	IFNGR1	1
GO:1902510	BP	GO:1902510	regulation of apoptotic DNA fragmentation	11/18723	0.00936263	0.029656	0.0100253	IL6	1
GO:1903265	BP	GO:1903265	positive regulation of tumor necrosis factor-mediated signaling pathway	11/18723	0.00936263	0.029656	0.0100253	CASP1	1
GO:1904464	BP	GO:1904464	regulation of matrix metallopeptidase secretion	11/18723	0.00936263	0.029656	0.0100253	TLR4	1
GO:1990773	BP	GO:1990773	matrix metallopeptidase secretion	11/18723	0.00936263	0.029656	0.0100253	TLR4	1
GO:2000320	BP	GO:2000320	negative regulation of T-helper 17 cell differentiation	11/18723	0.00936263	0.029656	0.0100253	FOXP3	1
GO:2000343	BP	GO:2000343	positive regulation of chemokine (C-X-C motif) ligand 2 production	11/18723	0.00936263	0.029656	0.0100253	TLR4	1
GO:0001659	BP	GO:0001659	temperature homeostasis	174/18723	0.00945959	0.0298163	0.0100795	IL1B/TLR4	2
GO:0045619	BP	GO:0045619	regulation of lymphocyte differentiation	174/18723	0.00945959	0.0298163	0.0100795	NLRP3/FOXP3	2
GO:0048771	BP	GO:0048771	tissue remodeling	175/18723	0.0095642	0.0300723	0.010166	IL6/P2RX7	2
GO:0043405	BP	GO:0043405	regulation of MAP kinase activity	177/18723	0.00977498	0.0306601	0.0103647	IL1B/TLR4	2
GO:0010950	BP	GO:0010950	positive regulation of endopeptidase activity	179/18723	0.00998784	0.0307486	0.0103947	CASP1/NLRP3	2
GO:0010721	BP	GO:0010721	negative regulation of cell development	180/18723	0.0100951	0.0307486	0.0103947	IL6/IL1B	2
GO:1905952	BP	GO:1905952	regulation of lipid localization	181/18723	0.0102028	0.0307486	0.0103947	IL6/IL1B	2
GO:0002664	BP	GO:0002664	regulation of T cell tolerance induction	12/18723	0.0102097	0.0307486	0.0103947	FOXP3	1
GO:0002674	BP	GO:0002674	negative regulation of acute inflammatory response	12/18723	0.0102097	0.0307486	0.0103947	NLRP3	1
GO:0032306	BP	GO:0032306	regulation of prostaglandin secretion	12/18723	0.0102097	0.0307486	0.0103947	IL1B	1
GO:0032490	BP	GO:0032490	detection of molecule of bacterial origin	12/18723	0.0102097	0.0307486	0.0103947	TLR4	1
GO:0032908	BP	GO:0032908	regulation of transforming growth factor beta1 production	12/18723	0.0102097	0.0307486	0.0103947	FOXP3	1
GO:0033127	BP	GO:0033127	regulation of histone phosphorylation	12/18723	0.0102097	0.0307486	0.0103947	IL1B	1
GO:0060907	BP	GO:0060907	positive regulation of macrophage cytokine production	12/18723	0.0102097	0.0307486	0.0103947	TLR4	1
GO:0070943	BP	GO:0070943	neutrophil-mediated killing of symbiont cell	12/18723	0.0102097	0.0307486	0.0103947	MYD88	1
GO:0072537	BP	GO:0072537	fibroblast activation	12/18723	0.0102097	0.0307486	0.0103947	IL17RA	1
GO:0090557	BP	GO:0090557	establishment of endothelial intestinal barrier	12/18723	0.0102097	0.0307486	0.0103947	MYD88	1
GO:1903624	BP	GO:1903624	regulation of DNA catabolic process	12/18723	0.0102097	0.0307486	0.0103947	IL6	1
GO:1903800	BP	GO:1903800	positive regulation of production of miRNAs involved in gene silencing by miRNA	12/18723	0.0102097	0.0307486	0.0103947	IL6	1
GO:2000317	BP	GO:2000317	negative regulation of T-helper 17 type immune response	12/18723	0.0102097	0.0307486	0.0103947	FOXP3	1
GO:2000508	BP	GO:2000508	regulation of dendritic cell chemotaxis	12/18723	0.0102097	0.0307486	0.0103947	CALR	1
GO:0043433	BP	GO:0043433	negative regulation of DNA-binding transcription factor activity	185/18723	0.0106388	0.0319662	0.0108063	NLRP3/FOXP3	2
GO:0002638	BP	GO:0002638	negative regulation of immunoglobulin production	13/18723	0.0110561	0.0323139	0.0109238	FOXP3	1
GO:0009134	BP	GO:0009134	nucleoside diphosphate catabolic process	13/18723	0.0110561	0.0323139	0.0109238	NT5E	1
GO:0031053	BP	GO:0031053	primary miRNA processing	13/18723	0.0110561	0.0323139	0.0109238	IL6	1
GO:0031392	BP	GO:0031392	regulation of prostaglandin biosynthetic process	13/18723	0.0110561	0.0323139	0.0109238	IL1B	1
GO:0032905	BP	GO:0032905	transforming growth factor beta1 production	13/18723	0.0110561	0.0323139	0.0109238	FOXP3	1
GO:0034112	BP	GO:0034112	positive regulation of homotypic cell-cell adhesion	13/18723	0.0110561	0.0323139	0.0109238	IL6	1
GO:0036005	BP	GO:0036005	response to macrophage colony-stimulating factor	13/18723	0.0110561	0.0323139	0.0109238	TLR4	1
GO:0036006	BP	GO:0036006	cellular response to macrophage colony-stimulating factor stimulus	13/18723	0.0110561	0.0323139	0.0109238	TLR4	1
GO:0048302	BP	GO:0048302	regulation of isotype switching to IgG isotypes	13/18723	0.0110561	0.0323139	0.0109238	FOXP3	1
GO:0070424	BP	GO:0070424	regulation of nucleotide-binding oligomerization domain containing signaling pathway	13/18723	0.0110561	0.0323139	0.0109238	TLR4	1
GO:0070486	BP	GO:0070486	leukocyte aggregation	13/18723	0.0110561	0.0323139	0.0109238	IL1B	1
GO:0072672	BP	GO:0072672	neutrophil extravasation	13/18723	0.0110561	0.0323139	0.0109238	IL1R1	1
GO:0007565	BP	GO:0007565	female pregnancy	193/18723	0.0115356	0.0332732	0.0112481	CALR/IL1B	2
GO:0050731	BP	GO:0050731	positive regulation of peptidyl-tyrosine phosphorylation	193/18723	0.0115356	0.0332732	0.0112481	IL6/CD4	2
GO:1901654	BP	GO:1901654	response to ketone	194/18723	0.0116499	0.0332732	0.0112481	CALR/FOXP3	2
GO:0030073	BP	GO:0030073	insulin secretion	195/18723	0.0117648	0.0332732	0.0112481	IL6/IL1B	2
GO:0071674	BP	GO:0071674	mononuclear cell migration	196/18723	0.0118802	0.0332732	0.0112481	CALR/IL6	2
GO:0090276	BP	GO:0090276	regulation of peptide hormone secretion	196/18723	0.0118802	0.0332732	0.0112481	IL6/IL1B	2
GO:0001771	BP	GO:0001771	immunological synapse formation	14/18723	0.0119018	0.0332732	0.0112481	PRF1	1
GO:0002517	BP	GO:0002517	T cell tolerance induction	14/18723	0.0119018	0.0332732	0.0112481	FOXP3	1
GO:0002756	BP	GO:0002756	MyD88-independent toll-like receptor signaling pathway	14/18723	0.0119018	0.0332732	0.0112481	TLR4	1
GO:0009158	BP	GO:0009158	ribonucleoside monophosphate catabolic process	14/18723	0.0119018	0.0332732	0.0112481	NT5E	1
GO:0030213	BP	GO:0030213	hyaluronan biosynthetic process	14/18723	0.0119018	0.0332732	0.0112481	IL1B	1
GO:0031650	BP	GO:0031650	regulation of heat generation	14/18723	0.0119018	0.0332732	0.0112481	IL1B	1
GO:0032966	BP	GO:0032966	negative regulation of collagen biosynthetic process	14/18723	0.0119018	0.0332732	0.0112481	IL6	1
GO:0042921	BP	GO:0042921	glucocorticoid receptor signaling pathway	14/18723	0.0119018	0.0332732	0.0112481	CALR	1
GO:0045472	BP	GO:0045472	response to ether	14/18723	0.0119018	0.0332732	0.0112481	FOXP3	1
GO:0048291	BP	GO:0048291	isotype switching to IgG isotypes	14/18723	0.0119018	0.0332732	0.0112481	FOXP3	1
GO:0060081	BP	GO:0060081	membrane hyperpolarization	14/18723	0.0119018	0.0332732	0.0112481	CASP1	1
GO:0070942	BP	GO:0070942	neutrophil mediated cytotoxicity	14/18723	0.0119018	0.0332732	0.0112481	MYD88	1
GO:0071285	BP	GO:0071285	cellular response to lithium ion	14/18723	0.0119018	0.0332732	0.0112481	CALR	1
GO:0072540	BP	GO:0072540	T-helper 17 cell lineage commitment	14/18723	0.0119018	0.0332732	0.0112481	IL6	1
GO:0010952	BP	GO:0010952	positive regulation of peptidase activity	197/18723	0.0119961	0.0334642	0.0113127	CASP1/NLRP3	2
GO:0002791	BP	GO:0002791	regulation of peptide secretion	200/18723	0.0123468	0.0340798	0.0115208	IL6/IL1B	2
GO:0071902	BP	GO:0071902	positive regulation of protein serine/threonine kinase activity	200/18723	0.0123468	0.0340798	0.0115208	IL1B/TLR4	2
GO:0006473	BP	GO:0006473	protein acetylation	201/18723	0.0124647	0.0340798	0.0115208	IL1B/FOXP3	2
GO:0019722	BP	GO:0019722	calcium-mediated signaling	202/18723	0.0125831	0.0340798	0.0115208	P2RX7/CD4	2
GO:0090087	BP	GO:0090087	regulation of peptide transport	202/18723	0.0125831	0.0340798	0.0115208	IL6/IL1B	2
GO:0002730	BP	GO:0002730	regulation of dendritic cell cytokine production	15/18723	0.0127468	0.0340798	0.0115208	TLR4	1
GO:0009163	BP	GO:0009163	nucleoside biosynthetic process	15/18723	0.0127468	0.0340798	0.0115208	NT5E	1
GO:0010713	BP	GO:0010713	negative regulation of collagen metabolic process	15/18723	0.0127468	0.0340798	0.0115208	IL6	1
GO:0031958	BP	GO:0031958	corticosteroid receptor signaling pathway	15/18723	0.0127468	0.0340798	0.0115208	CALR	1
GO:0032310	BP	GO:0032310	prostaglandin secretion	15/18723	0.0127468	0.0340798	0.0115208	IL1B	1
GO:0032725	BP	GO:0032725	positive regulation of granulocyte macrophage colony-stimulating factor production	15/18723	0.0127468	0.0340798	0.0115208	IL1B	1
GO:0034404	BP	GO:0034404	nucleobase-containing small molecule biosynthetic process	15/18723	0.0127468	0.0340798	0.0115208	NT5E	1
GO:0045064	BP	GO:0045064	T-helper 2 cell differentiation	15/18723	0.0127468	0.0340798	0.0115208	NLRP3	1
GO:0045346	BP	GO:0045346	regulation of MHC class II biosynthetic process	15/18723	0.0127468	0.0340798	0.0115208	TLR4	1
GO:0046007	BP	GO:0046007	negative regulation of activated T cell proliferation	15/18723	0.0127468	0.0340798	0.0115208	FOXP3	1
GO:0090594	BP	GO:0090594	inflammatory response to wounding	15/18723	0.0127468	0.0340798	0.0115208	TLR4	1
GO:0098760	BP	GO:0098760	response to interleukin-7	15/18723	0.0127468	0.0340798	0.0115208	PDIA3	1
GO:0098761	BP	GO:0098761	cellular response to interleukin-7	15/18723	0.0127468	0.0340798	0.0115208	PDIA3	1
GO:1903799	BP	GO:1903799	negative regulation of production of miRNAs involved in gene silencing by miRNA	15/18723	0.0127468	0.0340798	0.0115208	IL6	1
GO:2001279	BP	GO:2001279	regulation of unsaturated fatty acid biosynthetic process	15/18723	0.0127468	0.0340798	0.0115208	IL1B	1
GO:0016064	BP	GO:0016064	immunoglobulin mediated immune response	207/18723	0.0131826	0.0349564	0.0118171	MYD88/FOXP3	2
GO:0002573	BP	GO:0002573	myeloid leukocyte differentiation	208/18723	0.0133039	0.0349564	0.0118171	TLR4/CD4	2
GO:0043281	BP	GO:0043281	regulation of cysteine-type endopeptidase activity involved in apoptotic process	209/18723	0.0134258	0.0349564	0.0118171	CASP1/NLRP3	2
GO:0019724	BP	GO:0019724	B cell mediated immunity	210/18723	0.0135482	0.0349564	0.0118171	MYD88/FOXP3	2
GO:0045637	BP	GO:0045637	regulation of myeloid cell differentiation	210/18723	0.0135482	0.0349564	0.0118171	TLR4/CD4	2
GO:0002371	BP	GO:0002371	dendritic cell cytokine production	16/18723	0.0135911	0.0349564	0.0118171	TLR4	1
GO:0002693	BP	GO:0002693	positive regulation of cellular extravasation	16/18723	0.0135911	0.0349564	0.0118171	IL1R1	1
GO:0002713	BP	GO:0002713	negative regulation of B cell mediated immunity	16/18723	0.0135911	0.0349564	0.0118171	FOXP3	1
GO:0002890	BP	GO:0002890	negative regulation of immunoglobulin mediated immune response	16/18723	0.0135911	0.0349564	0.0118171	FOXP3	1
GO:0030949	BP	GO:0030949	positive regulation of vascular endothelial growth factor receptor signaling pathway	16/18723	0.0135911	0.0349564	0.0118171	IL1B	1
GO:0034116	BP	GO:0034116	positive regulation of heterotypic cell-cell adhesion	16/18723	0.0135911	0.0349564	0.0118171	IL1B	1
GO:0035067	BP	GO:0035067	negative regulation of histone acetylation	16/18723	0.0135911	0.0349564	0.0118171	FOXP3	1
GO:0045342	BP	GO:0045342	MHC class II biosynthetic process	16/18723	0.0135911	0.0349564	0.0118171	TLR4	1
GO:0048385	BP	GO:0048385	regulation of retinoic acid receptor signaling pathway	16/18723	0.0135911	0.0349564	0.0118171	CALR	1
GO:0051044	BP	GO:0051044	positive regulation of membrane protein ectodomain proteolysis	16/18723	0.0135911	0.0349564	0.0118171	IL1B	1
GO:0051770	BP	GO:0051770	positive regulation of nitric-oxide synthase biosynthetic process	16/18723	0.0135911	0.0349564	0.0118171	TLR4	1
GO:0070431	BP	GO:0070431	nucleotide-binding oligomerization domain containing 2 signaling pathway	16/18723	0.0135911	0.0349564	0.0118171	TLR4	1
GO:0071639	BP	GO:0071639	positive regulation of monocyte chemotactic protein-1 production	16/18723	0.0135911	0.0349564	0.0118171	IL1B	1
GO:1901163	BP	GO:1901163	regulation of trophoblast cell migration	16/18723	0.0135911	0.0349564	0.0118171	CALR	1
GO:0006457	BP	GO:0006457	protein folding	212/18723	0.0137944	0.0354084	0.0119699	CALR/PDIA3	2
GO:0051651	BP	GO:0051651	maintenance of location in cell	214/18723	0.0140426	0.0359056	0.012138	CALR/CD4	2
GO:0002377	BP	GO:0002377	immunoglobulin production	216/18723	0.0142927	0.0359056	0.012138	IL6/FOXP3	2
GO:0007596	BP	GO:0007596	blood coagulation	217/18723	0.0144185	0.0359056	0.012138	IL6/TLR4	2
GO:0070374	BP	GO:0070374	positive regulation of ERK1 and ERK2 cascade	217/18723	0.0144185	0.0359056	0.012138	TLR4/CD4	2
GO:0001780	BP	GO:0001780	neutrophil homeostasis	17/18723	0.0144348	0.0359056	0.012138	IL6	1
GO:0010715	BP	GO:0010715	regulation of extracellular matrix disassembly	17/18723	0.0144348	0.0359056	0.012138	IL6	1
GO:0010934	BP	GO:0010934	macrophage cytokine production	17/18723	0.0144348	0.0359056	0.012138	TLR4	1
GO:0010935	BP	GO:0010935	regulation of macrophage cytokine production	17/18723	0.0144348	0.0359056	0.012138	TLR4	1
GO:0016264	BP	GO:0016264	gap junction assembly	17/18723	0.0144348	0.0359056	0.012138	IL1B	1
GO:0032604	BP	GO:0032604	granulocyte macrophage colony-stimulating factor production	17/18723	0.0144348	0.0359056	0.012138	IL1B	1
GO:0032645	BP	GO:0032645	regulation of granulocyte macrophage colony-stimulating factor production	17/18723	0.0144348	0.0359056	0.012138	IL1B	1
GO:0045591	BP	GO:0045591	positive regulation of regulatory T cell differentiation	17/18723	0.0144348	0.0359056	0.012138	FOXP3	1
GO:0046827	BP	GO:0046827	positive regulation of protein export from nucleus	17/18723	0.0144348	0.0359056	0.012138	IL1B	1
GO:0061450	BP	GO:0061450	trophoblast cell migration	17/18723	0.0144348	0.0359056	0.012138	CALR	1
GO:1901550	BP	GO:1901550	regulation of endothelial cell development	17/18723	0.0144348	0.0359056	0.012138	IL1B	1
GO:1903140	BP	GO:1903140	regulation of establishment of endothelial barrier	17/18723	0.0144348	0.0359056	0.012138	IL1B	1
GO:0044706	BP	GO:0044706	multi-multicellular organism process	220/18723	0.0147988	0.0366553	0.0123915	CALR/IL1B	2
GO:0007599	BP	GO:0007599	hemostasis	222/18723	0.0150548	0.0366553	0.0123915	IL6/TLR4	2
GO:0050817	BP	GO:0050817	coagulation	222/18723	0.0150548	0.0366553	0.0123915	IL6/TLR4	2
GO:0050920	BP	GO:0050920	regulation of chemotaxis	223/18723	0.0151835	0.0366553	0.0123915	CALR/IL6	2
GO:0002283	BP	GO:0002283	neutrophil activation involved in immune response	18/18723	0.0152778	0.0366553	0.0123915	MYD88	1
GO:0002295	BP	GO:0002295	T-helper cell lineage commitment	18/18723	0.0152778	0.0366553	0.0123915	IL6	1
GO:0002501	BP	GO:0002501	peptide antigen assembly with MHC protein complex	18/18723	0.0152778	0.0366553	0.0123915	CALR	1
GO:0002544	BP	GO:0002544	chronic inflammatory response	18/18723	0.0152778	0.0366553	0.0123915	FOXP3	1
GO:0002643	BP	GO:0002643	regulation of tolerance induction	18/18723	0.0152778	0.0366553	0.0123915	FOXP3	1
GO:0009125	BP	GO:0009125	nucleoside monophosphate catabolic process	18/18723	0.0152778	0.0366553	0.0123915	NT5E	1
GO:0015732	BP	GO:0015732	prostaglandin transport	18/18723	0.0152778	0.0366553	0.0123915	IL1B	1
GO:0030730	BP	GO:0030730	sequestering of triglyceride	18/18723	0.0152778	0.0366553	0.0123915	IL1B	1
GO:0031649	BP	GO:0031649	heat generation	18/18723	0.0152778	0.0366553	0.0123915	IL1B	1
GO:0032305	BP	GO:0032305	positive regulation of icosanoid secretion	18/18723	0.0152778	0.0366553	0.0123915	IL1B	1
GO:0032634	BP	GO:0032634	interleukin-5 production	18/18723	0.0152778	0.0366553	0.0123915	FOXP3	1
GO:0032674	BP	GO:0032674	regulation of interleukin-5 production	18/18723	0.0152778	0.0366553	0.0123915	FOXP3	1
GO:0045623	BP	GO:0045623	negative regulation of T-helper cell differentiation	18/18723	0.0152778	0.0366553	0.0123915	FOXP3	1
GO:0071318	BP	GO:0071318	cellular response to ATP	18/18723	0.0152778	0.0366553	0.0123915	P2RX7	1
GO:1903209	BP	GO:1903209	positive regulation of oxidative stress-induced cell death	18/18723	0.0152778	0.0366553	0.0123915	TLR4	1
GO:0050769	BP	GO:0050769	positive regulation of neurogenesis	225/18723	0.0154424	0.0369812	0.0125016	IL6/IL1B	2
GO:0030595	BP	GO:0030595	leukocyte chemotaxis	230/18723	0.0160979	0.0377605	0.0127651	CALR/IL6	2
GO:0002396	BP	GO:0002396	MHC protein complex assembly	19/18723	0.0161201	0.0377605	0.0127651	CALR	1
GO:0002523	BP	GO:0002523	leukocyte migration involved in inflammatory response	19/18723	0.0161201	0.0377605	0.0127651	NLRP3	1
GO:0006309	BP	GO:0006309	apoptotic DNA fragmentation	19/18723	0.0161201	0.0377605	0.0127651	IL6	1
GO:0010829	BP	GO:0010829	negative regulation of glucose transmembrane transport	19/18723	0.0161201	0.0377605	0.0127651	IL1B	1
GO:0044003	BP	GO:0044003	modulation by symbiont of host process	19/18723	0.0161201	0.0377605	0.0127651	CD4	1
GO:0045821	BP	GO:0045821	positive regulation of glycolytic process	19/18723	0.0161201	0.0377605	0.0127651	P2RX7	1
GO:0046033	BP	GO:0046033	AMP metabolic process	19/18723	0.0161201	0.0377605	0.0127651	NT5E	1
GO:1900221	BP	GO:1900221	regulation of amyloid-beta clearance	19/18723	0.0161201	0.0377605	0.0127651	IFNGR1	1
GO:1901659	BP	GO:1901659	glycosyl compound biosynthetic process	19/18723	0.0161201	0.0377605	0.0127651	NT5E	1
GO:1903978	BP	GO:1903978	regulation of microglial cell activation	19/18723	0.0161201	0.0377605	0.0127651	IL6	1
GO:2000319	BP	GO:2000319	regulation of T-helper 17 cell differentiation	19/18723	0.0161201	0.0377605	0.0127651	FOXP3	1
GO:2000116	BP	GO:2000116	regulation of cysteine-type endopeptidase activity	235/18723	0.0167654	0.0391613	0.0132386	CASP1/NLRP3	2
GO:0030072	BP	GO:0030072	peptide hormone secretion	236/18723	0.0169003	0.0391613	0.0132386	IL6/IL1B	2
GO:0048762	BP	GO:0048762	mesenchymal cell differentiation	236/18723	0.0169003	0.0391613	0.0132386	IL6/IL1B	2
GO:0017121	BP	GO:0017121	plasma membrane phospholipid scrambling	20/18723	0.0169618	0.0391613	0.0132386	P2RX7	1
GO:0046931	BP	GO:0046931	pore complex assembly	20/18723	0.0169618	0.0391613	0.0132386	P2RX7	1
GO:0098543	BP	GO:0098543	detection of other organism	20/18723	0.0169618	0.0391613	0.0132386	TLR4	1
GO:1902004	BP	GO:1902004	positive regulation of amyloid-beta formation	20/18723	0.0169618	0.0391613	0.0132386	IFNGR1	1
GO:2000757	BP	GO:2000757	negative regulation of peptidyl-lysine acetylation	20/18723	0.0169618	0.0391613	0.0132386	FOXP3	1
GO:0031334	BP	GO:0031334	positive regulation of protein-containing complex assembly	237/18723	0.0170357	0.0392614	0.0132725	MYD88/TLR4	2
GO:0002790	BP	GO:0002790	peptide secretion	242/18723	0.0177196	0.0400951	0.0135543	IL6/IL1B	2
GO:0006925	BP	GO:0006925	inflammatory cell apoptotic process	21/18723	0.0178027	0.0400951	0.0135543	IL6	1
GO:0007252	BP	GO:0007252	I-kappaB phosphorylation	21/18723	0.0178027	0.0400951	0.0135543	TLR4	1
GO:0030449	BP	GO:0030449	regulation of complement activation	21/18723	0.0178027	0.0400951	0.0135543	IL1B	1
GO:0032303	BP	GO:0032303	regulation of icosanoid secretion	21/18723	0.0178027	0.0400951	0.0135543	IL1B	1
GO:0045655	BP	GO:0045655	regulation of monocyte differentiation	21/18723	0.0178027	0.0400951	0.0135543	CD4	1
GO:0046128	BP	GO:0046128	purine ribonucleoside metabolic process	21/18723	0.0178027	0.0400951	0.0135543	NT5E	1
GO:0051767	BP	GO:0051767	nitric-oxide synthase biosynthetic process	21/18723	0.0178027	0.0400951	0.0135543	TLR4	1
GO:0051769	BP	GO:0051769	regulation of nitric-oxide synthase biosynthetic process	21/18723	0.0178027	0.0400951	0.0135543	TLR4	1
GO:0061081	BP	GO:0061081	positive regulation of myeloid leukocyte cytokine production involved in immune response	21/18723	0.0178027	0.0400951	0.0135543	TLR4	1
GO:0070269	BP	GO:0070269	pyroptosis	21/18723	0.0178027	0.0400951	0.0135543	CASP1	1
GO:0071605	BP	GO:0071605	monocyte chemotactic protein-1 production	21/18723	0.0178027	0.0400951	0.0135543	IL1B	1
GO:0071637	BP	GO:0071637	regulation of monocyte chemotactic protein-1 production	21/18723	0.0178027	0.0400951	0.0135543	IL1B	1
GO:0043543	BP	GO:0043543	protein acylation	243/18723	0.0178578	0.0401489	0.0135725	IL1B/FOXP3	2
GO:0030277	BP	GO:0030277	maintenance of gastrointestinal epithelium	22/18723	0.018643	0.0411941	0.0139258	TLR4	1
GO:0032693	BP	GO:0032693	negative regulation of interleukin-10 production	22/18723	0.018643	0.0411941	0.0139258	FOXP3	1
GO:0032727	BP	GO:0032727	positive regulation of interferon-alpha production	22/18723	0.018643	0.0411941	0.0139258	TLR4	1
GO:0036120	BP	GO:0036120	cellular response to platelet-derived growth factor stimulus	22/18723	0.018643	0.0411941	0.0139258	TLR4	1
GO:0043371	BP	GO:0043371	negative regulation of CD4-positive, alpha-beta T cell differentiation	22/18723	0.018643	0.0411941	0.0139258	FOXP3	1
GO:0045624	BP	GO:0045624	positive regulation of T-helper cell differentiation	22/18723	0.018643	0.0411941	0.0139258	NLRP3	1
GO:0060965	BP	GO:0060965	negative regulation of gene silencing by miRNA	22/18723	0.018643	0.0411941	0.0139258	IL6	1
GO:0072574	BP	GO:0072574	hepatocyte proliferation	22/18723	0.018643	0.0411941	0.0139258	IL6	1
GO:0072575	BP	GO:0072575	epithelial cell proliferation involved in liver morphogenesis	22/18723	0.018643	0.0411941	0.0139258	IL6	1
GO:2000193	BP	GO:2000193	positive regulation of fatty acid transport	22/18723	0.018643	0.0411941	0.0139258	IL1B	1
GO:0046883	BP	GO:0046883	regulation of hormone secretion	249/18723	0.0186968	0.0412419	0.013942	IL6/IL1B	2
GO:0097305	BP	GO:0097305	response to alcohol	253/18723	0.0192653	0.0423937	0.0143313	NLRP3/FOXP3	2
GO:0010888	BP	GO:0010888	negative regulation of lipid storage	23/18723	0.0194827	0.0423937	0.0143313	IL6	1
GO:0036119	BP	GO:0036119	response to platelet-derived growth factor	23/18723	0.0194827	0.0423937	0.0143313	TLR4	1
GO:0045723	BP	GO:0045723	positive regulation of fatty acid biosynthetic process	23/18723	0.0194827	0.0423937	0.0143313	IL1B	1
GO:0051882	BP	GO:0051882	mitochondrial depolarization	23/18723	0.0194827	0.0423937	0.0143313	CASP1	1
GO:0060353	BP	GO:0060353	regulation of cell adhesion molecule production	23/18723	0.0194827	0.0423937	0.0143313	IL1B	1
GO:0071636	BP	GO:0071636	positive regulation of transforming growth factor beta production	23/18723	0.0194827	0.0423937	0.0143313	FOXP3	1
GO:0072576	BP	GO:0072576	liver morphogenesis	23/18723	0.0194827	0.0423937	0.0143313	IL6	1
GO:0051924	BP	GO:0051924	regulation of calcium ion transport	255/18723	0.0195523	0.0424734	0.0143583	P2RX7/CD4	2
GO:0034976	BP	GO:0034976	response to endoplasmic reticulum stress	256/18723	0.0196965	0.0427145	0.0144398	CALR/PDIA3	2
GO:0045165	BP	GO:0045165	cell fate commitment	258/18723	0.0199862	0.0432698	0.0146275	IL6/FOXP3	2
GO:0002922	BP	GO:0002922	positive regulation of humoral immune response	24/18723	0.0203216	0.0433393	0.014651	IL1B	1
GO:0010226	BP	GO:0010226	response to lithium ion	24/18723	0.0203216	0.0433393	0.014651	CALR	1
GO:0050687	BP	GO:0050687	negative regulation of defense response to virus	24/18723	0.0203216	0.0433393	0.014651	FOXP3	1
GO:0051043	BP	GO:0051043	regulation of membrane protein ectodomain proteolysis	24/18723	0.0203216	0.0433393	0.014651	IL1B	1
GO:0060149	BP	GO:0060149	negative regulation of posttranscriptional gene silencing	24/18723	0.0203216	0.0433393	0.014651	IL6	1
GO:0060967	BP	GO:0060967	negative regulation of gene silencing by RNA	24/18723	0.0203216	0.0433393	0.014651	IL6	1
GO:0070935	BP	GO:0070935	3'-UTR-mediated mRNA stabilization	24/18723	0.0203216	0.0433393	0.014651	MYD88	1
GO:1901984	BP	GO:1901984	negative regulation of protein acetylation	24/18723	0.0203216	0.0433393	0.014651	FOXP3	1
GO:1903428	BP	GO:1903428	positive regulation of reactive oxygen species biosynthetic process	24/18723	0.0203216	0.0433393	0.014651	TLR4	1
GO:0015833	BP	GO:0015833	peptide transport	264/18723	0.0208663	0.0440317	0.0148851	IL6/IL1B	2
GO:0050730	BP	GO:0050730	regulation of peptidyl-tyrosine phosphorylation	264/18723	0.0208663	0.0440317	0.0148851	IL6/CD4	2
GO:0030522	BP	GO:0030522	intracellular receptor signaling pathway	265/18723	0.0210146	0.0440317	0.0148851	CALR/TLR4	2
GO:0016540	BP	GO:0016540	protein autoprocessing	25/18723	0.0211599	0.0440317	0.0148851	CASP1	1
GO:0042832	BP	GO:0042832	defense response to protozoan	25/18723	0.0211599	0.0440317	0.0148851	MYD88	1
GO:0050995	BP	GO:0050995	negative regulation of lipid catabolic process	25/18723	0.0211599	0.0440317	0.0148851	IL1B	1
GO:0070423	BP	GO:0070423	nucleotide-binding oligomerization domain containing signaling pathway	25/18723	0.0211599	0.0440317	0.0148851	TLR4	1
GO:0090330	BP	GO:0090330	regulation of platelet aggregation	25/18723	0.0211599	0.0440317	0.0148851	IL6	1
GO:0098581	BP	GO:0098581	detection of external biotic stimulus	25/18723	0.0211599	0.0440317	0.0148851	TLR4	1
GO:0140448	BP	GO:0140448	signaling receptor ligand precursor processing	25/18723	0.0211599	0.0440317	0.0148851	CASP1	1
GO:1902993	BP	GO:1902993	positive regulation of amyloid precursor protein catabolic process	25/18723	0.0211599	0.0440317	0.0148851	IFNGR1	1
GO:1903055	BP	GO:1903055	positive regulation of extracellular matrix organization	25/18723	0.0211599	0.0440317	0.0148851	IL6	1
GO:1903798	BP	GO:1903798	regulation of production of miRNAs involved in gene silencing by miRNA	25/18723	0.0211599	0.0440317	0.0148851	IL6	1
GO:1904996	BP	GO:1904996	positive regulation of leukocyte adhesion to vascular endothelial cell	25/18723	0.0211599	0.0440317	0.0148851	IL6	1
GO:2000316	BP	GO:2000316	regulation of T-helper 17 type immune response	25/18723	0.0211599	0.0440317	0.0148851	FOXP3	1
GO:0001562	BP	GO:0001562	response to protozoan	26/18723	0.0219975	0.044898	0.0151779	MYD88	1
GO:0002407	BP	GO:0002407	dendritic cell chemotaxis	26/18723	0.0219975	0.044898	0.0151779	CALR	1
GO:0002418	BP	GO:0002418	immune response to tumor cell	26/18723	0.0219975	0.044898	0.0151779	PRF1	1
GO:0002710	BP	GO:0002710	negative regulation of T cell mediated immunity	26/18723	0.0219975	0.044898	0.0151779	FOXP3	1
GO:0032682	BP	GO:0032682	negative regulation of chemokine production	26/18723	0.0219975	0.044898	0.0151779	IL6	1
GO:0034114	BP	GO:0034114	regulation of heterotypic cell-cell adhesion	26/18723	0.0219975	0.044898	0.0151779	IL1B	1
GO:0035872	BP	GO:0035872	nucleotide-binding domain, leucine rich repeat containing receptor signaling pathway	26/18723	0.0219975	0.044898	0.0151779	TLR4	1
GO:0042278	BP	GO:0042278	purine nucleoside metabolic process	26/18723	0.0219975	0.044898	0.0151779	NT5E	1
GO:0046639	BP	GO:0046639	negative regulation of alpha-beta T cell differentiation	26/18723	0.0219975	0.044898	0.0151779	FOXP3	1
GO:0060352	BP	GO:0060352	cell adhesion molecule production	26/18723	0.0219975	0.044898	0.0151779	IL1B	1
GO:0070102	BP	GO:0070102	interleukin-6-mediated signaling pathway	26/18723	0.0219975	0.044898	0.0151779	IL6	1
GO:0070920	BP	GO:0070920	regulation of production of small RNA involved in gene silencing by RNA	26/18723	0.0219975	0.044898	0.0151779	IL6	1
GO:0048872	BP	GO:0048872	homeostasis of number of cells	272/18723	0.022065	0.044898	0.0151779	IL6/FOXP3	2
GO:0051962	BP	GO:0051962	positive regulation of nervous system development	272/18723	0.022065	0.044898	0.0151779	IL6/IL1B	2
GO:0043270	BP	GO:0043270	positive regulation of ion transport	275/18723	0.0225218	0.0457552	0.0154677	IL1B/P2RX7	2
GO:0000737	BP	GO:0000737	DNA catabolic process, endonucleolytic	27/18723	0.0228344	0.0460267	0.0155595	IL6	1
GO:0002719	BP	GO:0002719	negative regulation of cytokine production involved in immune response	27/18723	0.0228344	0.0460267	0.0155595	FOXP3	1
GO:0032703	BP	GO:0032703	negative regulation of interleukin-2 production	27/18723	0.0228344	0.0460267	0.0155595	FOXP3	1
GO:0060333	BP	GO:0060333	interferon-gamma-mediated signaling pathway	27/18723	0.0228344	0.0460267	0.0155595	IFNGR1	1
GO:1903203	BP	GO:1903203	regulation of oxidative stress-induced neuron death	27/18723	0.0228344	0.0460267	0.0155595	TLR4	1
GO:1903532	BP	GO:1903532	positive regulation of secretion by cell	282/18723	0.0236031	0.0468315	0.0158315	IL1B/TLR4	2
GO:0002313	BP	GO:0002313	mature B cell differentiation involved in immune response	28/18723	0.0236707	0.0468315	0.0158315	IL6	1
GO:0002474	BP	GO:0002474	antigen processing and presentation of peptide antigen via MHC class I	28/18723	0.0236707	0.0468315	0.0158315	CALR	1
GO:0002507	BP	GO:0002507	tolerance induction	28/18723	0.0236707	0.0468315	0.0158315	FOXP3	1
GO:0030262	BP	GO:0030262	apoptotic nuclear changes	28/18723	0.0236707	0.0468315	0.0158315	IL6	1
GO:0032607	BP	GO:0032607	interferon-alpha production	28/18723	0.0236707	0.0468315	0.0158315	TLR4	1
GO:0032647	BP	GO:0032647	regulation of interferon-alpha production	28/18723	0.0236707	0.0468315	0.0158315	TLR4	1
GO:0045589	BP	GO:0045589	regulation of regulatory T cell differentiation	28/18723	0.0236707	0.0468315	0.0158315	FOXP3	1
GO:0045671	BP	GO:0045671	negative regulation of osteoclast differentiation	28/18723	0.0236707	0.0468315	0.0158315	TLR4	1
GO:0050996	BP	GO:0050996	positive regulation of lipid catabolic process	28/18723	0.0236707	0.0468315	0.0158315	IL1B	1
GO:0061082	BP	GO:0061082	myeloid leukocyte cytokine production	28/18723	0.0236707	0.0468315	0.0158315	TLR4	1
GO:1902624	BP	GO:1902624	positive regulation of neutrophil migration	28/18723	0.0236707	0.0468315	0.0158315	IL1R1	1
GO:0033028	BP	GO:0033028	myeloid cell apoptotic process	29/18723	0.0245062	0.0481145	0.0162653	IL6	1
GO:0051873	BP	GO:0051873	killing by host of symbiont cells	29/18723	0.0245062	0.0481145	0.0162653	MYD88	1
GO:0051883	BP	GO:0051883	killing of cells in other organism involved in symbiotic interaction	29/18723	0.0245062	0.0481145	0.0162653	MYD88	1
GO:0060969	BP	GO:0060969	negative regulation of gene silencing	29/18723	0.0245062	0.0481145	0.0162653	IL6	1
GO:1903902	BP	GO:1903902	positive regulation of viral life cycle	29/18723	0.0245062	0.0481145	0.0162653	CD4	1
GO:0034599	BP	GO:0034599	cellular response to oxidative stress	288/18723	0.024547	0.0481211	0.0162675	IL6/TLR4	2
GO:0044403	BP	GO:0044403	biological process involved in symbiotic interaction	290/18723	0.024865	0.0486704	0.0164532	MYD88/CD4	2
GO:0060485	BP	GO:0060485	mesenchyme development	291/18723	0.0250247	0.0489085	0.0165337	IL6/IL1B	2
GO:0006884	BP	GO:0006884	cell volume homeostasis	30/18723	0.0253412	0.0490794	0.0165915	P2RX7	1
GO:0006921	BP	GO:0006921	cellular component disassembly involved in execution phase of apoptosis	30/18723	0.0253412	0.0490794	0.0165915	IL6	1
GO:0010669	BP	GO:0010669	epithelial structure maintenance	30/18723	0.0253412	0.0490794	0.0165915	TLR4	1
GO:0043032	BP	GO:0043032	positive regulation of macrophage activation	30/18723	0.0253412	0.0490794	0.0165915	TLR4	1
GO:0046825	BP	GO:0046825	regulation of protein export from nucleus	30/18723	0.0253412	0.0490794	0.0165915	IL1B	1
GO:2000637	BP	GO:2000637	positive regulation of gene silencing by miRNA	30/18723	0.0253412	0.0490794	0.0165915	IL6	1
GO:0051604	BP	GO:0051604	protein maturation	294/18723	0.0255063	0.0493251	0.0166745	CALR/CASP1	2
GO:0046879	BP	GO:0046879	hormone secretion	295/18723	0.0256677	0.0495626	0.0167548	IL6/IL1B	2
GO:0001516	BP	GO:0001516	prostaglandin biosynthetic process	31/18723	0.0261754	0.0497952	0.0168334	IL1B	1
GO:0001782	BP	GO:0001782	B cell homeostasis	31/18723	0.0261754	0.0497952	0.0168334	FOXP3	1
GO:0030212	BP	GO:0030212	hyaluronan metabolic process	31/18723	0.0261754	0.0497952	0.0168334	IL1B	1
GO:0031063	BP	GO:0031063	regulation of histone deacetylation	31/18723	0.0261754	0.0497952	0.0168334	FOXP3	1
GO:0036475	BP	GO:0036475	neuron death in response to oxidative stress	31/18723	0.0261754	0.0497952	0.0168334	TLR4	1
GO:0045066	BP	GO:0045066	regulatory T cell differentiation	31/18723	0.0261754	0.0497952	0.0168334	FOXP3	1
GO:0046457	BP	GO:0046457	prostanoid biosynthetic process	31/18723	0.0261754	0.0497952	0.0168334	IL1B	1
GO:0048384	BP	GO:0048384	retinoic acid receptor signaling pathway	31/18723	0.0261754	0.0497952	0.0168334	CALR	1
GO:0048710	BP	GO:0048710	regulation of astrocyte differentiation	31/18723	0.0261754	0.0497952	0.0168334	IL6	1
GO:0060148	BP	GO:0060148	positive regulation of posttranscriptional gene silencing	31/18723	0.0261754	0.0497952	0.0168334	IL6	1
GO:0009897	CC	GO:0009897	external side of plasma membrane	421/19550	1.62e-05	0.000909346	0.000512789	NT5E/CALR/IL1R1/TLR4/CD4	5
GO:0061702	CC	GO:0061702	inflammasome complex	17/19550	8.48e-05	0.00188086	0.00106064	CASP1/NLRP3	2
GO:0005788	CC	GO:0005788	endoplasmic reticulum lumen	313/19550	0.00010076	0.00188086	0.00106064	CALR/PDIA3/IL6/CD4	4
GO:0030139	CC	GO:0030139	endocytic vesicle	336/19550	0.00238621	0.0334069	0.0188385	CALR/PDIA3/CD4	3
GO:0031301	CC	GO:0031301	integral component of organelle membrane	387/19550	0.00355845	0.0367159	0.0207045	CALR/PDIA3/P2RX7	3
GO:0031300	CC	GO:0031300	intrinsic component of organelle membrane	417/19550	0.00438797	0.0367159	0.0207045	CALR/PDIA3/P2RX7	3
GO:0140534	CC	GO:0140534	endoplasmic reticulum protein-containing complex	125/19550	0.00458949	0.0367159	0.0207045	CALR/PDIA3	2
GO:0045335	CC	GO:0045335	phagocytic vesicle	137/19550	0.00548543	0.038398	0.021653	CALR/PDIA3	2
GO:0030176	CC	GO:0030176	integral component of endoplasmic reticulum membrane	162/19550	0.00758794	0.0466287	0.0262944	CALR/PDIA3	2
GO:0031227	CC	GO:0031227	intrinsic component of endoplasmic reticulum membrane	170/19550	0.00832656	0.0466287	0.0262944	CALR/PDIA3	2
GO:0004896	MF	GO:0004896	cytokine receptor activity	97/18368	1.27e-06	8.68e-05	3.88e-05	IL1R1/CD4/IFNGR1/IL17RA	4
GO:0003953	MF	GO:0003953	NAD+ nucleosidase activity	28/18368	1.75e-06	8.68e-05	3.88e-05	IL1R1/MYD88/TLR4	3
GO:0070851	MF	GO:0070851	growth factor receptor binding	141/18368	5.64e-06	0.000151671	6.77e-05	IL6/IL1R1/IL1B/MYD88	4
GO:0140375	MF	GO:0140375	immune receptor activity	144/18368	6.13e-06	0.000151671	6.77e-05	IL1R1/CD4/IFNGR1/IL17RA	4
GO:0016799	MF	GO:0016799	hydrolase activity, hydrolyzing N-glycosyl compounds	50/18368	1.04e-05	0.00020526	9.17e-05	IL1R1/MYD88/TLR4	3
GO:0050135	MF	GO:0050135	NAD(P)+ nucleosidase activity	16/18368	8.48e-05	0.00118819	0.000530609	IL1R1/TLR4	2
GO:0061809	MF	GO:0061809	NAD+ nucleotidase, cyclic ADP-ribose generating	16/18368	8.48e-05	0.00118819	0.000530609	IL1R1/TLR4	2
GO:0005149	MF	GO:0005149	interleukin-1 receptor binding	17/18368	9.6e-05	0.00118819	0.000530609	IL1B/MYD88	2
GO:0019955	MF	GO:0019955	cytokine binding	139/18368	0.000220956	0.0024275	0.00108405	IL1R1/CD4/IFNGR1	3
GO:0016798	MF	GO:0016798	hydrolase activity, acting on glycosyl bonds	144/18368	0.000245202	0.0024275	0.00108405	IL1R1/MYD88/TLR4	3
GO:0001530	MF	GO:0001530	lipopolysaccharide binding	33/18368	0.000369746	0.00332772	0.00148606	P2RX7/TLR4	2
GO:0005126	MF	GO:0005126	cytokine receptor binding	271/18368	0.00154273	0.0127275	0.00568373	IL6/IL1B/MYD88	3
GO:0140297	MF	GO:0140297	DNA-binding transcription factor binding	394/18368	0.00445603	0.0332831	0.0148633	CALR/NLRP3/FOXP3	3
GO:0004197	MF	GO:0004197	cysteine-type endopeptidase activity	119/18368	0.0047067	0.0332831	0.0148633	PDIA3/CASP1	2
GO:0005178	MF	GO:0005178	integrin binding	144/18368	0.00681528	0.0449809	0.0200871	CALR/IL1B	2
