# Supplementary material for: Integrated ICD-based subtyping and prognostic model reveal KCNN4 as a novel therapeutic target in NSCLC
Source: Discov Oncol. 2026 Feb 25;17:514. doi: 10.1007/s12672-026-04651-8 (PMC13038718; doi:10.1007/s12672-026-04651-8)
Supplement: Supplementary file 4 — Supplementary Material 4: Table S4 [file 12672_2026_4651_MOESM4_ESM.csv]

	ID	Description	BgRatio	pvalue	p.adjust	qvalue	geneID	Count
hsa05135	hsa05135	Yersinia infection	137/8216	3.10E-09	1.58E-07	6.02E-08	IL6/CASP1/IL1B/NLRP3/MYD88/TLR4/CD4	7
hsa05133	hsa05133	Pertussis	76/8216	3.82E-09	1.58E-07	6.02E-08	IL6/CASP1/IL1B/NLRP3/MYD88/TLR4	6
hsa05164	hsa05164	Influenza A	171/8216	1.46E-08	4.05E-07	1.54E-07	IL6/CASP1/IL1B/NLRP3/MYD88/TLR4/IFNGR1	7
hsa05142	hsa05142	Chagas disease	102/8216	2.29E-08	4.35E-07	1.66E-07	CALR/IL6/IL1B/MYD88/TLR4/IFNGR1	6
hsa04621	hsa04621	NOD-like receptor signaling pathway	186/8216	2.62E-08	4.35E-07	1.66E-07	IL6/CASP1/IL1B/NLRP3/P2RX7/MYD88/TLR4	7
hsa04659	hsa04659	Th17 cell differentiation	108/8216	3.23E-08	4.47E-07	1.70E-07	IL6/IL1R1/IL1B/CD4/FOXP3/IFNGR1	6
hsa05130	hsa05130	Pathogenic Escherichia coli infection	197/8216	3.90E-08	4.63E-07	1.76E-07	IL6/CASP1/IL1R1/IL1B/NLRP3/MYD88/TLR4	7
hsa05134	hsa05134	Legionellosis	57/8216	5.54E-08	5.75E-07	2.19E-07	IL6/CASP1/IL1B/MYD88/TLR4	5
hsa05321	hsa05321	Inflammatory bowel disease	65/8216	1.08E-07	9.98E-07	3.80E-07	IL6/IL1B/TLR4/FOXP3/IFNGR1	5
hsa05417	hsa05417	Lipid and atherosclerosis	215/8216	1.93E-06	1.58E-05	6.01E-06	IL6/CASP1/IL1B/NLRP3/MYD88/TLR4	6
hsa05144	hsa05144	Malaria	50/8216	2.09E-06	1.58E-05	6.01E-06	IL6/IL1B/MYD88/TLR4	4
hsa05171	hsa05171	Coronavirus disease - COVID-19	232/8216	3.00E-06	2.08E-05	7.90E-06	IL6/CASP1/IL1B/NLRP3/MYD88/TLR4	6
hsa05131	hsa05131	Shigellosis	247/8216	4.32E-06	2.68E-05	1.02E-05	CASP1/IL1R1/IL1B/NLRP3/MYD88/TLR4	6
hsa05132	hsa05132	Salmonella infection	249/8216	4.53E-06	2.68E-05	1.02E-05	IL6/CASP1/IL1B/NLRP3/MYD88/TLR4	6
hsa04936	hsa04936	Alcoholic liver disease	142/8216	5.39E-06	2.98E-05	1.13E-05	IL6/IL1B/MYD88/TLR4/IL17RA	5
hsa04217	hsa04217	Necroptosis	159/8216	9.37E-06	4.86E-05	1.85E-05	CASP1/IL1B/NLRP3/TLR4/IFNGR1	5
hsa05140	hsa05140	Leishmaniasis	77/8216	1.19E-05	5.55E-05	2.11E-05	IL1B/MYD88/TLR4/IFNGR1	4
hsa04060	hsa04060	Cytokine-cytokine receptor interaction	295/8216	1.20E-05	5.55E-05	2.11E-05	IL6/IL1R1/IL1B/CD4/IFNGR1/IL17RA	6
hsa05152	hsa05152	Tuberculosis	180/8216	1.71E-05	7.49E-05	2.85E-05	IL6/IL1B/MYD88/TLR4/IFNGR1	5
hsa05235	hsa05235	PD-L1 expression and PD-1 checkpoint pathway in cancer	89/8216	2.12E-05	8.80E-05	3.35E-05	MYD88/TLR4/CD4/IFNGR1	4
hsa04640	hsa04640	Hematopoietic cell lineage	99/8216	3.23E-05	0.000125231	4.76E-05	IL6/IL1R1/IL1B/CD4	4
hsa05146	hsa05146	Amoebiasis	102/8216	3.63E-05	0.000125231	4.76E-05	IL6/IL1R1/IL1B/TLR4	4
hsa05170	hsa05170	Human immunodeficiency virus 1 infection	212/8216	3.78E-05	0.000125231	4.76E-05	CALR/PDIA3/MYD88/TLR4/CD4	5
hsa04064	hsa04064	NF-kappa B signaling pathway	104/8216	3.92E-05	0.000125231	4.76E-05	IL1R1/IL1B/MYD88/TLR4	4
hsa04620	hsa04620	Toll-like receptor signaling pathway	104/8216	3.92E-05	0.000125231	4.76E-05	IL6/IL1B/MYD88/TLR4	4
hsa04625	hsa04625	C-type lectin receptor signaling pathway	104/8216	3.92E-05	0.000125231	4.76E-05	IL6/CASP1/IL1B/NLRP3	4
hsa05143	hsa05143	African trypanosomiasis	37/8216	4.52E-05	0.00013903	5.29E-05	IL6/IL1B/MYD88	3
hsa05163	hsa05163	Human cytomegalovirus infection	225/8216	5.03E-05	0.000149053	5.67E-05	CALR/PDIA3/IL6/IL1R1/IL1B	5
hsa05332	hsa05332	Graft-versus-host disease	42/8216	6.64E-05	0.000190113	7.23E-05	IL6/IL1B/PRF1	3
hsa05162	hsa05162	Measles	139/8216	0.000121922	0.000337317	0.000128339	IL6/IL1B/MYD88/TLR4	4
hsa04623	hsa04623	Cytosolic DNA-sensing pathway	66/8216	0.000257327	0.000688972	0.000262133	IL6/CASP1/IL1B	3
hsa04612	hsa04612	Antigen processing and presentation	78/8216	0.000421744	0.001093899	0.000416195	CALR/PDIA3/CD4	3
hsa05169	hsa05169	Epstein-Barr virus infection	202/8216	0.00051178	0.001287203	0.000489741	CALR/PDIA3/IL6/MYD88	4
hsa05323	hsa05323	Rheumatoid arthritis	93/8216	0.000706665	0.001685672	0.000641346	IL6/IL1B/TLR4	3
hsa04657	hsa04657	IL-17 signaling pathway	94/8216	0.000729094	0.001685672	0.000641346	IL6/IL1B/IL17RA	3
hsa05166	hsa05166	Human T-cell leukemia virus 1 infection	222/8216	0.000731135	0.001685672	0.000641346	CALR/IL6/IL1R1/CD4	4
hsa04066	hsa04066	HIF-1 signaling pathway	109/8216	0.001121679	0.002516198	0.000957336	IL6/TLR4/IFNGR1	3
hsa05145	hsa05145	Toxoplasmosis	112/8216	0.001213439	0.002650406	0.001008398	MYD88/TLR4/IFNGR1	3
hsa01523	hsa01523	Antifolate resistance	30/8216	0.001498363	0.003188823	0.001213249	IL6/IL1B	2
hsa04380	hsa04380	Osteoclast differentiation	128/8216	0.001783197	0.003700133	0.001407787	IL1R1/IL1B/IFNGR1	3
hsa04940	hsa04940	Type I diabetes mellitus	43/8216	0.003064841	0.006204435	0.002360597	IL1B/PRF1	2
hsa05161	hsa05161	Hepatitis B	162/8216	0.003488978	0.006894885	0.002623292	IL6/MYD88/TLR4	3
hsa04658	hsa04658	Th1 and Th2 cell differentiation	92/8216	0.01344032	0.025942943	0.009870492	CD4/IFNGR1	2
hsa04750	hsa04750	Inflammatory mediator regulation of TRP channels	98/8216	0.015157605	0.028592755	0.010878664	IL1R1/IL1B	2
hsa04933	hsa04933	AGE-RAGE signaling pathway in diabetic complications	100/8216	0.015750186	0.029050342	0.011052762	IL6/IL1B	2
hsa04010	hsa04010	MAPK signaling pathway	294/8216	0.017969511	0.032423248	0.012336049	IL1R1/IL1B/MYD88	3
hsa04668	hsa04668	TNF signaling pathway	114/8216	0.020172555	0.035623873	0.013553788	IL6/IL1B	2
hsa04650	hsa04650	Natural killer cell mediated cytotoxicity	131/8216	0.026161003	0.045236735	0.017211187	IFNGR1/PRF1	2
hsa05418	hsa05418	Fluid shear stress and atherosclerosis	139/8216	0.029202023	0.049464651	0.018819779	IL1R1/IL1B	2
