# Supplementary material for: Integrated ICD-based subtyping and prognostic model reveal KCNN4 as a novel therapeutic target in NSCLC
Source: Discov Oncol. 2026 Feb 25;17:514. doi: 10.1007/s12672-026-04651-8 (PMC13038718; doi:10.1007/s12672-026-04651-8)
Supplement: Supplementary file 5 — Supplementary Material 5: Table S5 [file 12672_2026_4651_MOESM5_ESM.csv]

	fustat	futime	IL10RA	CSF2RB	IL1B	FPR1	TAGAP	LILRB4	CYTIP	TNFRSF1B	SLAMF6	SLAMF7	WAS	GBP5	NKG7	IL2RB	PLEK	AOAH	ITGAX	PTPRC	PLA2G2D	ADA2	EMB	CXCR6	GBP1	MCEMP1	C1S	RGS1	SERPINA1	CD14	GBP4	TRBC2	RARRES1	CXCL10	CD3E	CXCL9	GZMH	S100A4	TAP1	CD3D	CD8A	GZMA	B4GALNT4	CCL13	FABP3	KCNN4	CCL19	C1QC	ROS1
L400T	1	3.37808219178082	3.34063765858164	2.46578604844475	2.9507951162679	2.5524542722554	2.38585994206463	3.75771986036082	4.24516443955042	3.964443588199	1.42138198230642	2.87333006754418	3.16176423196078	2.08021059483195	1.9015522374852	1.97831669585165	4.41972981594589	3.19954329767704	3.25838881714794	4.12785657226385	0.368012057757077	4.52949320679406	4.99009951220448	1.70762537319448	3.95318008025283	3.03498099995601	7.13297030253633	6.62267293130409	6.11362248553377	6.02002606692299	2.67226650448233	4.6776802294662	4.61488164221935	4.6446240929206	3.27596117858518	3.55930078915211	1.68299921055974	8.6157243291003	4.91780792391914	3.49025323794498	2.19119800549355	2.850962757116	0.0301230678612821	3.70253325717845	5.34494499689969	4.22078027387486	4.66842774125934	7.15190483334048	2.78862638681911
L401T	1	5.17260273972603	3.63889867241658	2.85006750247357	3.39848464614369	3.49516506076896	3.39943395043248	2.96777398238822	5.21005340634478	3.69851138748427	3.90345879958612	6.29659943911408	2.60269492689264	3.16089329122483	1.96153105965344	2.09225208227041	4.59551656048037	2.51390226241434	2.67085482965598	4.39016122529757	3.33003066531688	4.65993178244443	5.33252998757588	1.86015525920106	3.66970392989294	2.51802215585046	6.38745579425184	5.17937593416208	5.05173546968757	5.08054415075645	3.20473903989269	5.11417176206298	3.97336024498471	4.42329079977024	3.71007146365728	4.01074888504681	2.05425998942973	7.23425577044267	4.71303766280664	4.35121627235035	2.14812297885496	3.22623835195097	0.99164110370629	4.51724789038739	3.08976900552511	2.95920131999796	4.4974630034857	5.24819539970454	-0.102306854495409
L404T	1	6.35068493150685	2.96777398238822	2.66771765879669	1.96123168583119	2.52853354873812	2.64486834284218	2.67112820122037	3.6805513412249	4.07583771680182	2.17695839230699	2.97041667679398	2.65120831772495	2.6218254812	2.77118857313858	2.32225267880972	4.19365981577817	2.62447356787408	2.46198993363741	4.37658900767718	1.12347622546716	3.6101620091791	6.31745513196992	2.61422663104956	3.77635147481786	4.3279158688228	5.71459458731467	4.84928319436597	8.05904076669763	4.88296055272539	3.47365908764825	5.41580254616061	3.5246106815686	4.76872473222851	4.0120388589558	3.97855041297935	2.55705286897543	8.15500846450658	6.23171726214288	4.73950955034621	3.16447137211106	4.32693089426331	1.13117879165941	5.8183672638416	5.16234413484805	2.91584701274771	5.49987755635277	5.68992777148971	4.63809280487713
L406T	0	6.38356164383562	3.81405309519074	3.02788625090034	3.19168102003412	3.22016154544008	2.93513406082098	3.48374245999178	3.88071238835971	4.105762839123	2.96244105487907	4.3968161793275	3.15702559895339	3.200151278725	3.72878802882252	2.93424861139564	4.72240782477019	3.00972156077786	3.03621904698645	4.92597828577382	3.44763555508395	4.4059368739831	4.26481995854696	2.23464302656112	5.16418696333429	1.72747035808202	7.17568906608162	6.02537554985765	7.23425577044267	5.04052967137689	4.01982418304399	5.55492264389628	4.11313638625463	5.29647273427201	4.13303904808464	5.27212518470621	2.66481853361559	7.58297744241522	5.0888675211024	4.60082538733197	3.50725568656783	4.33077960761922	1.35026965733415	3.60741200073003	2.98838027463999	2.63218454645786	5.6006362577543	5.81691552982583	3.58835138264287
L413T	1	1.73972602739726	2.8623501223065	2.39197906840731	1.86947205938763	2.46057489174298	2.15467060956349	3.0055843481144	3.562721563735	3.85435618384701	1.98741448433445	2.88782446898245	2.84395271352501	2.2965201191884	1.54125303758595	2.01103644752239	3.97132794615718	2.54674543233694	3.36055014803877	3.98427766623997	1.22596251161075	3.48180421004315	6.35311062862923	2.00434037250695	3.76497646153072	2.77992407027465	6.32210642603129	5.09223543976987	9.6841932597301	4.87869569320001	2.99471497954978	4.61135951837785	2.90907058137691	4.11622974895255	3.63300018439281	3.94762047881144	1.05019329297728	7.99458797160258	5.0821761469624	3.87183036372091	2.40334931855014	3.18386697903641	-0.0088118868960409	4.97073246912515	3.90729745043173	4.18372868848762	4.05188016564233	6.00391253378876	6.21479278072843
L414T	1	2.31780821917808	0.835822278033235	0.724249965299668	1.03059485501837	1.5236933850996	1.19217574766601	0.610982170804003	1.8471616899523	2.54329097865078	0.349527077411937	0.386402978715245	1.10776089884297	2.85474454580211	1.49493729315552	1.35732238654877	2.13442483284323	0.684881339248905	1.32586240679154	2.03648059899639	-0.13226225885091	1.93504192189259	3.42937387537235	0.966755299429677	3.92716536853719	0.663187911626244	6.10791484168454	3.60879803514613	3.23929451977306	3.61636970801691	2.14159054703793	2.60700194954174	3.95916269370645	4.47437220868033	1.57587507611327	3.33973233414136	1.37453262270221	6.84731381072599	4.50074223477655	1.70346037943224	1.47862384336595	2.23284572931258	2.27684033460583	3.33157712104316	2.34450175018447	1.30652962393473	-0.111981108720701	3.9217436074404	1.67171593459674
L417T	1	1.05479452054795	3.90345879958612	3.06353865735256	2.3794076153378	2.79749384466503	3.10101242517592	3.98909734828388	3.06499232362103	3.78512564297807	2.82851700136138	4.65932080831982	3.15611551020862	4.96398454149509	5.02695483392508	3.15108774561805	5.73283214041673	4.50020575489793	3.15195397060292	4.98777607543475	3.85549886995924	5.10742001033837	5.16326616419156	3.46872211881736	7.09245652083188	1.6698114040928	4.70178856322506	6.06026011000151	7.16163555661869	5.97459205861979	5.15966608454529	5.86412545820043	2.16270755614912	7.56340939382703	4.02317702274272	7.06593207996096	3.50205881007192	7.33358195137628	6.21698331775971	4.50242452000398	4.81268067430011	5.43113180065393	0.369294540653396	8.37698413805154	2.98454370394064	3.10278747598158	0.803461039848813	7.97726900911233	0.684621881165556
L420T	1	0.808219178082192	2.97485275088671	2.44715891255579	2.34923957860319	2.57484370650037	2.04310874971072	3.26673667368851	3.73489611221388	4.08520916665078	2.02193854475253	4.13131261242658	2.71608527193089	2.49884650424749	3.34127943841207	2.34985582888306	3.84259796465145	2.59182972922163	3.56539277863582	3.30884479557558	2.22579994288491	3.55024555021614	2.89832303399134	1.40610198608838	4.11360467724016	1.7517624346665	6.10223596874276	5.41580254616061	7.01494122119486	5.20741831330652	3.04926000798632	4.64402504163568	2.48809077675133	3.82049875574725	3.27476710944878	4.58844946016852	1.76182125637691	6.45887717850188	4.56507751870419	3.19684321542735	2.76862191778522	3.8649812145151	1.8972649160846	4.61899622257739	3.08206686518369	2.81251094773068	5.08382192157529	6.29193103630188	3.66084816617385
L439T	0	7.10684931506849	2.42690125184967	1.41531263348838	1.53297025389782	1.86792813832861	1.50190062353248	1.17221933020633	2.67170653215915	3.76202905009567	1.1924951620596	1.45654283989539	2.28007027432034	1.54251268379937	1.53769604357396	2.32843122620792	3.16507748321798	1.75426443886408	1.74637407814448	3.05914695139022	0.402161104784537	2.94937921827348	5.61049067419034	1.49461924028334	2.91175659278851	2.30831199641626	6.19385209202244	3.77635147481786	5.71742455919167	4.0095090910616	2.04462997244716	4.52389989084539	2.23703939738653	2.81075043620627	3.50890404435006	4.48611710378313	1.71071577750596	7.29097712206856	4.13998474469347	3.03976904664304	1.55332436079776	3.23078086002096	0.0130756368459491	3.8965662603101	7.64285273237064	3.44957188473412	5.61186982117457	4.75968281831836	4.50407379314431
L440T	1	1.78356164383562	3.43093879752581	2.70166689034082	2.40743072300231	2.35598689601368	2.60760365727388	2.86929248918167	2.96865491574819	4.17617636377184	2.26108665649392	4.72677071240245	3.6226465525401	2.37559866385485	3.80995906741849	3.57671120531148	3.44351869256192	2.40685415006896	3.65941802339784	3.36085597312444	2.10152605939696	3.65592103408146	4.29755180584972	1.96883291851073	4.3458535581423	0.599621758151427	6.30805736160958	5.81691552982583	3.77597077641954	6.31980533239493	3.0412471896884	5.55013152852898	3.58835138264287	4.21804785872611	3.65732458885396	3.73274352931943	2.47904834591122	6.37257284962563	5.57571967453424	3.34563478363939	2.8727438165164	4.3284005085958	1.47515981462346	2.53027997342989	2.51100429576575	6.298892284875	5.29266342984665	6.7569355139752	1.01820165824233
L441T	1	6.42191780821918	2.64168294107882	1.86853102236264	0.93877434084691	1.53001957117011	2.11110745662172	3.05798744700698	2.71292844603097	3.57569828757765	1.71228897656566	3.91470297503238	2.93395366868559	2.8299614056354	3.14932135981556	2.46490571097282	3.82678536375351	2.70312849937281	2.94387159655735	3.34158518381147	3.40008813186272	5.09480663792001	3.13398630516807	1.52563055581816	4.12354135475498	0.199309847701272	4.97917207726841	4.81473625577101	5.36897956025164	4.91332776522536	3.29863603704392	4.9025454867125	2.84278892051162	4.69687607210915	3.49551515931883	5.85156105980285	2.13654361154765	4.96839885035209	3.97256426184297	2.99471497954978	2.16476295183463	3.75487296970463	1.26348175503868	0.671600799404094	2.42163540006436	1.85485327366433	4.55714466141572	6.93709972734893	1.02906353125942
L442T	0	6.62191780821918	3.31909925805002	2.99501446835038	3.10189816996856	3.96072625259551	2.88086609551787	2.22640250516216	3.71827702208666	3.99683993696211	2.64168294107882	4.47807249352201	2.99471497954978	3.30486270091703	2.92135949446115	2.24177825948359	4.4537404026487	3.01822607250812	2.9441517800865	4.59313128057906	1.55899872974825	4.47331457886985	4.0290664615124	2.37791585822959	5.08719134109887	1.83231378461589	7.3011680804313	6.23605157047312	6.28293303875534	5.40081617281394	3.91937359682054	4.89742683033156	5.82277543414762	5.45209999858133	3.82418103242755	4.16101332649447	2.47559456349476	7.64285273237064	4.51950590221837	4.18372868848762	3.10607069872359	4.36413546235029	0.307267009892858	4.51618040807001	2.9745649758719	3.05743945515495	5.40827947566825	5.55013152852898	3.13398630516807
L444T	0	7.15068493150685	3.44989205010245	2.95049527064018	2.91584701274771	3.19349079803787	2.45247976501615	3.82158653803725	3.50890404435006	4.1036180877514	2.91058336749064	4.08054339904065	3.2347574139577	3.44321464883585	3.76166982630889	3.06880760569028	4.93422854884252	4.91476411966997	3.18657537740699	4.51015699186997	3.07704173525216	4.34050198647762	3.90267501117087	2.45795352757974	4.54546870081693	1.83981904952863	5.9558285137832	5.22782024104591	6.79468875287021	6.22325673293105	3.83355515982277	5.83781053608817	3.58936234083302	4.73819088769476	4.19138215257987	4.83462441732743	2.72388343705855	7.24447987659134	4.94265679107244	4.41819908464969	3.09273111739044	4.88723210986794	1.68489955953821	4.06201730966827	3.31280987097589	2.41093405966555	4.97227822404152	7.26482601821165	3.01346478772302
L446T	1	1.13698630136986	3.24770836418427	2.35712292238374	1.53420031809713	2.68814049983491	2.33512910974379	3.65071144558241	3.10933910506693	5.35216662980006	2.84481472130751	4.3656421012993	3.38395283459081	4.16544750801482	5.65815993833291	3.98101567069122	4.58844946016852	2.77438138762863	2.61309691896968	4.51295215111669	4.42173731493545	3.69391965647031	4.94265679107244	3.5017341308752	5.89073442194086	0.151735286728718	6.02895493195322	4.36810298673979	5.49646449602967	5.26238573662064	5.34071035998845	6.55543215609004	5.39751855176879	7.42949244133588	4.9418592745528	8.22917334740273	4.44266904296414	7.26482601821165	7.51295620376102	5.50662730902249	4.98619802268232	5.72013572741848	1.09287137412369	2.01345297316352	3.11051157687549	4.80790540227609	5.61432811639104	7.33913922654033	3.44795865913588
L447T	0	6.78356164383562	1.59597885350512	1.06725478234523	1.11235550336877	0.731967554429626	0.505314402593001	2.17427794274401	0.483040569105849	2.39342855846173	0.580220355872874	1.71546717788136	1.13179079008556	1.45176300571526	2.00710699028236	1.07089323326154	2.43956030574869	1.57111384192087	1.14057896255906	1.69024836313098	1.53067865284984	2.38499839166382	2.18495008396825	0.632519026666941	2.76224098402213	-0.1307154913777	3.93926019884611	1.95412744670437	1.99556339439793	4.40231670274149	1.5230487001692	3.15876949039911	1.61815816685876	3.86961190376898	1.5733988191902	4.32544667162064	1.5749478304474	4.39221400903939	3.37699421872818	2.01980295496931	2.36914326158686	2.54876830309879	3.64587401870967	2.54933332578633	2.62037778718941	0.893502056020858	0.786483960477429	5.53796470739988	-0.08788302774103
L452T	0	6.68767123287671	1.63079595279694	1.6546446987669	4.49363231788876	2.47934181313244	1.50512681667493	1.68523476205657	2.29445373343193	3.07205034966875	0.680867965523328	1.70002368686735	1.28823961978264	3.01852924027133	1.0831843254607	1.76457461509361	2.82147059566927	0.952451373870206	2.82235680072271	2.19210247275661	-0.209162663876023	2.61981755345152	3.2507845398882	1.07549308427977	5.12350892714693	1.17723669042873	8.35379473959904	4.22536846958396	4.57070601697517	4.25118677762988	2.80957591000585	2.52031272325687	3.72258134408634	5.18847292078925	1.63798276011933	3.4981462712806	0.411400055223832	8.29589038602476	4.66112524105534	2.41151685969772	0.938193394831324	2.10214360331611	1.33817600342349	1.97585743873761	2.14132523907939	2.89425961595538	1.79943734804271	4.92083532277729	3.30143314170805
L455T	0	7.04109589041096	3.54857619080506	2.53430402395516	2.86986388825656	2.14597930354593	2.55934469040319	3.20076244846558	2.91846517822234	4.05188016564233	2.7192683529276	4.77537593852799	3.37291975704851	3.37636850929057	4.13955689508281	3.41412973760941	4.47757303614989	3.02058542905159	3.47784637582598	4.6740199900567	2.56688194740213	5.45560924524538	6.0828709112703	2.87073003319545	5.69537038541852	3.11446602686156	5.88143604876206	5.51368284437261	7.19016716625882	5.64005945496026	5.15787633581986	6.16486581128174	4.20583938976807	6.85458552943875	4.66842774125934	7.24447987659134	3.02118467774527	8.18550442888271	6.92973279388429	5.2241616344766	4.14748473647282	4.37965648642965	0.133833052919049	4.00746402952644	3.69740676271129	4.48238434560055	5.23709576686727	7.32836268710212	3.53349565276799
L456T	1	4.54794520547945	4.14041508192068	3.82194430501079	3.05245328590563	3.778143085713	3.52555971584073	3.95036094944638	4.75773102099024	4.50565648204737	3.9640336712718	5.72297045879601	3.89807487865755	3.8422283341459	4.17210151381803	3.37949452957875	5.55614916702256	4.02862657555589	4.37406303899952	5.56597060377194	4.65993178244443	5.36997672796655	4.21481229969364	2.68233653855257	5.57691622170896	0.496544715858816	6.90641403659204	6.05461790743191	5.78721299341294	5.77560943768628	4.50407379314431	6.20192892777714	4.47703139398285	5.97960794975155	4.77335722648344	6.13491130632649	3.52428576902342	6.72625961412214	4.86261091179689	5.17567123053102	4.15791915890766	4.71179961189522	1.36376511664601	2.7749737433114	3.71541186258195	2.8623501223065	6.65600550960636	6.94511708450811	1.74145509446423
L457T	0	5.95616438356164	1.2126626894812	1.40801982325541	1.64739403745571	1.19312594012537	0.943135071362842	1.5296999820612	1.01729578640179	2.1504935071799	0.690716719008327	1.92302800052467	1.77517393281781	0.528878031577077	1.32804527402226	1.11171826720126	1.84133300938982	2.12372357579155	2.11622015870717	1.82429277328372	1.33499645254598	1.39800678675493	1.97893048128415	0.562161443111471	2.00528748793791	0.737971429631098	3.76642411102922	2.90273985612469	3.90345879958612	4.21209264756095	1.26997148982044	2.66013515121465	1.59278001701757	1.27352746764209	1.28757362407774	1.75961641515718	0.638065550709128	4.29567020338916	3.3776342885788	1.69714931470657	0.804532954832972	0.70329252346996	3.36211424699576	0.485218601490446	0.876654910593598	0.890080505097957	2.9938328306928	4.38469320700051	1.58445530241415
L458T	1	0.610958904109589	3.34754133278766	3.08916364377795	2.36183824521335	3.55157457595245	1.91711921848685	3.9080734723084	3.07145443586686	4.48345683480017	2.0832255411969	4.02648108035887	3.57707886958269	3.83651631480193	3.79001791891252	3.49320528509436	4.55829699779837	3.08385247104152	3.71076709931986	4.33658992727524	2.2467841797928	4.29567020338916	5.11417176206298	2.26409324524675	6.31522795816887	2.28883291528023	5.88143604876206	4.92824309811671	8.35379473959904	6.58751889562331	4.65747533838357	5.89856882767911	3.47784637582598	6.83664456963866	3.84640976842088	6.57573258281303	3.41569909260374	7.22913432216643	6.14078863359895	4.71115686334332	3.46937190659532	4.76031899883089	0.119073566965595	5.57450538016628	2.79663535498089	6.11362248553377	4.78324654566395	7.89876042282035	2.94470456857429
L459T	0	6.72328767123288	1.76056022317975	0.783532402061747	0.535020454173842	1.01216191284162	0.767414014362227	1.74360672388781	1.65153176797717	2.90302811658103	0.290567025115568	0.73347960592342	2.28239789304132	1.26023239224944	1.71290275928822	1.43991276608272	1.53801499543819	0.954161785241824	2.78919384943507	1.06508038049603	0.200280158014581	1.90580276698748	2.39896180365633	0.725795165876384	4.05695701872079	0.476089437894104	6.2763573644591	4.62553710100434	2.63385222910859	4.96089920055686	1.60544461351818	3.29863603704392	2.10810015370917	2.77992407027465	1.6108018890406	2.88229101029297	1.05473321063231	8.49048001265414	3.8933634701241	1.50314609252355	1.36725740117484	1.47057370484438	3.99969821898163	2.01225808912745	3.84488557458803	2.47329290163631	1.14427483896963	5.47687138241597	-0.0743436673786404
L462T	1	1.55616438356164	3.57399283277305	2.82851700136138	2.61952984891263	3.60637945764843	2.4842727649889	3.62404686170675	3.29893619964309	4.20183312243596	2.66568721181156	4.43013742103768	3.37291975704851	3.58395840665338	4.33800192301374	3.05097667075247	5.03419479328418	3.2310895246198	3.21923799988168	4.49965251404403	3.04926000798632	4.88797869732694	4.6623487517314	2.3342698913331	5.83180676353892	2.7749737433114	6.49645210812964	5.93903013079282	7.55107507901139	6.18746451958442	4.76356247266654	5.94560859390244	4.56451210702106	6.26488308742948	4.47224627427652	6.15068727136824	3.40716229188219	10.6962212043734	6.06207193312684	4.83667621719928	3.88451761767174	4.58039147943325	0.872475679577494	6.44597930035749	4.60371137338235	4.86823888031107	6.22113538618259	7.55738687138804	2.25782460577392
L464T	1	5.3013698630137	3.17411749408003	2.687285790169	1.70885640940013	3.14721712295641	2.47992839351949	3.46413621061386	3.71256869630972	3.89843086125235	2.92574490641277	4.61014451804119	3.07766973198695	2.67606265483527	3.89579226543962	2.27832022435671	4.12145492258237	3.37514091294902	1.97400061845369	3.86311214980472	3.29042941217132	3.78735707872567	4.18504681600936	2.03253023224908	3.92095248126945	1.11205528713686	6.21479278072843	4.99175834143631	6.11742585191164	5.86242132926921	3.37855097222836	5.57335403627657	4.07879958770915	4.98619802268232	3.81782454168123	5.27120289544067	3.08773870483231	7.57663275030786	4.91403637166728	4.43527605486827	3.29590799067116	4.37609772772026	1.50190062353248	2.8128116585339	3.72148314717264	2.40685415006896	5.94560859390244	6.81175122505408	1.82798596906202
L466T	1	1.12876712328767	3.05391092015157	2.4599953560783	3.65837501860899	3.02355679268945	1.8700831758756	3.36469194385771	2.86205304927519	3.81331204093941	2.40390566936692	3.75664160735124	3.18986117912778	3.46091677652312	4.23038309397119	2.92515070632191	4.26003032475045	3.26152430942093	2.70488220608673	3.94920898314789	3.43064425260947	4.43475840093186	4.17210151381803	2.01526054258557	4.48557963551153	0.992223342105688	6.10604065216211	4.76620234771792	6.23605157047312	5.9340798169461	3.65768668359202	5.30446831814326	3.62156897694715	5.7827859062694	3.93691368534932	4.81132832064773	2.88321926984122	6.92580826523604	5.02297473101108	3.63026603276963	3.28921673328344	4.85491027328253	2.3412183487085	4.3458535581423	3.02647634632197	2.25090794622853	4.61957293863892	6.86187575501396	2.47559456349476
L468T	0	6.23835616438356	3.15344676010304	2.56886563159013	2.31265146650607	2.83728478261735	2.99099307800998	3.55663599620112	4.01446701334432	3.81821487229484	2.05576091884391	4.03615514228562	2.79692857877287	3.08532829755465	2.83581096179064	2.53488709185812	4.89817827803178	2.85416028535606	3.34188406906555	4.12571958182092	2.78604084383304	4.24470088685184	3.75845273619279	1.77424987898768	5.31555665868159	1.01304676073531	5.69804706193329	6.70975980232359	5.81101145574647	5.38701654172061	4.03657225716807	4.48822132845742	4.45948022485987	5.44983196892287	3.46091677652312	5.37648836781565	2.20389191031591	7.33913922654033	5.63880374053843	3.86275190284125	3.16870159074639	3.91273938858064	2.01011340374384	5.40614460571423	3.32687992131987	1.64323949457397	3.241389932417	6.38508245162229	2.60581842708061
L470T	1	4.86027397260274	2.91500205568848	2.74666423400247	2.42163540006436	2.77672706836055	2.4132238972475	3.39065633486872	3.40684157353868	3.45378745749376	2.83904908141088	4.8696566520394	3.05857115711196	2.90675853249883	3.98869828535687	2.08565847650815	4.684450397258	2.05667241629893	2.66222417820161	3.46124618142989	1.71228897656566	5.18659435062257	3.54992605027506	1.88623310350168	4.90974459356867	0.607985964865286	6.15681767303264	4.52949320679406	5.76704521963571	5.63880374053843	3.91745042119537	4.22216362173947	6.91427179446106	5.38165002934399	3.16236993670239	5.60433666273149	3.23960038649498	7.10634482118413	5.57221526405965	3.68682139815828	3.04896196255816	4.35367529247474	2.27088314044694	4.63809280487713	3.39659907450772	3.85663139868871	3.41474884109724	6.51595586042208	2.13175551386695
L471T	1	4.42739726027397	2.75298821903671	2.62682152316349	1.81334764664474	3.22985157492875	2.44305974252613	2.01764186588405	3.62923665831048	3.78512564297807	1.73092539218986	3.00972156077786	2.64226997062117	2.16123608848471	1.9119314871369	2.18259561486752	4.28193249075229	2.09225208227041	2.90126175837116	4.18549460151876	0.211631591697741	2.88664740632003	6.10223596874276	1.78018688032714	3.68406509381434	3.8933634701241	6.55263931186563	6.09840200062646	11.1035456275176	4.90756768178609	2.33456268653226	5.30346354736884	3.40200084618292	3.17323828183068	3.68682139815828	2.61107399752782	1.9452127000611	8.74486450143596	4.10489736828546	4.15878499278953	2.62209853611426	3.31784646202799	0.0582831510764697	6.05650703422979	6.41531337398294	5.23524350849488	3.13119188738597	6.47756438505463	5.71318822321249
L472T	1	1.15890410958904	2.97662478319122	2.63191083769233	4.06820639148833	3.63996164498325	2.15795715250638	2.81802397414284	3.34003592774221	4.33800192301374	2.44422919515616	3.71862202317071	3.05630494680957	4.56728836698547	3.61291260760786	3.4412370616224	4.62074688753575	3.00297183469958	3.80995906741849	4.68190702555946	2.10122879277245	4.74271901280205	3.8737812404067	2.46719706796447	6.34348722803209	1.96061830106037	7.49422249044052	5.28875482758418	6.53258172620088	5.92421779200958	5.2203678400905	5.60185272042998	5.69401930490029	7.53255598901472	4.18461037470057	6.56127552997663	3.18078016685649	7.79529523734156	6.64982514648663	4.42592859565567	3.93417174711594	4.81946927779971	0.907573827028027	4.00454266320145	2.80556457441615	3.11659100156463	5.27212518470621	6.82945740789245	2.41898109006858
L473T	0	6.28493150684931	2.85474454580211	2.1504935071799	2.10838895152445	2.90997272314402	2.64022599557084	2.1401215126875	3.36852703874342	3.37291975704851	2.74379196995514	4.44852438355632	2.28298036757596	2.24236158131575	3.11051157687549	2.2467841797928	4.04649649787158	2.43020574659076	1.67730451596414	4.2715547899464	2.39983225133343	4.13303904808464	4.30758629035943	2.57712019298113	3.46222815678541	4.23320994203167	6.78445415347222	5.26529704137302	8.50346449902962	5.05588764143717	3.27231228768739	4.97380019239929	3.60159511847825	4.60719699332287	3.32687992131987	4.57127970294648	2.61048400370211	8.9318875229082	4.65747533838357	4.5775072920951	3.41033133152162	3.91937359682054	0.603061501677884	5.50780691717179	3.64448127840113	4.05061516276703	4.616658883893	5.87191965131603	3.60879803514613
L480T	1	3.85753424657534	3.4801546302904	3.29225704600102	1.88865547030937	3.10991856721161	2.57455985916254	3.77851580861874	3.45804484979181	4.16767432141669	2.50519695587707	4.5701461349803	3.7545029231123	3.62194425192951	4.8604954451365	3.82266388042817	4.09641119260012	2.30186678273381	3.47981803428359	4.04937869850296	2.48251477861749	4.02862657555589	4.27867042300258	2.18613753619692	6.26488308742948	2.51566552148493	6.37509573962571	5.71877724260272	7.16612887493446	5.99507265675333	4.74669269143987	5.94725625490431	3.64655372773455	6.12708315227915	4.05143158225416	6.03620672135355	3.68929382770435	6.9813204702091	6.42050490376028	4.2652811494342	3.75737240437098	4.3482524776806	0.417820590163196	5.09734145935575	3.47202893714022	6.14656846204999	5.29162588590545	8.08662050423199	3.05187205701025
L481T	0	5.60821917808219	3.00118438268695	1.95594819724716	2.69533606353044	1.41561071726426	1.28595782519933	2.62124696553336	1.71228897656566	3.92598896162141	0.94747975572371	1.36016899659541	2.834035708453	1.28371687239954	2.17100854035674	2.00775454579159	2.73337306215435	1.69714931470657	3.35897353522023	3.33157712104316	0.471588431217498	3.90690758923828	5.88292452381556	0.987194608059419	3.03498099995601	1.98012632971674	5.34700651339384	4.32103511461826	7.03602406742576	6.15276282088277	2.14597930354593	4.72612867112772	1.89508552314712	3.00090312043229	3.10368731824441	3.05097667075247	1.66571433539997	7.56340939382703	3.84371834881181	2.62096879958243	1.60135225449593	2.26020321404131	3.30550338453596	4.00454266320145	2.64802778760442	2.51479843633471	4.82633468543696	6.71283610379055	2.55819094679654
L483T	1	0.210958904109589	3.12884629926821	2.57059010544012	1.60135225449593	2.85416028535606	1.31508481273444	3.57122308677122	3.11869023834686	4.22812700568179	1.44056051707715	2.56915862354673	2.93715320222262	1.45432344285658	2.49884650424749	2.15586565075121	3.30143314170805	2.3644771888278	3.24561004781859	3.62649805992411	0.858625830775398	3.88910365578772	3.74323824849571	1.05048456827796	2.73541083493348	1.53769604357396	7.40030579940089	4.34193087490859	5.49068875698508	6.72625961412214	1.93968618460402	4.88081274509525	3.5338294246606	1.27385967859291	2.65984955971687	1.32430828058431	0.947788421522399	7.85805545538316	4.25210230255357	2.81045860257415	1.96766063691455	2.55559058077147	1.96883291851073	5.60800453189691	4.28383319062061	2.89832303399134	3.91857049839943	7.42949244133588	0.287878719173715
L484T	0	5.93972602739726	2.93745350164596	1.9452127000611	1.16658872601811	1.76739513387766	1.8511279316992	3.37417044941152	2.72301828767977	3.98101567069122	1.75237741884428	3.48341257110615	3.10519346216911	2.14103889213603	3.43514559389511	3.09215024129591	3.27323847787298	1.95815282408072	2.5092379470744	3.73383906155893	1.77363171139745	4.58039147943325	4.36212027424446	1.86634244149892	3.823439146354	1.37111619761769	5.67136074593916	4.55770159794688	9.85590174383694	5.54162696327711	3.48602169457733	5.50543749859487	2.13771112300942	3.83427576494576	3.4677399261767	4.24470088685184	2.74120267117525	7.09245652083188	4.93955595276481	3.69851138748427	2.78949582341439	3.54725862210964	0.437792543991644	1.68141497594642	2.58287134995303	1.81673598069533	5.93085666396178	6.61675643149413	1.44023960343465
L488T	0	6.20821917808219	3.10816383155898	3.56370445342472	2.44830746357536	4.29138101738789	2.58609113398883	3.11810139857734	3.01761858225098	4.93955595276481	1.48347732222829	3.13003590319359	3.7512105502904	5.22225919086646	3.96033542063953	2.73916025675479	4.79038019155793	2.82762916862873	4.84928319436597	4.04609446242328	1.48727693631602	2.9994034138212	3.13754519826173	2.22969391723514	5.93743239149137	1.51149109680112	7.08339522391018	5.18473877611362	6.92197946817905	5.14552185749933	4.47331457886985	5.39222270812705	4.84575712064225	6.41009228487795	3.60707347594666	5.41804361028018	2.74610407554039	6.60184337893459	6.94511708450811	3.85276696427326	3.3864676904497	4.99562821329217	1.49179959500429	3.91470297503238	2.2205113576435	2.67256426652788	3.15760646829387	6.88061385101942	3.37353445584093
L490T	1	1.96164383561644	4.35319261123249	4.02482593259707	3.76202905009567	4.27300848621878	4.1439348291097	5.45671719737192	5.54162696327711	5.12612017916784	4.01446701334432	5.35424333948547	4.39980210954959	4.75773102099024	5.62700549953214	4.44796733429209	5.93252345531776	3.94250071846316	4.39529286407873	6.22949874091822	4.35661563994376	4.94871260868527	4.96398454149509	4.46263361601119	6.51595586042208	0.691229436411089	7.44674932430291	9.01596344457836	6.22325673293105	6.05273318358314	5.45209999858133	7.42374034944784	3.93222771536417	7.41183357682894	6.23813384583063	7.37239586858571	5.1132990886382	7.67748267515933	6.73304896462947	6.07899471902483	5.50662730902249	6.37509573962571	1.14926157640222	5.40297177727096	3.07766973198695	3.39628753587104	6.83664456963866	7.44111612062571	2.80899411265586
L493T	0	6.07671232876712	2.94586339401922	2.82415573717784	1.56566531552287	2.35625007424206	1.66950775009491	2.82147059566927	2.71379635795062	3.80070991789595	1.98502868431389	3.11597771539771	2.89070582971287	3.58189678016042	3.24170162935559	2.61601163130427	3.69175128342735	2.41783818120143	2.61895891188852	3.79923034989524	1.7680250651744	3.35231362102728	5.7542433908753	1.90399436871916	5.40081617281394	2.26409324524675	7.11049283994526	4.69809482962037	5.7784434582177	5.76420733435749	3.83355515982277	4.98467832482518	2.91672665489916	5.99691455858328	3.70178805718364	6.47484932464996	1.37389266143514	7.29627969576317	5.55982069220765	3.79112438969994	2.32932826389562	3.36914127072404	1.75018708084208	5.75267350679394	6.5786565463737	6.07899471902483	4.46958119952015	6.82248859914134	4.8822376940889
L496T	0	5.57260273972603	3.31373558570756	3.06617269651579	1.58957743366244	2.51042765339523	2.38057265159686	3.77704513243238	3.32282724905617	4.36111939844236	2.66654254484491	4.28146025046857	3.4160128714852	3.19923643330107	5.33965467670485	3.37353445584093	3.92135302443278	2.53228932606437	3.30731878601084	3.57742117494732	4.09686157804103	3.89540539855112	2.73916025675479	2.7089174612605	4.79644333593279	0.557939436471325	5.14457941733091	4.52558326770369	6.35817702116529	6.0772355522158	3.62229902064256	6.43040214941142	3.85891175779776	4.67030803287704	4.24561384641969	5.60313818625825	4.03657225716807	6.90265492937068	5.03651332899143	4.71179961189522	4.20271884307505	4.68874027991	5.62571018221	1.94490692322412	3.19349079803787	3.0582772004368	5.85454908913786	7.96814935070885	2.20861699438212
L504T	1	3.54794520547945	2.46346782735671	1.79632895685382	0.628234532583233	1.16215212149731	1.29532422120377	2.95139501213329	2.46375009670636	3.63471101524828	1.6108018890406	2.66888385457438	2.79063545359997	2.42311782433649	2.84017751318583	2.896913916672	2.65034077466011	1.94704668529179	2.94150211970918	3.39690544129459	1.12655553727051	5.24720945423106	4.36810298673979	1.92239809794505	4.65869525673276	-0.0255839462599035	5.80789483946526	5.36254148527685	8.72789573741738	5.13233397270029	4.04122584672548	4.75968281831836	3.38519027671938	5.33559818842141	3.34219841888561	6.16882363585186	1.7680250651744	9.08220423078833	6.06392268811383	3.36852703874342	1.84383246106267	3.23990016471309	2.22374324584689	0.905290700591276	1.42390465700217	1.91280752349035	4.10881587591146	7.09245652083188	3.50890404435006
L511T	0	6.06849315068493	1.97004609324167	2.20300638835144	0.79079841752023	2.037092829998	1.12347622546716	0.905885395052569	1.53643378374774	3.09804663362503	0.627275864777495	0.472779149542765	2.81688066038709	1.01452964563968	2.24621938801118	1.86044918023379	2.2352464974017	1.35247403198754	1.74421925623014	2.72879538458449	-0.0528606990948444	2.59970806993125	3.62857205695383	1.09042692073346	2.94356523554268	3.08146479832362	5.18755838086432	3.2562680649041	7.50057201661488	4.48135296589497	2.72359219986301	4.72050801265638	2.40044162403786	1.82209620107025	2.86525218400017	2.12755394485618	0.887825402436951	7.21950768691534	3.86614163791199	2.32815987447409	1.37389266143514	2.08021059483195	0.0946960570471251	4.41567593989737	4.52226069436609	1.38964317271252	3.19565073532958	4.61014451804119	6.93709972734893
L529T	0	5.61095890410959	3.17084072115003	2.85152305437929	2.74467036275364	2.85854820442856	2.31353127857332	3.22414307665107	3.52094718108717	4.23545369890583	2.17575967094021	3.64937764015216	3.4160128714852	2.64139619059425	3.33723082523655	2.90302811658103	3.53954565700329	4.30133576950729	3.98668755038556	3.53890247408074	1.5908353091955	3.76132901273757	3.43738818351807	1.33786365360474	3.67077345419722	1.03266121095189	5.7370095880173	4.27634336317277	6.46159069044071	6.52989460928384	2.45795352757974	5.28193694352576	3.53416959541486	3.58599278058868	3.25234369014721	2.60641449193775	1.44854122907921	6.46430222790793	4.97380019239929	3.33249355409393	2.78775984930215	3.57603296647793	3.03886750315419	3.8125590332899	2.11378017337287	3.23929451977306	4.21255051455921	6.99398140638296	2.11799982825616
L530T	1	0.843835616438356	2.97281953689057	2.31703655642444	1.42964689725333	2.6218254812	1.70096930258682	3.09005554604352	2.53549859257223	4.32889909459454	0.899578215548663	1.48060209206942	3.10426877014721	0.911907941151829	2.03134047773536	1.70506169330881	3.42078482588909	1.60262460714764	3.62334289697408	3.44989205010245	0.294881674191159	2.85591385717117	5.81101145574647	0.628689949198118	2.78717723290373	3.57157790733091	5.61186982117457	3.65071144558241	7.82602603713468	6.36780401266523	2.06477972234121	4.25586101781291	3.48047360109969	1.97556484477989	2.25329297961535	1.38227952341381	1.00910496186606	7.92482846167362	3.99602792851997	2.70660355569539	0.981856208885475	1.57714778944118	2.57256689210269	4.78393769027083	5.00806408835905	5.42559945034746	2.93888272237673	7.81050801720642	5.10158552933176
L531T	1	2.54246575342466	2.34363361324831	1.68299921055974	0.711487525739844	1.8465405184467	1.44377828931437	2.03771942665336	2.50434374273971	3.51254139920947	0.966454103710214	2.35833450489891	2.32313121014031	1.66383305136035	2.1131822443221	1.87494631436167	2.07903895855964	1.15863225064298	2.3826277938034	2.32815987447409	0.803195323890672	4.0920626705677	5.56357839544806	1.3521438786352	3.33817194602053	0.508973328191457	5.3573515308316	4.26102002107051	5.76983908782179	3.95076918087016	2.01165287856275	4.26003032475045	2.74407630136103	3.73274352931943	2.38175161544719	3.86844923003733	1.0580528552854	7.22429061438004	5.78862479703316	2.5153670812241	1.94400469343563	1.72027022791834	0.913639096281052	3.23929451977306	5.09396044729438	4.57809006314064	4.04691433508537	6.16882363585186	3.42524089558091
L532T	1	0.824657534246575	2.79063545359997	2.28066853673986	2.24621938801118	1.94827035886503	1.68173944240663	2.83201068694984	2.62565669412373	4.18549460151876	1.2104089297455	2.81342532743478	2.96777398238822	2.08954706703526	2.9898209507047	2.5683121531637	2.80612431080532	1.68584156092441	3.69067436260633	2.588969639274	1.3277439441448	3.67914225516869	4.54438875792904	1.6108018890406	3.90345879958612	1.996481451517	5.42559945034746	4.46370225145313	7.50057201661488	6.15886619304404	2.88321926984122	4.7917464933927	3.66720573884242	3.54495756755201	3.13965029844509	3.67144250043651	1.94765729970878	10.4908363211198	4.02482593259707	3.41288998311149	1.80655575187116	2.69646508828665	1.15704804152343	3.18047130422765	3.22985157492875	5.64653424158712	3.91590537807602	7.66389886820303	3.08001428908393
L534T	0	5.38630136986301	2.79293115328906	2.37998421371677	1.48920022619128	2.56688194740213	1.5230487001692	2.85387575982666	2.42253360597708	3.95636663869109	1.81957420264726	3.25172182341821	3.09593446743194	2.77934575362045	3.99929541412641	2.95284519587984	3.09301261842943	1.88957239838011	2.33081623065539	3.56068432576792	1.75393750953075	3.06528001143494	2.793801605788	1.55552706948083	5.01659919212735	0.18934696358533	6.51861076504647	4.27300848621878	6.14857197064718	6.17082489501128	3.46642349436467	4.5333989133674	3.16117077059824	5.00187124253531	2.73052457177785	5.33154117542326	2.1882293747005	5.79593223416548	5.60313818625825	2.92782026482341	1.90642704118155	4.02732259209539	1.95132121910812	2.50318541894329	1.13179079008556	2.27029422188257	3.99113594537822	7.43548879748512	2.40743072300231
L535T	0	5.76986301369863	3.16839901902928	2.86551676570947	1.918980007844	2.49070365647908	2.25841088724651	3.14323337357061	4.18461037470057	5.12883194072046	2.74666423400247	4.16101332649447	3.4119560666129	3.55629327684982	4.52780717031521	2.93455565630278	4.06114402240146	1.75868622317666	3.89420877175396	3.89258801002881	1.8722063270306	3.68896012390294	3.40778989196734	2.01435566663772	4.97996598274682	1.45077181300842	6.29193103630188	5.59583550364281	6.71920290707905	5.43335145471584	4.2498509566198	5.7784434582177	6.28520562145991	4.04733659974256	3.98586785948824	4.60426999278271	3.06677083391412	7.2701468114242	6.18116553794812	4.53617097389532	3.54693250148739	4.17394466198603	0.221475017533251	2.75498813451749	2.39109465453231	4.53835468933386	4.68129507038742	6.37509573962571	3.38906402810626
L538T	1	0.413698630136986	1.42773315321688	0.649161917488678	1.13306681409558	1.57464721159842	0.577564553501679	1.96123168583119	1.72619048177331	3.89378241731123	0.581351788927979	0.949774682679569	2.00402608996125	1.73591089915581	2.50033500524426	1.28691566778298	2.12697210188959	1.09163784010191	2.49533477117072	1.81085504689934	0.353760919284985	3.19744659153951	2.38820160282828	0.929756314374015	3.82980478546842	0.777920309553088	4.92083532277729	5.31261917706419	6.42809273982721	4.31284879971758	2.8643793087629	3.53252000370856	2.8203163469962	3.72695012257031	2.09074673578803	3.51727752342138	1.69653866608277	6.40505420774938	4.41972981594589	2.2211218579825	2.81516392730188	2.01225808912745	1.55834761662611	0.908729477679393	3.10070537763253	3.51488860030416	2.31910819110676	6.0022080244612	1.91069371756422
L539T	1	1.01369863013699	2.15765819309132	1.68801215198147	0.850500525994182	1.75930743971504	1.84473055252566	2.95978692322302	2.28854779485802	3.28738626057941	1.43735479672384	2.76135338140372	2.70600612834337	2.31472176013167	3.4132006994147	2.24826156474598	2.93395366868559	1.96974162022616	1.70096930258682	2.81312247605086	2.27712692290572	3.71827702208666	3.34472194942606	1.69114517386831	3.99237630098088	0.501809144391563	5.97299499451587	3.9373084358975	4.93343408514067	5.31651537536805	3.48111559712712	4.71804973709922	4.42592859565567	4.9948973450174	2.69822562935333	4.70307749806079	1.98863707821478	5.55375704145603	5.09480663792001	3.16476606303626	2.57884937673692	3.19104989998868	2.86322572949674	1.71609512545867	1.78049611959357	2.83522849781606	3.83994188187137	6.45381471453568	1.05595744213841
L541T	1	2.50684931506849	3.03680463540612	2.55272885380123	1.77268566162952	3.28582240767934	2.01526054258557	3.5763834989304	2.94965813115691	4.15012504651845	1.35605849962197	2.84452460489391	2.80408512897299	2.44715891255579	3.07470710752082	2.34333140863269	3.41950684581863	1.70539710652598	3.51794385889307	3.77343318415789	1.79193697113314	3.51390129964402	4.89742683033156	1.56854753091957	3.7512105502904	2.11710126698631	6.32687279456701	5.38276084957892	5.76135574080129	6.34583991440408	2.59069863076136	5.05995995129884	3.45900314033746	3.83956898548855	3.35132832055002	4.1895327869054	2.1504935071799	6.91427179446106	4.49690844529144	3.66228132109484	2.32225267880972	2.92192805623228	2.17665455221559	2.73712033632946	2.97929009454839	6.62568853073659	4.41257242387587	6.98976448099834	2.55105510598376
L543T	0	5.43561643835616	3.84371834881181	3.5004274374712	2.26524760009066	3.11810139857734	2.51862056030404	3.55091922262408	3.08059463208955	5.00105332875281	2.39518448066931	3.88637813364997	3.93145121833068	2.82325787619438	4.70240718600882	4.29943179431616	4.25210230255357	2.93861096872348	3.47429877048079	4.76356247266654	3.47202893714022	4.28520861508072	3.98909734828388	2.74639393030732	4.54988803295765	2.30456435403224	6.64982514648663	4.92824309811671	7.55107507901139	6.71591811053377	4.17039343861504	6.7227727647784	4.14659385497484	5.55375704145603	4.4568983800538	6.10984896417247	3.47851390603556	7.57663275030786	5.57955043413451	4.72612867112772	3.71218409016342	4.43637290921593	0.979834607514789	3.56640791048988	3.26306293196713	3.52854128186925	5.7784434582177	8.30679515139917	2.99647669245912
L545T	0	5.88219178082192	2.92782026482341	2.60385636686781	0.57059459425293	3.71896197549065	1.88623310350168	3.00821525850352	3.56949630140535	4.18372868848762	2.95342613752543	3.85929265419265	3.21171666721501	2.11681528733129	3.91273938858064	2.4962065205778	2.93336501764666	2.6800699481742	2.08113815042984	3.92872008334892	1.39896156994748	4.10404628518086	3.76459499397333	2.32872107801946	3.25597366402882	1.22401122310929	6.64676054450301	5.05015129848173	7.7719862840816	5.91759369344608	2.87972581796136	5.41580254616061	4.57978731917355	4.03743715503107	3.38519027671938	4.4568983800538	2.93016514574626	6.44862573063702	4.62437532317166	3.89378241731123	2.93773421227949	4.05819699054486	2.69384388502191	3.61153954369522	2.09796140888755	1.96431764560756	4.46799868896518	6.98976448099834	3.58464808195196
L546T	1	2.66575342465753	2.17604365769868	1.45941673981884	1.10216858776551	1.88378305921127	1.17472946723078	2.07873727841781	1.81706102642734	3.53890247408074	1.36634238203625	2.11110745662172	2.01950961517846	1.42422394787028	2.85180477779513	1.57779665373086	2.98953239596912	2.052687996468	1.44595467064635	3.59442656271146	1.38546466478851	2.51479843633471	5.46434453386897	1.07395130764122	3.46807526565199	2.44248104529921	5.34494499689969	3.79923034989524	6.2582606579185	4.76486035669151	3.61153954369522	4.28993985224772	3.64067024573192	3.71112802274511	2.56337036341036	4.76744238150911	2.17842566250434	7.37239586858571	4.87454112934588	3.28551889165489	2.03103605019789	2.96424466974335	1.86977863203507	3.26306293196713	4.97917207726841	2.44920889884972	4.62316444132085	6.24049779777396	2.53983129348814
L551T	0	6.01917808219178	2.84776282571981	2.68436189321721	2.82966930014473	2.90096918534557	2.14424198816437	4.07583771680182	3.02845988322888	5.19212934522778	2.37851029377571	4.00577908477552	2.94387159655735	4.1109622184329	4.18683320335792	3.07265620249097	4.49800953611144	2.88809680816785	2.8101619908077	3.81706814766903	1.0935034128625	3.65071144558241	4.35319261123249	3.3532356169554	4.69750363539003	1.27095141707247	7.20484720578059	2.30097282932484	8.37698413805154	5.97793269527548	3.56573784153057	5.68861970113949	7.19493729151965	5.60313818625825	4.12230540587075	5.54893723654245	4.14572802935298	10.1261615597122	4.79577100179867	4.96544426983957	4.06201730966827	5.02057299670586	1.0632505696897	5.38483271629123	3.71470080430754	5.33252998757588	2.65666444537951	6.78111685721154	1.74360672388781
L557T	0	5.07671232876712	3.44892706543077	2.83025988344802	2.24208376616083	2.1243280780137	2.24738913081213	3.45410839797057	3.08563240640683	4.30519361115983	2.25449798609513	3.54923443445251	3.34251473066302	3.33941897183414	4.70117392391629	3.29590799067116	4.58618349860088	2.88115775735632	2.70833936262585	4.90831993248708	2.61136359748493	4.29849926647334	5.2790426863855	2.11468987508341	4.84997008381661	3.83540824290255	4.99562821329217	5.43222785790173	10.1261615597122	6.08868328859881	4.51950590221837	6.17082489501128	2.67547171772758	7.43548879748512	4.00372804585911	6.99398140638296	3.10488491016669	7.75674561698812	6.16688650773965	4.61196824406367	3.71256869630972	4.65077021863029	1.49523082503761	3.20653198019283	3.25325663058717	4.81747788342727	5.1552783984085	8.03110081439372	4.04122584672548
L559T	0	5.17260273972603	2.88321926984122	2.61251365494102	2.13831159883591	2.94031762721492	1.46420421313894	2.74925510365563	2.2453320773185	4.38216026983408	1.37484415124629	1.72938997605102	3.20653198019283	1.63860678909003	4.56221700271064	2.82206463970643	3.48961261016451	2.06722745667678	3.56472850727808	3.72914998964722	1.6861402330047	2.86057274770294	3.17441072924596	1.54630301096136	3.74539564388402	3.65418919155463	6.19588498387929	3.93263899824856	8.29589038602476	6.31291809993753	2.88380479282617	5.43222785790173	2.87855387609899	3.73164027102606	3.21831712596775	4.13346136323646	2.65813051083227	7.48264032690381	4.44583712743862	3.52164606832425	2.74149246658087	3.41067018751629	3.9440868658009	4.43218045777326	2.94529556489601	3.18986117912778	5.07730390305078	7.81050801720642	3.07795581372208
L561T	0	4.97534246575342	1.65940385284957	1.31443703689592	0.824258147755142	1.93412048956632	1.42264389109818	1.68708335003609	2.40101357188513	3.16297157078389	0.989280782669749	1.83859506295213	1.63639061924381	1.29050744672612	1.93906417185564	1.29726411850121	2.41547878587532	1.44982944116873	1.78142929038158	2.37531475330098	0.700558866769026	4.21616745040115	4.0153023399109	1.09163784010191	3.06294162199257	1.54662446893173	5.93743239149137	4.22944962054619	9.37207556684624	4.52389989084539	2.90616882558781	3.04511605146609	2.85270402245525	2.87623803687244	2.01704329126064	2.31500514356748	1.0632505696897	6.87316868052293	3.98262253446923	2.06631746872693	1.11205528713686	2.40656491854504	1.28890090411493	2.73367732932556	2.61514792675533	3.53221231358163	3.52395701448598	5.10418242116596	2.73168135519802
L563T	1	3.33150684931507	3.24078992675667	3.18657537740699	2.40215931193995	3.12431292382626	1.98768874018557	3.87069784768424	3.24590179672805	4.51235264070652	2.55705286897543	3.89420877175396	3.15997589476099	2.70629998234501	3.78068111366028	2.84567072498936	3.62055029170688	2.48838364037802	4.17253603859927	3.65872080108067	2.58696221724206	4.11534730976295	3.3776342885788	1.08043778040375	4.54381931380288	1.92082263001048	6.91427179446106	4.09893870067961	6.29659943911408	6.40256266362009	2.83847077831747	5.24072611403981	3.91394430134864	4.14881004130005	3.29561892711513	3.79589409923289	2.37998421371677	6.07152959275031	4.37307664357736	3.78811766221631	2.71840734099598	3.42555492411285	2.91584701274771	1.42075983037883	1.74956463684487	3.06294162199257	5.57221526405965	7.21950768691534	2.40656491854504
L565T	1	1.48767123287671	2.51684934031083	2.45739761047235	2.16448229790836	2.29389081078029	1.73801628538454	2.19892672677301	2.70919527108243	3.71007146365728	1.73280832061181	2.80466884015096	2.93628389167869	1.49648450482804	2.52031272325687	2.27508332282278	3.34347354238467	2.53430402395516	2.85065510258604	3.63574006733532	0.977421261061123	4.52613134234933	4.97609948057966	1.31381378550293	3.13150483819746	1.72841448134949	7.01494122119486	4.94643327693546	9.85590174383694	4.90397282788509	2.75184036214163	4.5372721901915	4.36759073640036	2.78862638681911	2.91233626407172	2.66771765879669	1.10651649417928	8.07764953712259	3.4647942417872	2.72592795523294	1.29759203168285	2.36767989967401	2.56107445470738	2.55299766509593	2.61222306736117	4.09069873699593	5.02377761122614	5.62830982329815	3.63060122099627
L566T	0	4.82739726027397	2.52908089928575	1.73155626656913	0.923157427461487	1.75680125194939	1.39543029750311	2.69910949336634	2.48661215845211	3.76864735900161	1.64293085924729	2.90066178651449	2.83787954480708	1.51212727307444	2.42601433983586	1.50412800298604	2.8267681021443	1.74987849152467	3.15432223097507	3.06880760569028	0.746277696731189	4.63566805142762	4.15835867498596	1.2335072918917	3.1204775869412	1.02427702768388	6.17702911798012	5.69537038541852	5.05913166969495	5.59583550364281	2.111702104022	4.12354135475498	3.62123160194639	3.44511442589138	2.22344517615134	2.42748971293663	1.36376511664601	7.97726900911233	4.62736715059559	2.22404936421917	1.76214348031485	2.13742783371414	2.38849307522935	2.07571262266008	4.12697687895503	4.65932080831982	4.41972981594589	6.34583991440408	3.5671060643325
L567T	1	3.55890410958904	2.39022885659031	2.4266028699145	1.16249132791136	2.15858024900215	1.31064070530419	2.03771942665336	1.81612848372413	3.64797147380681	0.986899151280445	3.38302099541549	3.0758770141654	1.92703715138908	2.40772458837785	1.96824302169494	3.21711008911975	1.32996015649993	2.39750278190045	3.2213622696712	0.690453597358716	2.87185954328729	6.64982514648663	1.23448491849955	3.58464808195196	4.71243238548975	6.49368658110366	2.16418384915783	13.6788527439477	5.39334222936964	2.38411527388084	4.38421461306627	2.43253257390468	3.24802501122153	2.8643793087629	3.35481559557993	2.37998421371677	7.10634482118413	5.18028520307769	2.63246122056221	2.11799982825616	2.68553122919799	0.596882209111523	4.56839505469187	6.23813384583063	6.46940034868388	2.33685357103979	7.17568906608162	6.88783135251462
L568T	1	0.194520547945205	2.59473141119584	2.25539076591787	3.6777172929613	3.47622709277688	2.40626362988245	2.19033561775665	2.4047793134223	3.9244202331585	1.04932359587593	2.9877910730919	2.64342519646177	2.87883743672931	2.71493680392768	2.15916576079504	3.74212619837816	2.49504778407901	2.70253790120532	2.98159650938101	1.56598502593133	2.49445663162292	4.03282644299716	1.14276065130549	3.90267501117087	2.16183007576157	6.64982514648663	3.66263803891455	5.66737358500501	5.14727084568266	2.32640416706416	3.29893619964309	3.94683361714753	4.49800953611144	2.21464675001875	3.72878802882252	1.51116583352215	7.94188397762575	4.79982771575097	2.17488107051401	1.22024529859511	2.49013219482285	1.82209620107025	0.925175822678251	1.97463689926169	1.97893048128415	4.23822722765015	5.86093402907173	2.11799982825616
L569T	0	4.94246575342466	4.00132571919069	3.61153954369522	2.64599925876552	2.67372478320896	2.47619108978412	4.15055438913612	3.71719912505431	4.90182431830368	2.33715856595187	3.59919018509354	3.70755186142711	3.11112140860304	3.22866565961393	3.59106315612153	5.01659919212735	2.66683696834126	4.11185698052947	4.94490495463322	3.76826785508579	4.26102002107051	5.11501181640991	3.05657741327884	5.13587759841496	4.34388138911107	6.31745513196992	5.51250677469883	10.1261615597122	5.77560943768628	3.94488722855229	6.93709972734893	3.27015266281617	5.62830982329815	5.1419904102817	6.11362248553377	2.6778018868834	9.49919446223696	6.33881844406541	5.22133974655296	2.84132089458256	4.4049140533859	0.300998053489912	4.25257220049896	4.21165012086857	4.0290664615124	6.86552574181938	7.44111612062571	2.39400709522971
L572T	0	4.94520547945205	3.62436822316257	3.10546898804083	1.36311119809225	2.54759507707914	3.27841010355392	3.42207356383317	5.05995995129884	4.01282979336997	4.04733659974256	6.26946554411614	3.38395283459081	5.21298113962663	4.26671257103363	2.76196379353685	3.85165107923846	2.28210027910752	2.87333006754418	4.32889909459454	1.39123890299419	5.11830994649484	3.61601475194036	2.78138944545631	6.42563645149413	0.846043181805424	8.01342292420756	6.00927352931872	4.83948433523316	5.01121047317814	4.89742683033156	4.95404191350849	7.18016731231628	7.00650023887878	4.25539336865073	7.16163555661869	4.01857651807878	6.86918356966941	6.73304896462947	4.41463672134629	4.00662327113926	4.6333254557269	1.80780887495605	2.3556987778965	2.25990530224611	2.70196948489988	-0.0639712021230457	6.15886619304404	1.92672698049447
L582T	1	1.39452054794521	4.60957518583094	4.24380324088803	2.25421031748955	4.58965820604025	3.32655894464195	5.78573081029858	4.08727333134518	5.55135770077886	4.08439657085106	5.71459458731467	4.7049487306704	6.69387948604607	7.58932901623141	4.96618734298858	5.62196576312058	4.3090186639015	3.47202893714022	5.8970394135838	4.97688353030175	4.7766780070168	4.37106948548968	3.50529885991277	7.68431928453772	-0.10635739860224	6.04899601071153	6.19990668199205	8.6157243291003	7.21475684047709	6.01648566735057	7.58297744241522	3.56203984483044	8.69398232468197	6.24922827772735	7.47057547163495	6.31522795816887	6.9734425069755	7.88245347248892	6.24271202665277	6.52708857356271	6.96114060539362	-0.00516261088912123	5.17388786623616	1.76182125637691	4.44164939481492	3.78551104294358	9.6841932597301	1.18741518137616
L583T	1	2.94794520547945	3.27901113327818	2.75384123755079	2.72563373901314	4.12397647313327	2.0958091299053	4.10404628518086	3.33280569542409	4.66904641575283	1.56502077431129	2.8909881268267	3.58565238657483	3.73383906155893	1.98712352179683	2.09376972203966	3.84145290063029	1.635753740956	4.71683638743138	3.82121422650547	0.7195061840595	3.51727752342138	3.97774911182969	1.40387586247486	4.73887082378166	2.79263409350827	7.12372002103927	4.30855601734318	5.58702533166747	6.94511708450811	2.99354014689456	4.18372868848762	7.88245347248892	4.37858499690731	2.58114135352596	4.3302844855348	1.36601988677562	8.60136108534937	4.42382902568324	2.70196948489988	1.73062660620422	2.12665459938727	3.0965509604242	2.42253360597708	3.62923665831048	4.34050198647762	2.96923533790521	6.77743430107194	1.15487703626752
L584T	1	0	4.1895327869054	4.28476669111865	3.68475985371551	3.4055631898406	3.16265853035695	5.1893353256211	3.86807674829706	5.33051580259793	3.48730001477588	5.68448234329026	4.43013742103768	4.38670011494602	5.81691552982583	4.52279776533778	5.42457632833325	3.60295500554802	4.65437882483564	5.38701654172061	4.86333049452943	4.92677025204786	4.67705470230166	3.20833101737252	6.19588498387929	0.629407742927302	7.51295620376102	5.78721299341294	7.44111612062571	7.27518992084413	4.89742683033156	7.11470839559149	3.88413868298838	6.90641403659204	5.25666906176666	7.20484720578059	4.25257220049896	7.42949244133588	6.36538607384545	5.65017945727586	4.30758629035943	5.60313818625825	1.17884084205014	4.55885922028947	3.11597771539771	4.86893324379136	6.70975980232359	8.66159355084832	4.44637508123914
L585T	1	1.1013698630137	3.69139997418774	3.54595010675253	2.33771890568304	3.89029284726063	2.30424658573636	4.12785657226385	3.49680732720566	4.88368778095628	2.9745649758719	4.32693089426331	4.20676243916325	3.56810832451803	5.13587759841496	3.41033133152162	4.48822132845742	2.89396777509804	4.51122984388017	4.26051586450562	2.54530159403044	4.47703139398285	4.07416125086612	2.54730417339037	4.6345042435415	2.22549232482498	6.53829052788507	3.88564833746726	8.97226846016811	6.81175122505408	3.5763834989304	6.61978839215757	3.49222334827187	4.9025454867125	4.2460847337109	5.02943938903042	3.7591810709272	6.41009228487795	5.80189060335896	4.74336816104308	3.54790978761491	4.98777607543475	0.383493805754079	1.97463689926169	3.4312730906573	4.13736470059698	5.8050513661437	8.04040087503446	5.21759137002335
L586T	1	2.14794520547945	2.74781509085851	2.04973619048072	1.66191434012438	2.72129898233824	2.11740436271735	3.13486503381669	2.87943656929797	3.10519346216911	2.25214152482603	3.66298527812263	2.51245977449695	3.17471512926279	3.60533972414567	2.36296939421673	3.75701450434131	2.9554428884847	2.42900698860451	3.5667637189772	2.3556987778965	3.35767013838786	4.96471893164269	1.96704864425974	5.34384669218255	2.12697210188959	7.20981034049132	3.1844921218163	8.872523105521	5.08719134109887	3.9373084358975	4.03869561901126	3.56879748143305	5.94068360363591	2.88868870936377	5.96970285450505	2.89070582971287	7.06593207996096	5.79743138768183	3.33003066531688	2.40101357188513	4.1605513793232	1.72747035808202	6.84361890616576	2.86117110584079	4.74402529210369	3.64204797995202	6.16882363585186	2.80528004329467
L592T	0	4.4958904109589	2.8727438165164	2.5909954005064	2.42573459318511	2.73682844886047	1.7389618795464	3.63786409773683	2.39197906840731	4.55154144185538	1.450462800833	2.44802566417138	3.07915035238401	2.61981755345152	3.61672333096318	2.73740795750308	3.90267501117087	2.1879208675053	3.27961899600059	3.52295783437655	0.931213029339782	4.15967720183884	5.42559945034746	1.9116242819727	4.57186970007107	2.687285790169	5.62700549953214	4.12187869857709	7.55107507901139	6.12333730452236	3.10787892824488	4.96618734298858	2.75930411951794	5.03419479328418	3.17531815537404	4.71303766280664	2.48955726707118	9.43515527854495	5.16234413484805	3.47557116937663	2.17309195816077	3.95278249249236	2.1471868539344	4.74991676107271	5.30755545736586	5.62196576312058	3.69670886336146	7.74948971217988	2.99042258888142
L593T	0	5.13424657534247	3.66406207426525	3.01147526359962	2.29888920377493	2.8727438165164	2.37442373646359	3.83129712100676	3.77380571216598	4.41921306569661	2.85532851221616	4.4368890936883	3.54757789397562	3.1207773198252	4.21438280590216	2.90126175837116	4.2071901804817	2.37471445246258	4.12742542622228	4.01817772268494	1.76428132772798	4.22033872714853	4.24424875622564	1.79664729197186	4.83392611834759	1.68459249302296	6.15276282088277	4.81200942325078	7.09718959898899	5.89073442194086	3.6851038351555	5.58331428626475	4.47170180533095	4.88582077678987	3.97213864144869	4.97151463285945	2.87156695571668	7.23425577044267	5.49295580419718	4.33077960761922	2.8171830998313	3.56472850727808	3.59711140978806	2.36268988400446	2.31235497535396	5.88755359792428	5.93252345531776	6.94511708450811	3.73599435984597
L596T	0	4.36164383561644	3.65837501860899	2.62010133876084	0.918784399998848	2.69212508711938	2.10304211491404	3.89258801002881	3.22561796481715	5.46320573496363	2.68178965132602	4.35969038523766	3.63996164498325	4.67830078201849	5.53096206681209	4.3912026054684	3.49945197564491	3.38583614943829	3.02383235201076	4.61899622257739	1.52720232859825	3.63471101524828	4.7917464933927	3.59442656271146	5.48142803405811	0.311375473143403	5.18565478090056	4.83667621719928	3.95516842517133	6.0828709112703	4.64343341202899	6.44071998817364	6.9533780235941	5.74568229802739	5.24720945423106	6.8581104464042	4.78903835177386	6.66226077913459	7.77938642934683	5.53322968818096	4.83883124112428	5.84239366117097	0.914202002074796	4.35865808468925	1.44023960343465	5.1428371010227	1.85297017319938	7.93321899586723	-0.00958470963591088
L598T	0	5.02191780821918	2.59300025391196	2.01195953747828	2.42397885455313	1.63046150892264	1.35377339820046	3.48180421004315	1.38514752983428	3.4096971837699	0.573750447440711	2.41664093439898	2.57285310281318	3.06119823953341	2.82058749457723	2.27029422188257	3.68648689375144	1.83101609792254	2.61895891188852	2.51359680359011	0.965588144607731	3.33723082523655	3.40039734627556	1.00821571918814	4.71804973709922	-0.000856459457331066	5.4443331550252	3.98993557820046	4.54764197461651	6.07340441988479	3.36308717065569	3.53318022448276	2.06722745667678	6.28965863746622	2.11892147962393	6.46159069044071	1.68016183804955	11.752433618422	4.61074745074769	1.95380271348775	0.817096530894779	2.27058618574021	2.91819995117763	2.14306865014982	2.22493173730939	2.05365187881395	1.46933059941245	7.10180641419081	0.182529027539068
L599T	0	5.03287671232877	3.25049318555965	2.44509063595393	1.0320829298904	2.75788117940361	1.81894113480791	3.60053397061517	2.95021596841821	3.94997081261971	2.12131344855855	3.5192808573436	2.76484393783623	2.41898109006858	2.6763403825895	2.4912424339851	2.69675206872168	1.32237488907605	3.19017222927252	2.65755701520365	1.9015522374852	4.0290664615124	2.793801605788	1.51794734231887	3.81142876269787	0.501612942474553	7.0318949080369	3.80479883640629	7.95057773497756	6.31522795816887	2.77030729528395	4.59374359967315	2.89305128373578	4.19504081354405	2.48106210088524	4.79644333593279	2.28825057535588	7.33358195137628	4.22858140707971	2.23823573978477	1.48887922648008	2.40044162403786	2.82910185698313	2.01494852840145	3.61986441239161	4.21075399996343	2.90819835664555	7.39482764826289	0.485607345770668
L601T	0	4.26575342465753	2.31940722139387	2.07206645058711	3.09125253056194	3.20833101737252	2.06871059867174	1.95412744670437	3.10577677494964	2.77350320231987	2.05725373029517	4.3244815070761	1.51794734231887	3.38046284990495	2.84947980834682	1.91223849916429	4.1171052478522	2.40715020958802	2.34571138414092	3.8051780828835	0.439073486838621	2.97983904952495	4.85130075671806	2.06022987491031	5.54648951168812	1.80994760503726	7.64285273237064	6.15886619304404	9.76667816289433	3.53416959541486	4.05611121497808	3.3023952704819	2.71840734099598	5.8050513661437	2.86057274770294	6.43040214941142	2.73596416656793	6.70975980232359	4.70178856322506	3.19954329767704	2.6926927535864	4.96324937901456	0.118052200387528	5.41467983098274	2.1938588430267	4.39421886980068	0.850500525994182	4.31044952386514	4.5096418913743
L602T	0	4.24657534246575	0.759728558465319	0.854679038665162	1.5224171933726	0.601441429544477	0.920809576237308	0.165412810685037	1.82458637924976	2.57113807182068	1.00427059115295	2.10066460672184	0.931811039489294	0.822841436337561	1.14121456542171	0.733748402461827	1.96913772341649	2.18703765708216	0.526510103161064	2.16035367853672	-0.0173586947521298	3.5900534860259	4.664167789836	1.29789383218163	2.96096428648196	0.316693700101705	4.7375489556087	2.73541083493348	8.97226846016811	2.92693349401061	2.72359219986301	2.37675937992277	2.04462997244716	1.95039427735991	1.96061830106037	1.77803334254398	-0.00500575278875559	6.33881844406541	3.48438139358864	2.13354027187944	1.28371687239954	1.7667727338279	1.03059485501837	4.25773102035114	2.35132109906322	0.703049970657927	-0.134005658145964	3.17144244036605	5.56597060377194
L603T	1	2.66301369863014	2.23553860304412	1.50828421908399	1.00790436988466	2.05092109408111	1.07549308427977	2.13953746991487	1.86200668431712	3.47590203681493	1.13368990290461	3.43285086394994	1.90067042030118	1.18171920232945	2.25298833986258	1.65061249373325	2.94470456857429	1.64078321052693	1.10185408479602	2.5177340291742	0.592295154338012	2.55764899423818	3.65071144558241	1.47387197854137	2.47963212552056	1.95502928549902	5.04614407514324	4.1959133371375	9.08220423078833	4.80452788639974	2.17340256871744	4.2080893367142	3.5382274835967	3.27994723868764	2.31235497535396	2.8128116585339	0.948071147634728	7.24972959705655	4.1036180877514	3.2216928938387	1.9949856842815	2.95255613910211	0.325135813191044	4.58096511973512	8.17556185218193	3.80033926405565	2.59414486738428	5.82429643817655	2.37617331328221
L604T	1	0.783561643835616	2.75672783449022	2.24002824519496	2.79949634830865	3.29073971635267	2.19597552831107	2.9560141066394	3.70935881750827	3.71363436531452	2.56743560577134	3.54192319226779	3.24893172720154	1.55675080534386	2.8678298608226	1.98682858254113	3.66298527812263	4.31669822184226	4.08222914394598	3.1829522723809	1.40355384679853	4.01569973803008	4.07668721076521	1.55521410293689	3.18386697903641	2.2453320773185	6.56707311392264	4.48984982971707	6.84731381072599	6.35067921632172	1.48567660497307	4.59374359967315	4.22126144619903	3.12136560899595	3.14145227336236	2.42631302181239	1.23735829246258	6.34114800631307	4.82017363104533	3.11201496475335	2.17252278765349	3.22532948286994	0.655486755342715	4.2744488351217	2.97723037384885	2.97810867745333	6.10604065216211	7.03602406742576	2.21932108559003
L605T	0	4.74794520547945	4.18638191018312	2.9877910730919	2.12847730819777	2.41928907299014	2.61136359748493	3.71434859039312	3.55124213554957	4.96243318201521	3.06324217893084	4.21119555934238	3.83355515982277	2.21903908698217	4.09029151091259	3.37322748481235	4.55940807394866	2.77118857313858	3.39690544129459	5.1419904102817	2.27118223092978	5.03809586760461	5.85618059188688	2.4842727649889	3.66406207426525	2.52286813190298	7.08339522391018	4.51179013615072	6.66855415970084	6.85091826258766	3.26982303038564	6.61978839215757	4.21665966646329	4.30663365272028	4.8360190858699	4.17790104354817	2.46520275767098	8.54330011444928	5.28002282466729	4.8604954451365	3.78180311089803	4.1479355341624	0.468227756977809	4.59673662838121	4.72116415058111	5.35322488496204	6.99398140638296	7.0878178128471	1.57208938983708
L606T	0	4.40821917808219	2.58432493393291	2.83170890576464	1.27926267179527	1.83513847281989	1.716725088453	2.03588277440398	3.04630117047921	5.05255732099535	2.37035169260746	4.66599554896146	2.77702777966661	1.64078321052693	2.14306865014982	2.08534978702618	3.44795865913588	1.71576321249513	2.19325798028629	3.48341257110615	1.15768264112831	3.6490246185664	5.72992787101169	1.79881991983084	2.33512910974379	2.98809345062169	4.50794199184948	2.08806100601712	9.20740498525542	4.8752121601076	1.74801336410358	4.79038019155793	1.00181610376374	2.66423990377512	3.24258584121636	2.38233086350782	1.60355884396566	7.09245652083188	4.27350630017528	3.37636850929057	1.58860986232326	2.38643361284273	1.55299797478347	5.71174490652489	3.62684821176102	2.1234281599846	3.04983279716538	5.67256219007491	0.674883890158044
L607T	0	5.05479452054795	3.61917534685281	2.8043733685301	2.55530014575955	3.15373747487261	2.72822114540889	4.16191450904637	3.37322748481235	4.56221700271064	2.49679059247117	4.43954816867002	3.37918354516789	3.13274070804796	3.79001791891252	3.03112805653925	4.00577908477552	2.88259609435495	3.29104584108699	4.18683320335792	3.40845354835249	4.39529286407873	3.79961614916086	1.84961432371618	4.77537593852799	1.05410210715898	6.74316087314044	6.07340441988479	6.37024414283621	6.57297847878595	3.73054569875608	5.56109473132206	4.47117721414513	4.89159511763907	3.9030782565568	5.63611564519723	3.17804604430627	6.66226077913459	5.7370095880173	3.78031025676647	3.10338966200537	3.50305245406421	0.770366511910304	3.61707259900135	3.33569627446884	4.25303209691732	5.61810958074115	7.49422249044052	1.63015685485949
L608T	0	4.44657534246575	1.74543334784638	1.50859836405223	2.52600958734769	1.62323711422497	1.71009629746204	1.85923164167855	2.28298036757596	2.39721885955014	1.73122849804068	2.82386865497865	1.45591062114206	1.87344608936004	1.78542664663829	1.16374959681892	3.58904186583368	4.97227822404152	1.56535238098404	3.02788625090034	2.18323151502457	3.88375422433609	2.60059359035048	1.17407763433722	4.14084166261614	0.222563670609912	6.80838792190567	5.3573515308316	5.71174490652489	3.56237917236358	3.42842745827383	2.85240312824496	5.01899130077446	6.49645210812964	2.50375977259641	3.64552748354997	1.7680250651744	6.8049134626162	4.46157030466769	3.51556682198048	2.04011560497766	3.44091741334072	2.53606519971283	4.16905209352298	2.95398770599676	1.10497918381483	2.44393849603675	4.27959543462658	2.48955726707118
L612T	0	4.61095890410959	2.7645764344687	2.26168180381783	0.729164254595069	1.62985393079167	1.46933059941245	2.94908532066076	2.52741060233316	3.75628680941174	1.69527451976767	3.60087768724877	2.89043338013416	1.6669693383305	2.25692641887086	2.05667241629893	3.31035914378515	1.62604685156902	3.24019021521853	3.16569610529804	2.63878311352817	5.3785054715869	3.05657741327884	0.633498547899256	2.62209853611426	0.222893628669183	4.80385638776323	4.60371137338235	6.42050490376028	6.49072905908863	1.93564780287732	4.72931999157657	3.27841010355392	3.15432223097507	2.55647612069054	4.28755523281964	1.1169947916791	5.7216102554235	3.54125603283968	2.68581902987782	1.66633329900447	2.41235879234015	3.69740676271129	2.82206463970643	2.45125875639255	2.6627981657186	5.44763474504434	6.93709972734893	1.96184300997771
L613T	1	0.0520547945205479	2.40215931193995	1.70126935949063	2.50375977259641	2.78573443158334	1.70252627194847	2.53488709185812	2.08383206899904	3.73274352931943	1.33248419243705	2.69734210856363	2.702830152854	1.84045064065311	2.54701462997781	1.5838444363138	2.51245977449695	1.25145414079785	2.7640061047293	2.89217152768364	0.647714734469603	3.03262226970972	2.89832303399134	0.888674229224323	3.37514091294902	1.31413619082824	6.33656279088369	4.86333049452943	6.09449725015661	5.97459205861979	2.08021059483195	3.80218532181723	3.96362490843835	3.84488557458803	2.06112632398712	3.53349565276799	1.25928972824797	6.77063339154067	5.00412480859129	1.83545150894641	1.18873605626782	1.9192911566656	0.249206349035321	3.23259765597922	3.08563240640683	4.66904641575283	4.78711957806794	6.32445318058297	3.15702559895339
L616T	1	1.12328767123288	2.37091820874376	1.5370909000379	2.03042578861191	2.84509638093499	1.1002917716324	2.6627981657186	2.27538276781504	3.66615279728593	0.457387647257873	1.51472131685526	2.45334297201941	1.81489610602504	2.31265146650607	1.11235550336877	2.90187016549058	1.1377522778175	3.03112805653925	2.24236158131575	-0.00573843217109477	3.45315114838529	5.46209047494054	0.690716719008327	3.33127456746492	1.24240096083446	5.93903013079282	4.44741975440795	4.12785657226385	4.7917464933927	2.83432592078028	3.18510301348328	2.25957840838619	3.81518734099471	1.83671672997881	2.88259609435495	1.99014794710337	7.94188397762575	4.6623487517314	2.1659419607336	1.46420421313894	1.93443216471978	2.17427794274401	1.64932165849504	4.56728836698547	2.73367732932556	0.993415309555539	5.82277543414762	1.3413284250573
L617T	1	0.652054794520548	3.76754066498563	2.83816801317273	0.594865913466509	3.55296373388694	2.19626570270268	4.06070794387077	3.4544498830795	4.74535253818879	2.61895891188852	3.50725568656783	3.90073241298664	3.06880760569028	4.62795040599917	2.95021596841821	3.6476163797284	2.81688066038709	3.58732801739765	4.2488986106646	0.986006547820727	5.20916408251911	4.20850772682337	2.20805494020475	4.24333309875002	1.84197424068152	7.02334992157193	5.95930698256884	8.67788904205665	6.88410606256463	3.47003327461891	5.55492264389628	4.83325650102433	4.45995042637328	3.9283175555466	5.46434453386897	3.81219161441461	6.99398140638296	5.3912099689423	3.98626323199413	3.16386416859704	3.27655785830439	0.473959090086922	3.41888861412226	3.49320528509436	3.39284385492242	4.13303904808464	8.47741217460842	4.08986611869
L619T	0	4.3041095890411	3.51286836176829	3.68544876547997	1.60069903932259	3.16265853035695	2.54444828097813	2.77614919369728	3.68790122330288	4.69687607210915	2.74120267117525	2.44539054641372	4.49255126278437	1.85454093954584	3.06471955416056	3.33941897183414	4.43850247831592	2.30887569527606	3.98182910336443	5.01584285816532	2.9929833254499	3.99479511625074	5.6805068290331	0.889785821368991	3.44511442589138	4.52502867590951	5.76704521963571	4.77537593852799	9.64496571261426	6.27412774321771	2.76570656223362	7.31720581555363	3.76423963721557	3.0032444506639	5.34915200884301	2.31588971970698	1.1897168116958	8.46416127672788	4.41767945900709	5.02138361334962	2.30007431234927	2.5331410937672	0.212265139680178	3.82380551549666	4.44906752874915	5.42130763318823	7.80262396698974	7.00223745711782	3.21681899748788
L620T	1	0.926027397260274	2.97190736883813	2.78807377063748	2.69157460060981	2.85885078776205	2.17516256352084	3.24561004781859	2.54730417339037	4.2460847337109	1.42611923694162	3.34910283620133	3.11628206542016	3.26426361015467	3.15702559895339	2.87419206005159	4.37609772772026	2.15377066811403	2.4398463578016	3.71504127265941	2.55676722085	3.8933634701241	3.91120293048731	1.95657567234295	4.85979218447921	0.560599722260488	6.10418148334184	4.6513888520812	9.18305796610474	5.73990376717451	4.75314904945532	5.32345982529269	3.29440012414176	6.06392268811383	3.62229902064256	6.28293303875534	1.54567613810568	7.0700604748735	5.84705516621856	3.84070349791471	1.68863833335726	3.51254139920947	0.794824501519697	3.52588406554756	2.90532116768104	2.58867509486899	5.8939768942673	7.65694813508315	2.86634671813343
L621T	1	4.07397260273973	2.9745649758719	2.78281704954913	1.9452127000611	2.61048400370211	1.85050442537731	3.25234369014721	2.82530554951313	3.75046426814882	2.0491204929378	3.3897223632675	2.89748044176806	2.80064803166053	3.23228972722163	2.59646707044514	4.15705398218079	2.40307196486257	3.33878125281173	4.07121465139744	2.81164593980397	3.58666617754155	4.95640782990631	2.01676297893111	4.76872473222851	2.42748971293663	5.35628805973381	3.7723141378516	7.0878178128471	5.41467983098274	3.97213864144869	4.84287451167008	4.06028612655497	4.8381160505991	3.24288509344027	5.25286479013714	2.13473205781271	6.64676054450301	5.3294815580123	3.45643093089023	2.81045860257415	3.95360757465299	-0.00708782911189279	4.49636170173944	3.85929265419265	5.08719134109887	4.84013818380308	6.62870490434932	6.06392268811383
L626T	0	4.36712328767123	3.83502914846964	2.77934575362045	1.51859622973845	2.66597377602676	2.76224098402213	3.45218893712064	3.74757865919284	3.93886200575975	3.37072308699254	5.08134032281577	3.27808719551093	3.99359826199642	4.11011608665945	3.4055631898406	5.28581908218203	3.71755471483464	3.5115486686349	5.01043422447891	3.0903458044754	5.02695483392508	8.07764953712259	3.33846953239743	6.53542614972442	1.13869058158167	6.49368658110366	6.21269123741453	6.95743513386382	4.76942105588196	5.71459458731467	5.90809597792788	3.82380551549666	6.88061385101942	5.04614407514324	8.24019263978095	4.03911548898829	7.07914295832509	6.5931431075291	5.36043957684493	4.79577100179867	5.7656282710933	-0.0114545273999429	5.55614916702256	3.99439481159218	3.17621856589807	5.3294815580123	6.89139590586055	3.90537242645746
L628T	0	4.22739726027397	2.97515546507137	3.07558492059433	2.40685415006896	3.67318347156253	1.89389791433109	2.79864124904185	3.2471065089272	4.34974985545269	1.72403768453544	3.47003327461891	3.18200055627789	2.08774848408455	3.02703865944492	3.69031775302249	3.75270319577581	2.5395182166737	3.08887769708605	3.83613906965157	0.507761823647896	3.22743041376516	4.36710924702811	1.62921189256668	3.9080734723084	1.68430431143162	7.23425577044267	4.09728772711017	8.81546285477816	6.18746451958442	2.46490571097282	4.49419189298187	5.36897956025164	4.47062132262516	2.98659382593719	2.72764056836109	1.50349313192695	7.04877347165211	5.19486446510713	3.05657741327884	1.80036693295053	2.6627981657186	1.55802215344252	4.25586101781291	2.77732422245756	4.03034790905418	3.88488112131161	6.72625961412214	3.73993708186424
L630T	0	4.03835616438356	3.02876834474299	2.42253360597708	1.80380401821266	2.80844349550992	2.60059359035048	2.76311087935586	4.00050664837559	3.54226461204167	3.24441307078741	4.14926607549783	2.69675206872168	4.04774686065082	3.37261351842596	2.57653541475564	4.2419301461992	3.14446574397553	2.65378315903465	4.70864547769937	2.65955686637261	3.78329989009949	6.34114800631307	3.01028431982896	5.27017495193807	1.34068201146479	6.40256266362009	6.19796061388575	11.4976164845033	4.64708562439554	4.4974630034857	5.36455377201221	3.95318008025283	6.33881844406541	4.22490257823841	6.82248859914134	3.00297183469958	10.3295662889941	5.48028061151586	4.87454112934588	3.86885085656578	5.09567605734085	0.42177280399605	5.75712482804492	3.12282324792317	4.73246413699649	4.75180443828018	5.73990376717451	3.42714403002945
L633T	0	3.76712328767123	3.55262198185553	3.39190154511793	2.78224394263127	3.49551515931883	2.49359786817448	4.30322245382216	3.28334755124458	4.72931999157657	1.7664589302645	3.90537242645746	3.83168411188265	3.94920898314789	5.34915200884301	3.38333550668302	4.57186970007107	3.07944720544595	4.11666180602719	4.34780357084113	1.88378305921127	4.35174354526776	3.18107626016745	2.63791016054772	6.30126280524456	1.47831929682807	8.05904076669763	6.44597930035749	6.7227727647784	7.36128887354597	4.81946927779971	5.73283214041673	4.97305496261252	7.93321899586723	4.0206507075727	7.50057201661488	3.67530091691929	6.9533780235941	6.73985284257536	4.03119585084164	3.74358959429023	5.08054415075645	2.89156745174952	4.14262056631943	2.76513609610309	2.8267681021443	5.26238573662064	8.47741217460842	2.46142869555915
L635T	1	3.5013698630137	3.56640791048988	2.43338909194516	3.53349565276799	3.58904186583368	2.70223935778827	4.11666180602719	2.94586339401922	4.36462321183077	1.82951066550773	4.29043087911796	3.52555971584073	2.98218792817186	2.2331348535609	2.35424461197774	4.07970618743754	2.73512961615682	4.13004913380518	4.26386917018003	0.943699097788087	4.37658900767718	4.18196949073495	1.69497814534335	4.97917207726841	2.19325798028629	6.83295336816899	6.96114060539362	8.36501052572283	6.36780401266523	3.99400314480451	4.32247277337751	3.40845354835249	5.009665650461	3.06236879891974	4.34388138911107	1.8121053303363	7.29097712206856	6.19177878250129	2.8623501223065	1.7891391816402	2.53084325530729	1.27223239561151	2.26409324524675	3.10962851814005	3.70935881750827	5.03102051333319	8.03110081439372	3.55530967253794
L638T	0	3.6958904109589	2.08083934542901	2.32843122620792	0.951263086267214	3.33941897183414	1.35984031915761	1.30838713087014	1.99739759913164	3.71327183920546	1.30077555049943	2.29240895990986	2.78396739936028	1.01334479515996	3.15137444010413	2.24590874784799	2.5450208114188	1.86543800963474	2.94000992144021	3.19104989998868	0.125179683306006	3.58732801739765	4.08945188119719	0.861422304496493	2.43866867573668	2.5089432378029	6.13890013507562	3.15404098317751	6.78445415347222	5.58197529139049	1.94765729970878	4.13561985431223	3.61951079771538	1.66729447745976	2.13414660946802	1.8071778841887	1.75992265457066	8.21780433577703	3.1738188432676	2.34420410103942	1.78142929038158	2.11951736369892	3.14475134740751	2.93861096872348	2.12160716946422	1.26997148982044	2.87972581796136	6.54107354700203	2.6751830861907
L642T	1	3.1972602739726	3.4096971837699	2.41812147777269	1.74637407814448	3.29317041063654	2.05963916446185	3.18015640421785	2.50290813894798	4.79577100179867	1.66159459080184	2.89335432512266	3.66298527812263	3.58666617754155	4.15574942154146	3.28304624539882	3.50108353246258	2.64918312163596	3.68544876547997	4.10489736828546	1.22401122310929	3.82533058988091	3.07528678250194	2.03253023224908	5.63087396798731	1.33436092119657	6.59042312996242	4.41463672134629	6.19990668199205	6.05650703422979	4.58844946016852	5.14017880957538	3.64101439910148	3.84790730149936	3.31753849500356	4.60484740739447	3.29805294787579	6.08868328859881	4.80187388688447	3.28582240767934	3.35450272161459	2.86986388825656	0.813535123674756	1.41975790067827	2.46289139763501	3.14175161467754	6.00927352931872	7.88245347248892	1.71386478312254
L644T	1	0.772602739726027	2.65984955971687	2.39518448066931	2.7845428889682	2.00343218392659	1.79664729197186	2.2950422637844	2.793801605788	4.05654186713797	2.37063367621227	4.21665966646329	2.99588444122934	3.6784303182557	4.0934015911757	2.84452460489391	3.32187618970108	2.03771942665336	2.80957591000585	3.14475134740751	1.71609512545867	3.45186894332432	3.34033230514579	2.24088803281084	4.78324654566395	1.49115398336833	6.46159069044071	4.27634336317277	7.45864328944334	4.96995018786041	5.0666111730052	5.8363589671041	4.68069570369283	5.84705516621856	4.06449320475885	5.58197529139049	2.98482561754777	7.38346648069815	6.06770854587716	4.37009300523866	3.51286836176829	3.85929265419265	1.68016183804955	3.33755134318174	2.96038031623294	3.23990016471309	5.41253294332773	6.79129051683159	2.33168303301806
L650T	1	2.7013698630137	3.08803387883664	2.8066945127719	1.71197934305658	2.75126079634561	2.37091820874376	3.46058407884698	2.85123672873648	4.36111939844236	1.88041025484581	3.27323847787298	3.53954565700329	1.80253585939772	3.47492345436102	2.67458455930623	3.58666617754155	2.94646184335656	3.44188791404692	4.14659385497484	0.751791824450529	3.82305758343877	4.26386917018003	1.48470983039122	4.04363965978511	1.62386175382982	5.74430131983202	5.77560943768628	7.60909316233063	6.67495935350202	3.73093331467408	5.61049067419034	5.36353552768308	4.01569973803008	3.31940752563184	3.99847172764539	1.03898153497594	6.90265492937068	5.72013572741848	3.33218255397106	1.52145667104198	2.42991127071619	1.93443216471978	1.55994955909705	2.63933715580884	6.5931431075291	3.9623723940867	8.01342292420756	3.27655785830439
L652T	1	0.0136986301369863	2.93773421227949	2.23227106589633	2.67835446269278	2.64400690809702	3.45643093089023	3.00000152753372	4.1439348291097	3.35292964139866	3.1282314903679	4.68936423802428	2.72072126577639	3.81482163727116	2.22757672949405	2.22847434510205	3.65660621842988	2.33977540053244	2.47035236194739	3.9380752576649	0.750428321839556	4.88013805352914	3.80591387027548	2.21932108559003	5.59827429038323	1.06355715671981	7.32304436684885	5.25096829955864	7.13297030253633	5.00336007056956	4.12571958182092	3.95714345763725	4.54878075472037	6.36051318163439	2.9041881603238	5.66737358500501	2.38499839166382	7.55107507901139	5.80645336749221	3.18868558332152	2.82822457399221	4.42226233895462	1.36757173052988	5.26432362092392	4.02604825303683	3.55296373388694	2.38292340969588	5.49987755635277	3.4551230452569
L655T	0	3.82739726027397	3.56810832451803	3.02992922285087	3.01792070869734	4.1461758279684	2.48486007964714	3.88182454988377	3.76497646153072	4.90471561116696	2.62477409374723	4.19546541193686	3.7366952146025	3.88488112131161	4.37858499690731	3.62021083838066	4.31864994441246	3.51354844962869	3.97048583535147	4.82835636841816	2.75298821903671	4.51295215111669	4.01692124976008	2.5680316822196	5.70892152270697	1.66191434012438	8.11611553440857	6.17082489501128	8.26170461050409	6.35817702116529	4.80521971106393	5.72858657949892	4.56507751870419	8.19669564595388	4.38216026983408	6.26946554411614	3.12581562920805	6.93350587888863	6.31522795816887	4.32889909459454	3.07704173525216	4.88939932327304	0.695737867829088	3.0317411744292	2.71608527193089	2.66193017046316	5.96797237258192	7.97726900911233	3.94003952196298
L656T	0	4.10958904109589	3.42874711178034	2.56050169322535	2.75760623307153	3.47981803428359	2.76429177863706	3.5900534860259	3.77195012046259	4.66355421444605	2.12755394485618	3.21564160201837	3.27808719551093	2.32991388646039	2.75930411951794	2.65755701520365	4.36163092777969	2.49013219482285	3.59881283159529	4.30272888686682	0.73642334646889	4.45007686308251	5.1252492691593	2.01585921421035	3.69462556013141	3.50529885991277	6.16688650773965	5.86412545820043	8.69398232468197	6.14857197064718	3.47266516777217	5.15966608454529	4.00620347591448	4.17394466198603	3.37576617003009	3.69636167647443	1.50698174677986	6.98976448099834	5.0002252449278	4.12615488268868	2.67112820122037	2.93336501764666	0.0783166129805404	4.40029644404147	4.07668721076521	1.69877149451464	4.70806696618197	7.05279506367797	3.10039654395829
L658T	0	3.71506849315068	2.78310348323134	6.64076186328156	1.35825115887244	1.29789383218163	1.52176548332146	1.34163400902949	2.63904706988831	3.82266388042817	1.18581507819939	1.60135225449593	2.72159258460266	1.20622383337537	3.44415219247969	3.23198459585547	7.60909316233063	1.74956463684487	2.05934867134011	3.02788625090034	0.514989937435701	2.37442373646359	2.26760633779163	0.806736255503938	1.61336474182486	-0.225078758444243	2.96483200895107	4.85633663481199	2.66860107222187	4.54004985949251	4.03827737461595	4.58328439146604	0.429845879785099	3.25597366402882	2.83230844454344	1.5838444363138	1.43028327896089	5.58074220392059	4.66475049567784	2.98838027463999	1.04536775727463	3.09865318367954	2.84860283485531	-0.219361720256672	0.618953190887298	3.07558492059433	3.3262453946477	5.81538818176352	-0.0617279167572765
L661T	1	3.07671232876712	3.75234698526325	3.62301037715727	3.68125247688277	3.64587401870967	2.50662144829584	2.9839651605449	3.74467373764581	4.82633468543696	2.12160716946422	3.88988711549611	3.69031775302249	2.35366739051214	3.96276195585221	3.1225205721064	3.58870302905165	2.20954083544498	4.38965555575454	3.80995906741849	1.64609514523843	4.21345650047162	3.27292055402302	1.23512204873767	3.58497641286526	1.97250176616576	7.13757370605814	6.01825282343054	7.08339522391018	6.62568853073659	2.6096065572047	5.66865272647019	6.5075359704989	3.39659907450772	3.34500065345782	3.07944720544595	1.97954539419176	7.23926475494921	4.29803452499485	3.30453536394533	2.5194573209074	2.59011634257447	3.00733800042575	2.64628575897963	2.09225208227041	3.14781418881932	6.47224974289634	6.91427179446106	0.403524073302599
L662T	1	2.36986301369863	3.10816383155898	2.71031451930144	2.36591961651186	3.08385247104152	2.28943088113783	3.8784312182546	2.80927578543058	4.37155725111905	2.15467060956349	4.22722985794349	3.69104013606731	3.27596117858518	5.14819482938472	3.46937190659532	4.49255126278437	3.16447137211106	3.08031516135778	4.59673662838121	2.14218474619655	3.96318038749544	4.97073246912515	2.71060940408293	5.011961490004	1.6311376295765	5.70082709319913	5.30951413795492	9.49919446223696	6.129019197174	4.82017363104533	6.02002606692299	3.81369632582397	6.03078419357792	4.15661801942923	6.45381471453568	3.87034088364061	7.02768620856247	5.3964610769987	4.15012504651845	3.91198605719792	4.91041399732614	0.170052787948264	3.51994551586664	3.13842551092113	6.12333730452236	5.6805068290331	7.84215438446399	5.74130507653519
L663T	0	3.53698630136986	4.29708558636525	4.38915921835155	3.80441263835922	3.75415037738013	2.87683589136596	4.68190702555946	4.02604825303683	5.09396044729438	2.80064803166053	4.56673358725724	3.8547327204514	3.08324427794305	4.62134578466492	4.22944962054619	4.61314716874287	3.30112002769148	4.57809006314064	4.70621238574227	3.29863603704392	4.48927194760017	3.43285086394994	2.81802397414284	4.66112524105534	2.38966489199976	7.32304436684885	5.77699479813051	6.8260974064739	7.14215090005813	3.6316373911252	6.61391568919355	4.82633468543696	5.10583781047262	4.35711919905358	5.62955491917356	2.60413256543731	9.31348592667375	5.21202831152812	4.80119550225556	3.04867698491038	4.07879958770915	3.05743945515495	4.02732259209539	5.39973046555275	6.91030351200879	6.96540786523933	8.13547509924613	2.34657738924529
L668T	0	3.25205479452055	4.16905209352298	4.42905033355306	3.48145780033177	4.24099629254992	2.91672665489916	5.31261917706419	3.69462556013141	5.32345982529269	2.80007276711419	4.8243137608645	4.25210230255357	4.31864994441246	5.86717819179526	4.66842774125934	5.08974313328206	3.59307267063367	4.1748490528586	5.7370095880173	4.16233702783559	4.25959288922783	4.11840994429416	3.18139600311556	5.87191965131603	1.33030106523111	7.28561581918205	4.69627463672202	9.10427274878892	7.81050801720642	4.80860201241465	7.03602406742576	4.37758166844056	6.45629216660137	4.72549970618218	6.26258153606047	4.22033872714853	6.50466003650658	6.73304896462947	5.02780882744256	4.15488973917747	6.31291809993753	0.799651499551563	3.5462813267122	2.9757283380437	5.22880846006467	5.64255833420649	8.97226846016811	2.9397335811296
L673T	1	1.55616438356164	3.17203764500657	2.81659831990246	1.84807007503469	2.64196609402892	2.39779467982238	3.27044535477893	2.81546465691232	4.04649649787158	2.01135301163316	2.8643793087629	3.44957188473412	2.19714698171703	3.58359870181545	2.74003638277703	3.95714345763725	2.60760365727388	3.27869863368768	4.58677344696765	2.49359786817448	4.21758889652212	4.50461148481576	1.79476946196437	3.94250071846316	4.58965820604025	6.72625961412214	5.76420733435749	8.77948484945191	5.81538818176352	3.29805294787579	5.61690308342947	2.72476893379612	3.61186214319599	3.58936234083302	4.33898177472316	2.98307688187776	7.77938642934683	4.83667621719928	3.72331434939935	3.20076244846558	3.49849411941377	0.684113935748546	3.41257359686626	3.6746118396168	2.8163224939065	5.16326616419156	7.80262396698974	3.4768370958824
L678T	1	3.05205479452055	3.10816383155898	2.84395271352501	3.2016646480052	3.43093879752581	2.46403693147813	3.9197759593245	3.32810440013583	4.48135296589497	2.05182664951886	3.53091290569041	3.66084816617385	2.65493161021826	3.00029429568405	2.66309820270307	4.69313256102912	2.84481472130751	3.72732040073741	4.44479382329707	3.073795206352	3.77635147481786	5.12350892714693	1.55490058637467	4.30519361115983	1.98623708554966	6.25610150417443	5.43774125667842	8.54330011444928	6.52989460928384	3.33407579285503	5.4103837473377	3.46445704905971	4.9025454867125	3.34972264506082	4.72677071240245	1.59052403627499	7.98596861927618	4.88650175066681	3.86119221819539	1.84776598087665	2.68669115681926	0.385187233808497	5.10418242116596	7.13297030253633	4.89742683033156	4.90040990469886	7.81819465168031	4.44059379303223
L682T	1	2.3013698630137	3.33249355409393	2.78949582341439	3.66263803891455	2.64831353318798	2.98571694182896	3.12703272902796	3.88831451455911	4.32693089426331	2.1522735686055	3.34628980714499	3.77416226544266	3.12884629926821	4.50622320666222	3.3444210685338	4.44216326886346	1.87039354122397	3.43156854760901	4.39271998475136	1.73832397280666	3.37417044941152	5.87356146258055	1.944307431772	5.31750139361959	2.43544466511262	6.28735097417573	6.05650703422979	9.1575894039638	5.90657274658316	4.65497391478129	5.92918062804224	3.5998688366078	5.91134911971724	4.19546541193686	5.38701654172061	2.63933715580884	7.47677064304978	5.41144865854394	5.01820887346169	2.70660355569539	3.71684707460064	2.33224493996798	5.07892490781443	2.64400690809702	4.32593794464271	6.42809273982721	6.91427179446106	4.52949320679406
L683T	1	1.67671232876712	3.27136710929617	2.75412574486023	1.4510867165562	1.26801198214527	2.32057793795774	3.38713842136535	3.13091293722888	4.15967720183884	1.52501012276658	3.08324427794305	3.29744176852392	1.55867408281092	2.98571694182896	2.60760365727388	3.4119560666129	1.56156026978129	3.69636167647443	3.65557882575635	1.01304676073531	3.01404556982317	4.34096104819664	1.12126514985294	3.55228798606538	0.832747953816963	5.51010240980016	6.45129278545192	7.88245347248892	6.11551462537995	2.10810015370917	5.42671651830947	2.30127191298865	3.71183510919647	3.30884479557558	2.74179733943334	1.50891471387464	6.69062158415077	4.37009300523866	2.97041667679398	2.05487933317535	2.37297979538596	2.44481160007661	3.3064183046805	5.38591698092138	5.23437261966733	4.59256966928719	6.88061385101942	4.99407240081175
L685T	0	3.33424657534247	2.84223246266564	2.81075043620627	4.66537830979755	3.53648467393722	2.00163984499364	3.58189678016042	3.29225704600102	4.02991098417432	2.07115097350461	3.70828324588458	2.77468640620961	3.79550974682923	3.47266516777217	2.91469769577624	3.89420877175396	2.05212119743998	3.5159236145026	3.9452707194266	1.42899901713607	3.47751295632825	3.07265620249097	1.92363471061477	5.64387878085496	1.75711825829756	7.2701468114242	3.96603098579559	6.25610150417443	5.87356146258055	3.60053397061517	5.09996026521159	4.06780251979921	7.31720581555363	3.32158217898763	5.46671491226354	2.70140118106351	7.77938642934683	6.17918420343963	3.42617540285804	3.01147526359962	3.44989205010245	1.99978566800895	5.17388786623616	3.00442016709721	4.47278634425234	3.04896196255816	6.61978839215757	3.12520412399728
L688T	1	2.16164383561644	3.57329843987596	2.79575618201115	2.2968034493424	3.52588406554756	2.03678305869495	3.89770887016244	3.5726206343699	4.7236217650151	2.15139012963972	3.77597077641954	3.37793197262214	1.58638134427434	3.8271679675073	2.66453427995872	3.4781856292189	2.49244467413659	3.03559310788916	3.95874404601582	2.49504778407901	4.21075399996343	3.37229223799954	1.7975618961918	2.61337535055965	2.60875207478983	6.81532470162189	4.00662327113926	8.18550442888271	6.9734425069755	2.1980459384708	5.4941539093286	4.32147398043415	2.68406192355332	3.23990016471309	2.68842472761039	2.49650902221379	7.77938642934683	4.15748254918174	3.3494165743734	2.9015758138315	3.32780606484944	1.58796968144089	4.76942105588196	4.45482478912718	5.3584021379926	4.81813811963786	7.92482846167362	2.97398226686531
L689T	0	3.33150684931507	1.78203787709123	1.4450223400908	0.627275864777495	1.79724524933044	1.3832554270605	2.34863012205479	2.13206141440939	3.21350729614734	1.05138021925064	3.13636770835094	2.08021059483195	1.1835818272195	1.71546717788136	1.37235601255772	2.47182836104182	1.06725478234523	1.96153105965344	2.89889654972708	0.812718101131705	2.69822562935333	7.19016716625882	1.35377339820046	2.64947656471683	1.95657567234295	5.1116481417562	3.66476438755776	7.68431928453772	4.97609948057966	2.28270431215772	3.99643766093775	2.99527510382369	2.22021647714078	2.68436189321721	2.83201068694984	1.62039125387398	5.92743679394987	4.29428880578634	3.15905624740902	1.46709973750786	2.4293047348599	0.0175895908922801	2.44891254669406	4.98932729747363	3.42555492411285	3.05450693730564	5.37539316162224	5.90337240661821
L695T	0	3.83287671232877	3.05362616058309	2.9574967945018	2.51129085786803	3.29104584108699	2.42486161901525	3.92794113175128	3.43156854760901	4.34340055325077	2.09256571366836	3.31373558570756	3.43514559389511	2.76744613471828	2.49096905991006	2.40743072300231	3.75415037738013	1.9621570868306	3.78141670765806	4.00211841372607	2.2470892705453	3.59711140978806	4.01322155241961	1.45654283989539	4.09382087576213	0.783784540277509	6.79129051683159	5.35628805973381	6.9734425069755	6.61391568919355	3.15195397060292	4.84429779969805	3.60741200073003	4.79577100179867	3.21380642541294	5.13587759841496	2.41235879234015	7.16163555661869	4.58392630892427	3.05857115711196	2.29330607150108	3.53221231358163	0.423225686474289	3.96802970966241	3.8558893421699	5.19754932624147	5.07400204884874	6.78779740636792	5.12970920175467
L703T	1	3.11506849315069	3.24680170580381	2.6763403825895	3.04657700962011	2.00775454579159	1.90703924751311	3.53123368848499	2.793801605788	4.29755180584972	1.52531774366918	2.73973162197517	3.42111715738737	2.22081010264022	3.29225704600102	3.75524110193362	3.8558893421699	1.89049693338997	3.26121365531416	3.69139997418774	1.39703001603238	3.7657172264054	5.05339323261272	1.16087658292798	3.64240012494611	3.36022955515002	5.42780616308551	5.14457941733091	7.65694813508315	6.44862573063702	2.90215794985321	4.6537894486004	3.12549446018867	4.45059804904648	2.84076669868833	3.94166826279436	2.404202269567	7.04877347165211	4.9025454867125	2.89425961595538	2.14689040631334	2.70746807163605	2.39518448066931	4.13259972840862	3.86652287552539	6.11742585191164	3.9263761009406	7.61582395705085	3.23929451977306
L710T	0	2.87123287671233	3.46708967232132	2.83025988344802	2.4383692414278	2.28182706648823	2.19091573248328	3.13458612670278	4.24050555285052	3.68896012390294	3.47429877048079	5.03889777138479	2.49388455120833	3.04067125149348	3.98019546571609	2.52544727656008	2.87101745020804	2.17516256352084	2.83463122160312	3.71862202317071	2.48809077675133	4.07879958770915	3.27841010355392	2.32932826389562	3.52028056273838	1.54474000123433	5.87675866019129	5.65680767147072	6.09057951705745	4.87244217112983	3.09215024129591	4.24288137784976	3.10933910506693	3.14294885136993	3.29590799067116	3.44223176719639	2.87943656929797	6.18538039951838	4.98619802268232	3.47365908764825	3.25017786121966	3.81744293211486	1.54951591830129	1.39029727302343	1.51794734231887	3.68544876547997	3.50074699018446	5.56357839544806	0.668351030588314
L712T	0	2.66027397260274	4.09382087576213	3.70647591779092	3.39628753587104	3.41288998311149	2.76570656223362	5.38059497452078	3.65418919155463	4.72612867112772	3.0412471896884	5.17846594157757	3.99602792851997	3.96362490843835	4.26721296330379	3.90690758923828	5.18565478090056	4.2345896964022	4.22812700568179	5.04130433330246	4.39729083418056	5.00731882563118	3.91666955477871	3.16236993670239	5.68448234329026	1.31697167545937	6.96941666135565	5.31946400077325	7.39482764826289	6.89528816590342	4.30272888686682	6.10418148334184	4.79982771575097	5.72297045879601	4.54113980518815	6.92580826523604	3.66579111041629	7.01084002043704	5.57955043413451	4.8005338084383	3.6188232399373	5.20565229699694	1.92977359811731	3.90768275160085	3.56031896049356	2.66396256573161	6.18746451958442	8.11611553440857	2.81075043620627
L715T	1	0.410958904109589	3.94997081261971	3.30112002769148	1.7758279459825	4.22078027387486	2.57199587225481	4.24146150458004	4.42329079977024	4.96168182307382	3.9672345245921	4.3244815070761	3.98262253446923	5.83931294252344	4.50461148481576	3.83651631480193	4.44425467968882	3.82533058988091	3.93651996053205	5.0666111730052	2.64371070960092	5.54162696327711	4.69060807494203	3.34472194942606	6.41531337398294	0.848547996784833	8.02246206273559	6.74657075205076	7.83396905639426	6.084810280248	5.09310884241089	6.0828709112703	5.59340658295723	6.84731381072599	5.07238352473928	7.94188397762575	3.3560755304195	8.25080381299965	7.32836268710212	5.03889777138479	4.24099629254992	5.35942037340677	0.583862112430549	4.62496013858501	2.89335432512266	2.72849783245801	5.77699479813051	8.05904076669763	3.50624836744736
L719T	0	2.43287671232877	2.26350106252434	2.08565847650815	1.8641986764558	2.04492111292344	1.85954521950989	1.99526856570076	2.89156745174952	3.65384647719673	1.68555168368241	3.33723082523655	2.33339214228885	1.92640381575302	1.85829806195522	2.17015499197612	3.07439648584971	1.83891038469309	3.52028056273838	2.3641744947989	0.30936823854275	3.18139600311556	2.26051714636457	0.702805669649507	3.25748660763906	1.90459236701704	5.41467983098274	3.9263761009406	6.7227727647784	4.72803240736443	1.27704215603182	2.36767989967401	3.79077083742679	1.25328947227909	1.166292636061	1.31032472955628	1.51440967346909	5.97793269527548	3.45347118391627	1.15672473514913	1.38227952341381	1.26769841219384	2.02982154225518	2.64774183375304	2.86293680776574	1.78604323518419	3.05798744700698	6.01825282343054	2.34923957860319
L723T	1	1.18630136986301	3.37137189286114	3.12944207647806	2.97190736883813	3.53483808429015	2.221709841358	3.39565047496757	3.747928309163	4.74991676107271	2.18465621751422	3.65905728745746	3.68160941352574	2.41151685969772	3.83540824290255	2.98953239596912	4.08439657085106	2.76166784670722	4.05695701872079	3.82495941370294	0.547131146040091	3.88071238835971	4.08945188119719	1.75711825829756	4.3361078923075	2.77555799494022	8.01342292420756	4.72240782477019	8.9318875229082	6.70975980232359	2.63904706988831	5.33252998757588	5.22684587676105	3.79444112942895	3.32438559376508	3.27961899600059	2.47006797029072	6.93350587888863	4.73628103767049	2.99852781273367	3.06736039866281	3.57877278706244	0.857518251865693	5.66200788056457	3.41857029075112	3.88413868298838	6.76724970570647	7.50678136425323	3.7251478082422
L724T	0	2.9041095890411	1.57078616826958	1.71450645407323	0.519149045274625	1.61911297773134	1.0571552147936	3.18627439785046	3.02845988322888	2.88464515005918	1.1897168116958	2.73111107649978	2.14159054703793	2.29739762226602	2.57884937673692	1.32996015649993	2.19296153247038	1.69592944026684	2.54298841159252	2.46862714442808	2.38411527388084	2.20360121995577	1.71514499506342	1.28565530779627	3.75524110193362	-0.0338008194894234	3.62546082999825	4.09116203051172	5.03102051333319	3.93417174711594	2.66251398845787	3.25295122638324	4.14084166261614	4.02105860922826	2.08262534128773	4.93343408514067	1.5488874169735	5.40509018897854	3.24531875777651	2.14931697372812	1.11447963482722	2.33859206483559	3.39690544129459	1.95938005143559	1.6698114040928	2.45654930808792	4.71303766280664	5.45327319312258	1.37141903999738
L725T	0	3.02191780821918	3.83613906965157	3.69705085438221	2.04549277169604	3.20136523693605	3.03410385535774	3.1183933114992	4.40390228871154	4.53888376567438	3.45022368835489	4.96618734298858	4.19863710099163	3.07205034966875	4.71052967550078	3.48895275873246	3.67424911011585	2.27569937731324	4.50074223477655	3.93029822767358	2.52966828677699	4.82977162075373	5.24720945423106	2.51275083112974	4.26195138480283	2.96865491574819	6.48536405676559	7.74188134900084	8.21780433577703	5.97793269527548	3.07972451563517	6.35557442511287	4.59139861917762	3.58326059606614	4.2856563326557	3.31157142134127	3.65037212590548	6.54107354700203	5.31946400077325	3.86198122387957	3.503364742565	4.27959543462658	3.31723354465481	3.2916291256107	2.74093111264686	3.58870302905165	5.46895905110362	7.56340939382703	2.77175669115131
L728T	0	3.03561643835616	3.46413621061386	2.26168180381783	3.75809516282341	2.21316004905572	2.1234281599846	3.62156897694715	2.71090011580825	4.01982418304399	2.22141203525148	3.42271315264553	3.65207626977601	2.68814049983491	3.15702559895339	2.41988032537075	4.33276571187538	2.20985176193212	4.23038309397119	3.93886200575975	1.73769894752394	3.75737240437098	3.57468331973988	1.49869608922205	3.87530771464874	-0.0193326699963021	7.22913432216643	6.8581104464042	8.19669564595388	5.40189647656272	4.3968161793275	4.684450397258	5.35216662980006	5.33455292097719	3.58464808195196	3.92250408166717	1.52625786620995	7.42949244133588	4.68687887795161	3.68827739630184	2.43399866892485	2.6096065572047	1.35951710215319	1.84289350454618	2.84223246266564	3.75160032792232	4.71862614634102	6.81175122505408	1.51149109680112
L731T	1	2.64109589041096	2.07960983145044	2.45247976501615	0.276499577461019	2.18436803344586	2.15556221755165	1.85985986570834	2.97190736883813	3.26765046544147	1.2427087912406	1.68141497594642	2.83816801317273	0.962892563727976	2.36914326158686	1.01066732001358	3.05097667075247	1.78142929038158	2.67028570593568	2.91026540281171	0.334362833674709	2.45739761047235	4.39932216763968	1.1877416129226	3.02530591231079	3.04630117047921	6.33656279088369	4.85633663481199	8.47741217460842	4.18327874438718	2.84776282571981	4.10621413765642	3.09094213326872	2.31118335417048	2.28678563428533	2.0491204929378	0.818188160365053	7.61582395705085	4.62496013858501	3.88910365578772	0.757841462176479	1.95441994338813	1.64262488307432	4.31474701721945	4.31525548009815	5.69665073250112	4.32147398043415	6.14078863359895	3.75594879658251
L735T	0	3.02191780821918	3.80365536766557	3.07470710752082	1.38995556705306	3.04630117047921	3.13368485557808	3.54992605027506	5.06245100254638	4.20676243916325	3.77416226544266	5.11746706997932	3.24319669069246	3.38458386349632	3.44028045703394	2.63904706988831	4.19546541193686	2.45568398763183	3.40073039350077	4.62316444132085	3.07145443586686	4.92006451772739	5.21388153989189	2.5825852591183	5.24356216065032	1.35312807104834	6.87316868052293	8.83557551695745	5.84086056034719	5.32044238068149	3.96603098579559	5.58950539021975	4.74860436224792	5.66599905535964	4.2652811494342	6.04365329936809	2.26582466728106	7.81819465168031	5.954168513731	4.29186236585295	3.62087860294938	4.23869376752838	-0.000696878803867415	5.32148277259602	4.4207521221612	4.4537404026487	6.11176093268395	7.31163243969265	3.11955398200417
L736T	0	3.12328767123288	2.08774848408455	2.16716327577047	2.21667568210418	2.33397783615889	1.65153176797717	1.71354679577353	2.85006750247357	2.62565669412373	2.43137891510454	3.94920898314789	1.5348314148123	3.2507845398882	1.76959715954753	1.56951295639099	4.27771528752955	2.80986653098903	2.24295096779008	3.88564833746726	2.01764186588405	4.25866863912831	3.76971524102055	1.88957239838011	4.60023058724067	0.731967554429626	6.92197946817905	6.31522795816887	6.7569355139752	2.95398770599676	3.31596574452323	3.33065462793629	3.94290217533785	5.27212518470621	2.91500205568848	5.32148277259602	1.22336507338949	7.72002703914175	4.11622974895255	3.41826623124875	2.44509063595393	3.71575918491561	0.379108348155456	3.59173726052413	3.63026603276963	3.07115468048495	3.65941802339784	4.84287451167008	3.89258801002881
L738T	0	3.00547945205479	2.6999699157687	2.19062252176799	3.13994380981949	3.08887769708605	1.64996241129195	2.23795043567052	2.43338909194516	4.01116948730936	1.30967221156263	2.88086609551787	2.74956059936926	1.72999889729899	2.1692454787326	1.8071778841887	3.62436822316257	1.55612609759236	2.95139501213329	3.26245593291376	0.962001927147506	4.02819745466111	3.88831451455911	0.812191507467918	3.55629327684982	1.03808992244677	6.82945740789245	5.84552110502626	7.10634482118413	6.24049779777396	2.39664464680362	3.44415219247969	2.45710753604896	3.03856111173518	2.3589127649219	3.256891419161	1.64046618723826	8.24019263978095	3.68300892587902	2.3319588821439	1.77487667491669	2.04432704228242	2.12609051523886	4.04162947787191	3.68613824972507	4.13346136323646	2.98218792817186	6.79129051683159	2.84567072498936
L739T	1	0.964383561643836	1.56405209983693	0.979542419588675	1.95594819724716	1.80285808639683	1.17818596677487	1.6123825744052	1.79010260159978	3.16089329122483	0.763665702350696	1.94127124922182	2.20124600966673	2.29827149249864	3.43611160601356	1.69497814534335	1.96584479107299	1.93533652509488	1.69778819367367	2.40074481017274	0.331653818361881	2.2331348535609	1.77487667491669	0.874679409098164	4.88013805352914	-0.0236760846679912	6.86187575501396	4.06201730966827	3.66441292060168	4.89084302865669	3.72878802882252	3.14721712295641	1.67386688462313	4.87802477099844	1.8746422939154	4.12187869857709	1.76739513387766	4.70681651929732	6.23813384583063	2.22228700505301	2.46198993363741	3.3532356169554	2.76744613471828	1.44182869466016	1.37111619761769	1.66854666016291	2.85298562370737	6.15068727136824	2.52460110726128
L741T	1	0.701369863013699	1.9452127000611	1.4725888190962	1.2265853702883	1.52625786620995	2.31293926801526	2.0560736589171	2.91325497809116	2.43514611373513	2.27419629541495	3.29194956419188	1.29883634755169	4.02442560516618	1.70667600726243	1.94031190420453	3.08711524699916	3.15641727063696	1.5698198778485	3.86844923003733	0.907279828510245	3.26519745665213	4.0041401048356	2.39226192761912	5.16950408816133	0.114489036619881	8.25080381299965	5.58197529139049	6.64384797666182	3.09094213326872	4.13561985431223	3.04423887925127	5.59340658295723	4.84855937219377	3.28457737629064	6.61978839215757	1.76959715954753	6.09840200062646	3.95836134530213	3.57534819489582	2.89803795901809	4.11273443311495	0.367369010887318	2.95776165766056	2.34092119644072	0.857518251865693	-0.219361720256672	4.09029151091259	0.941984891418378
L744T	0	2.43013698630137	3.91937359682054	3.20044232029868	2.66396256573161	3.49125203385768	2.30305836942883	4.11622974895255	2.70863078638212	4.97765641244453	2.51507357478574	4.05061516276703	4.00746402952644	3.25476409148	5.42887698020182	3.98427766623997	4.53508492730492	2.81075043620627	3.87957334312879	5.05837078564776	4.51235264070652	4.41619350480828	3.43514559389511	3.00675505340618	5.06323288874619	2.32640416706416	6.10604065216211	4.97151463285945	7.28561581918205	6.70655044819786	4.54878075472037	6.36051318163439	3.83280509189503	5.26054642475197	4.30272888686682	6.39247341476059	4.04363965978511	7.00650023887878	5.97299499451587	4.34241155873499	3.52164606832425	4.7375489556087	3.05275335983747	3.23687716160371	3.42777985258896	2.65755701520365	6.19385209202244	8.81546285477816	2.33081623065539
L746T	1	1.62739726027397	2.10122879277245	1.76488830112537	3.03232803186856	2.940617898081	1.17440041181253	2.12492700252784	2.35072273562977	3.13965029844509	1.3640749935242	2.43458037569528	1.95070309918971	1.00301952027972	1.4927250033098	2.09764786971982	3.55762949987588	2.0832255411969	2.27058618574021	3.01852924027133	0.426173733690312	3.94250071846316	4.02991098417432	0.714597401326312	3.08294885169411	0.97235228809516	4.96839885035209	4.62134578466492	6.79129051683159	4.54988803295765	1.92550277017347	2.66625900475739	3.392510049612	2.33397783615889	1.80098014949319	2.3589127649219	1.10651649417928	7.15666694030145	3.87645764145284	2.71060940408293	1.40768097335232	2.30545033153568	1.5908353091955	4.1895327869054	3.07944720544595	1.62827082041128	1.7529850956441	6.05273318358314	3.7139919329512
L747T	0	2.71506849315068	2.62066846111059	2.66800495020392	3.39565047496757	2.24826156474598	2.75730799522087	2.50318541894329	3.03320826132622	3.57707886958269	1.93008458418182	4.02274176320913	2.95284519587984	3.88910365578772	3.56068432576792	2.37120653733095	3.823439146354	2.03648059899639	3.5705373659192	3.08830930122153	1.4898557203295	3.80959737887661	2.79978955857477	1.18391649824266	4.77932677766197	1.69177937141288	5.66339844931753	5.88292452381556	5.5217983953694	5.23252004977012	3.66159098224236	4.70864547769937	2.93801536033337	4.87593955093652	2.66131657099107	3.66831720988506	1.64770935559764	6.0022080244612	4.99407240081175	2.96067243156133	2.11349012267096	3.45900314033746	2.60299312750245	1.65185342354552	1.15020312447287	2.44539054641372	4.23272501348009	6.20408846106723	2.20507673116466
L749T	1	0.517808219178082	3.83390326136923	3.19805615952137	1.52436221050658	1.82053240162666	2.30038747662597	3.49025323794498	2.6932655470201	4.68874027991	2.77849107711002	5.38059497452078	3.7096897921726	3.8965662603101	5.80041938417029	3.4801546302904	4.9025454867125	3.28802003733546	3.03379736847589	4.53003758334849	2.8951473034079	4.30810808945169	5.18114319370914	2.62358794542672	5.02780882744256	2.67140347125504	5.22225919086646	3.60159511847825	7.51974983730798	6.05086018141335	4.18907527752551	6.14464543509481	2.89366671931165	6.03799908989349	4.41972981594589	5.91759369344608	3.9023047697936	12.0990994156881	6.1194086975883	4.99175834143631	4.26671257103363	5.22133974655296	0.644306625146631	7.15666694030145	2.3216944255473	5.69537038541852	4.74601653103922	8.26170461050409	1.47831929682807
L751T	0	2.39178082191781	4.0497805711344	4.61488164221935	4.63277858082934	5.0493352598264	3.50011280906457	3.83613906965157	4.54221457009271	5.1428371010227	3.91470297503238	5.30655326407739	4.28006669681153	4.83256557067948	4.4059368739831	3.98668755038556	5.61049067419034	3.44861382141714	4.72426341555798	5.37202428195217	2.2643826503687	5.21669032948466	4.40390228871154	2.86205304927519	5.59340658295723	3.06324217893084	7.16163555661869	5.92585415097124	7.47057547163495	6.54679769060015	4.38519271611929	6.25381882540132	5.65415064153274	6.03260975529448	4.75511907545206	5.49535677477237	2.80528004329467	7.32836268710212	5.73417391253369	4.6752148136178	3.89258801002881	4.59673662838121	1.55332436079776	5.97628985902992	2.53725195997914	4.06993568500843	5.83487553288445	7.33913922654033	3.49125203385768
L752T	0	2.52054794520548	4.25118677762988	3.52788452196052	1.49050659243868	3.97416042564122	2.97398226686531	4.13515356962487	4.41870865719411	5.30951413795492	3.35671516637068	4.72931999157657	4.62193952492845	3.65418919155463	5.89856882767911	4.48984982971707	4.52558326770369	3.29713830447219	3.97048583535147	4.07416125086612	4.74601653103922	4.5333989133674	3.97979104789602	3.57569828757765	5.30042254520391	1.41407710784523	6.67495935350202	4.84506105382052	7.42949244133588	6.60783905361772	4.50737593413626	7.42374034944784	4.29755180584972	5.57691622170896	5.26919428001715	6.19177878250129	3.17773240040346	7.28003301716474	5.85156105980285	5.64774463258843	4.5604984769503	4.91476411966997	0.547354992900679	4.76162786841325	3.90345879958612	5.75991157213087	7.05710264471491	8.04040087503446	3.00177756439834
L753T	0	2.67945205479452	3.72041333043754	3.30424631423366	3.29225704600102	3.37481224993289	2.73541083493348	3.92559691352132	4.33179441038357	4.98316175826075	3.35450272161459	5.05015129848173	3.76607319397714	3.47003327461891	5.03730605256014	3.42969567305137	4.72426341555798	3.43772716767825	2.4485864236459	4.35465479160648	4.92897702217555	4.81747788342727	3.74250218069017	2.67806291100714	4.68506311452629	1.49367810027635	6.9813204702091	6.14464543509481	6.55543215609004	6.45381471453568	3.94290217533785	6.40256266362009	4.21345650047162	5.38379640051385	4.5908099773591	5.97138307198836	3.52588406554756	6.88783135251462	5.48028061151586	4.90831993248708	3.8784312182546	4.60543741557656	1.92113445940484	2.37998421371677	1.96645333936549	2.58490577384864	7.10634482118413	8.14511694287315	2.33568200390257
L755T	1	0.621917808219178	3.62087860294938	3.392510049612	3.03767721798342	3.76202905009567	3.46905290708917	3.21892684219987	4.81473625577101	5.03338266890281	3.33313164952579	4.69503317711569	3.29042941217132	3.92250408166717	4.16860308879951	3.49352461548099	5.63880374053843	3.20258642420617	3.09774840296105	5.27605028541543	3.25718547998408	4.95481894875651	4.84997008381661	3.71041176075526	6.13683958098086	1.97524878286977	7.58932901623141	6.94511708450811	6.79803957691018	5.05339323261272	5.45560924524538	5.66069370940355	3.51089583326653	7.34490599418466	4.85907506369337	7.19016716625882	3.1798702575226	7.89096797973424	6.30805736160958	5.28779723621113	4.10276010996734	6.06960096858521	0.318416899015261	5.02780882744256	3.73782987102246	2.30658388519033	4.46208749709215	6.66855415970084	2.93513406082098
L756T	0	2.92876712328767	3.24472251041502	2.55904696672873	1.0864898484948	2.54012271677046	2.94356523554268	3.73887650703063	3.594768333498	4.39271998475136	1.588277314248	3.87530771464874	3.50658494603079	3.12490414953043	3.50826006841397	2.30067574310551	3.19684321542735	3.34813999074714	3.87260230988251	3.77889319509177	1.61174412267376	4.30181905354047	2.8869383226157	1.63421680560481	4.20497220477894	0.292046662519669	7.13297030253633	4.55539637013764	4.98467832482518	6.91805595827069	3.55564603856411	5.06998928538671	2.73568748524261	5.01745908158092	2.91962887730673	5.0437139986355	2.23404359098572	7.77938642934683	4.84359146080965	2.18943638741602	2.20418906172798	2.84888860959383	2.94500774192471	4.05229761899911	2.89975086350397	4.95021326162265	4.72485892679076	8.24019263978095	0.37641224008138
L758T	0	2.56712328767123	3.76028146184984	3.00821525850352	2.14512104872261	2.36797029727613	3.04716663509589	2.31588971970698	3.4647942417872	3.80663721613866	3.27136710929617	5.70214081977796	3.115097596459	2.53519452140322	3.3143754001445	2.33108606408037	4.39475150229585	3.35831760853905	3.16898816164708	4.24843864815214	1.79818728503619	4.73117773043275	4.16458781790784	1.85829806195522	4.35319261123249	1.15550127625276	7.07468734339244	6.09641493705307	6.73304896462947	5.51368284437261	3.08031516135778	4.87454112934588	4.9025454867125	3.908856708012	3.64067024573192	4.03034790905418	2.42991127071619	6.91427179446106	4.22767111342281	4.25349437878868	3.09064001542963	4.11491726612142	0.609602534941135	2.60523136322959	3.29684062790448	2.00343218392659	5.2241616344766	6.17082489501128	3.26396219888927
L760T	0	3.2	3.75737240437098	3.4853613131869	3.25356997400551	3.57364137070943	2.64657798962979	1.98923226727678	4.1210099913218	4.47597744013609	3.61393358215217	5.62830982329815	3.07558492059433	3.41663459439493	3.36914127072404	2.69675206872168	4.25257220049896	2.66338166752861	3.50792898630421	4.54438875792904	1.5479295187243	5.07730390305078	4.33472657909684	2.54962414350232	4.37058453687654	2.05240889165496	7.58297744241522	5.74276225103882	6.70655044819786	5.13320853752635	3.55730281482813	5.59210659133093	5.56597060377194	3.61534782216556	3.89107262151293	4.13218380140897	2.61048400370211	7.75674561698812	4.78711957806794	4.11973330830543	2.45216905939838	3.9201564429674	0.0330711193360224	3.02178506544104	1.89818077933999	2.45654930808792	6.26714947758215	5.90180848302735	3.28582240767934
L764T	0	2.62191780821918	1.71135578936638	2.05815831377384	0.345948325262129	1.0632505696897	0.656983024622627	1.04206776110148	1.69685423613412	2.91846517822234	1.18105161412956	1.91373532364129	1.79943734804271	0.73876470278219	1.8313462627065	1.4882434855236	2.07725079405627	0.893502056020858	2.51684934031083	2.31384283704492	0.182620086224311	2.05064818921104	6.53829052788507	0.826990483482939	2.54386416765751	1.71197934305658	5.20020373782276	3.56439886138472	6.32445318058297	3.13062419621344	1.67416840839808	4.04037825834202	2.96155065827235	1.23448491849955	2.36680778431362	1.13556739640208	0.699557219291926	6.67171174057756	3.96764769973916	2.78080529628831	1.15365920430552	1.96852948520876	3.12340726415706	4.26336970067762	2.02254691124056	2.65635722599865	4.69566587640407	4.80521971106393	3.75010812982346
L766T	0	2.92054794520548	4.35814761108345	3.9814330195936	2.81045860257415	3.57192677955386	3.11171426570869	5.25666906176666	3.76028146184984	5.29942179762394	3.04807416160636	5.74430131983202	3.92250408166717	5.5573636886975	6.17290611937295	3.88375422433609	5.981319311562	3.66084816617385	4.1036180877514	5.05670271548436	4.8032416095887	5.11581817246527	4.70178856322506	3.15846555349306	7.04022208998889	0.166553309477423	8.28421747643681	6.36538607384545	9.23191944712761	6.34348722803209	6.08676518301613	6.31522795816887	5.03419479328418	8.12588294899242	4.82907998631126	9.85590174383694	4.83256557067948	8.08662050423199	6.65292620402255	5.65017945727586	5.07730390305078	5.954168513731	0.555474354594855	3.81668888675218	2.95920131999796	4.35661563994376	5.13932167840544	8.66159355084832	4.28476669111865
L767T	0	2.71506849315068	3.11201496475335	3.23290634723362	3.41792208514645	3.33157712104316	2.17252278765349	3.66685255663902	3.16750085314794	4.32641593713327	2.82530554951313	4.63809280487713	3.68929382770435	4.26386917018003	4.30133576950729	3.3444210685338	4.71862614634102	3.45804484979181	3.50826006841397	4.94416909562487	2.94821092637807	4.09686157804103	4.2498509566198	2.66193017046316	5.52863975607999	1.98593895889152	7.2701468114242	5.14819482938472	6.79129051683159	6.18538039951838	4.65077021863029	5.75991157213087	4.32889909459454	5.9340798169461	4.20363814611081	6.17082489501128	2.0551717607733	6.54391441506449	5.36785921711771	4.28146025046857	3.32810440013583	4.45114132021448	2.40447492783569	1.53994869993649	2.82881234536369	2.69157460060981	5.66599905535964	7.49422249044052	2.779627001538
L768T	1	1.29315068493151	3.01883482742295	2.91115858824392	1.97556484477989	3.44382654700711	2.00832653809742	3.53751363978982	2.76862191778522	4.23545369890583	2.52966828677699	4.39729083418056	3.54192319226779	3.59610522161958	4.73498774826241	2.9710174013215	4.12145492258237	3.02005388635037	2.9152787946248	3.97416042564122	1.21106994754797	4.33229195762944	5.29843394323909	2.50262383870001	5.44983196892287	2.94879298531778	5.7542433908753	4.25444872258065	7.28561581918205	5.19026953767245	4.75447614403235	5.30239317048626	2.793801605788	5.981319311562	3.95874404601582	6.10223596874276	3.96318038749544	8.63055911742032	6.13890013507562	3.79444112942895	3.60637945764843	4.59256966928719	1.56951295639099	4.23415676677526	2.85854820442856	6.14275124629738	2.99127221315586	7.8661449586419	3.26026337918613
L771T	0	2.54794520547945	4.57070601697517	3.72768097766395	3.7258830980555	3.78700150522535	3.40488616355839	4.47597744013609	4.45534370196521	5.01979356182148	3.87453026203492	5.72431313003371	4.08177875635254	4.74402529210369	4.58039147943325	3.98586785948824	5.50662730902249	4.684450397258	4.36363991582304	5.8439223463919	4.38816225833546	5.44647282680083	4.92450355876436	3.55930078915211	6.15681767303264	1.03838784676308	7.29097712206856	6.94511708450811	6.9813204702091	6.90265492937068	5.05093729676759	6.05841654438944	4.83050534372364	6.77413033021329	5.02454011026951	8.46416127672788	3.7164756845997	7.72002703914175	5.94888943070323	5.37951301620964	4.39016122529757	5.46209047494054	0.309074799338954	3.06382696575614	3.66122242324009	4.6333254557269	5.75712482804492	7.57663275030786	5.31847179846107
L773T	1	0.852054794520548	2.4773392725625	2.02439873322685	1.40705101049245	2.13354027187944	1.79161853081719	2.18943638741602	2.43574332528431	3.9480269689372	1.11327302246838	1.81925772965619	2.67978388630984	1.16374959681892	3.05303676857387	1.75115136633946	3.25017786121966	1.73346014644561	2.95049527064018	2.9710174013215	0.550215088804909	3.05216380181396	5.07316666610995	1.2427087912406	2.9152787946248	3.30672027532846	5.80645336749221	4.87869569320001	9.80928427338297	4.91554189402378	2.58085312810238	4.25398084472871	2.4207618677114	2.67458455930623	2.76371173319419	2.6359002509278	1.07982322008658	7.72002703914175	3.73852323146188	2.74467036275364	0.918784399998848	2.11438834614163	0.438712197046568	4.74860436224792	3.03410385535774	6.29193103630188	3.43450565585388	6.67171174057756	4.8541440927478
L778T	0	2.39178082191781	2.96571613770978	2.59473141119584	2.63647508914506	2.82265530874765	2.77409424979831	2.21667568210418	3.87298809619306	4.07836913030983	2.31968827762359	4.14437380372249	2.89916887374653	3.54192319226779	2.88436919135404	2.6520595417422	4.62496013858501	2.59999968648445	2.67256426652788	4.68506311452629	2.31415162441565	4.18014829434447	5.88912507188195	2.17488107051401	5.49295580419718	1.16184123908179	7.28003301716474	5.28970932843684	10.8163759455463	4.77075049342308	5.21005340634478	5.40297177727096	3.92954764816122	6.34348722803209	4.08095318382873	7.0878178128471	2.40802324204672	10.2568107176938	5.79743138768183	4.67461484545071	2.79407805715563	4.15143733443705	0.702317264931102	4.73887082378166	2.2316985058778	4.62974561469312	5.70082709319913	5.42887698020182	5.2241616344766
L781T	1	4.56164383561644	3.46413621061386	3.53091290569041	3.10218221912876	2.75988913162532	2.75270320077962	4.28193249075229	4.29896827855427	4.08095318382873	2.73712033632946	4.98467832482518	3.1738188432676	4.62910838839822	4.82907998631126	3.1965467768641	5.2241616344766	3.06294162199257	3.75046426814882	4.69252333317739	2.95691495262172	4.25631709897228	4.73628103767049	3.00297183469958	6.1194086975883	2.20037525092931	5.82134870128722	5.52639530838266	6.39504675112947	5.55982069220765	4.92006451772739	5.62830982329815	4.0290664615124	6.96941666135565	4.20318263019132	7.81819465168031	4.02950132880647	7.15190483334048	6.31522795816887	4.60543741557656	4.22352521928002	5.15966608454529	1.24019099844791	5.81394155466085	3.16750085314794	4.71618095905813	5.99863829705086	6.88061385101942	3.32749128056764
L782T	0	7.19452054794521	1.93039973062782	1.89787551297777	2.31293926801526	1.85485327366433	1.28212659636796	0.187149353705926	3.77524233554512	2.72359219986301	1.33911637770572	2.90646258047032	2.0316367308992	0.944009022658513	1.58100906653301	0.99046633097786	2.13295670425013	1.17662644090447	1.77112789122868	2.11770341362066	0.28719448468802	3.90768275160085	4.61074745074769	1.79224612272078	1.63234201806236	3.55430599666366	4.31574805054355	4.05102750425339	8.40065246202201	2.99182281938038	1.94886540366407	3.64415078711398	1.48854814579678	0.689474078541829	2.54674543233694	1.57714778944118	0.584540633488606	6.56999187612071	4.37858499690731	2.36680778431362	1.33030106523111	1.55015866449243	-0.00983585057981158	2.66338166752861	7.46455793037176	1.20590201069764	2.488953010664	3.98709014799073	5.19486446510713
L788T	0	7.23287671232877	3.38270914523561	3.48405358951779	2.08565847650815	2.54617533542976	2.13771112300942	2.8026947703903	3.69670886336146	3.93616609290103	2.19920766473298	3.73383906155893	3.29349081835047	2.24590874784799	3.16236993670239	2.75039497842374	4.13259972840862	2.34985582888306	3.33941897183414	4.25818668284966	1.7104027277947	4.26051586450562	3.70610374281102	1.69497814534335	3.84716909532823	0.684881339248905	7.05279506367797	5.77699479813051	6.31980533239493	5.68861970113949	2.59999968648445	5.76983908782179	3.59711140978806	4.39016122529757	3.95555363488277	4.15189566995943	2.74956059936926	7.92482846167362	4.97073246912515	4.02648108035887	2.81342532743478	3.40522855201495	3.16356613271042	6.60184337893459	3.33218255397106	2.72188330847463	5.7542433908753	6.82248859914134	2.49533477117072
L790T	n/a	NA	2.64022599557084	2.16895812359859	1.96061830106037	2.7654301840304	2.404202269567	2.31146779161781	3.33693658731914	3.85852231150632	2.68553122919799	4.31091646826208	2.63961950940063	4.39421886980068	4.48557963551153	2.88868870936377	3.77635147481786	2.42631302181239	2.20360121995577	3.72220622322911	1.29082164267072	3.26245593291376	3.35831760853905	2.60495629202175	5.11501181640991	1.70126935949063	6.69062158415077	4.45897214476058	9.1575894039638	4.71052967550078	4.29567020338916	5.37099116622055	5.75848375456721	5.19581768089308	4.3090186639015	6.38015834745602	4.67830078201849	5.65017945727586	5.84705516621856	4.6740199900567	4.57296517410591	5.66200788056457	0.533725917370685	2.20655971660647	1.61018060823864	3.08743703837743	1.27768154034944	6.48279522575236	0.877244948955656
L791T	1	1.00821917808219	2.85708588639583	2.99414032609864	2.57829353451926	1.871580042515	2.31852315625744	2.51245977449695	4.17923684895657	3.5462813267122	2.6139459051635	3.92521403258541	2.59706576491855	1.91254054195528	2.24797625529214	2.67056604939545	4.50407379314431	2.59155432965258	2.2352464974017	4.42382902568324	2.31794637977895	4.72990889093917	4.71179961189522	2.33656625801521	3.10519346216911	3.29590799067116	6.44329343087205	4.12313679635893	9.1575894039638	4.85270636369155	2.50779798252174	4.82835636841816	3.79147341852509	2.60059359035048	3.75594879658251	2.50952849235967	1.69024836313098	7.36128887354597	3.81668888675218	4.17659667167828	2.5191716649689	2.94442926944935	0.836625529240755	6.33403210776016	4.53508492730492	1.84868054056018	4.65437882483564	6.0828709112703	3.73599435984597
L800T	0	5.35342465753425	4.01074888504681	3.57603296647793	2.06386833417425	3.35897353522023	3.37481224993289	4.33422903391423	3.92056512623914	4.77136126189329	2.79464400794042	4.54988803295765	4.12742542622228	3.60087768724877	4.99869697439896	3.71504127265941	4.71862614634102	2.76106912864963	4.51837855385322	5.1428371010227	3.45609614174039	5.44205885519172	4.45897214476058	2.74120267117525	5.33154117542326	1.67326815356286	6.91030351200879	6.72969721549289	6.68133150856061	6.79803957691018	4.04363965978511	6.8581104464042	4.54933641153981	6.24495185362825	4.63809280487713	6.96540786523933	2.92693349401061	7.37239586858571	4.84013818380308	4.76097878361565	4.03531839502469	5.0261201896057	3.65804381904903	4.20002447759255	4.36111939844236	4.39323845235948	6.37509573962571	8.19669564595388	2.26582466728106
L802T	1	2.11780821917808	3.70108561181728	3.05480082709415	2.9701193845985	3.0699792633539	2.69472735526188	4.23960377679678	3.54857619080506	4.12187869857709	2.82502276409922	4.92897702217555	3.241389932417	4.3090186639015	3.83244185065582	3.24680170580381	5.16326616419156	3.40845354835249	3.57945711413619	4.73051444175698	4.30663365272028	4.3370613191951	4.86748960690686	2.7645764344687	5.42780616308551	0.648192225955593	5.37315522094304	7.11921509876365	6.298892284875	5.59210659133093	4.58448284502003	5.91443230259436	3.66406207426525	6.74657075205076	4.66780382665027	8.74486450143596	3.26736004271048	6.91805595827069	6.11742585191164	4.75645821011344	3.66579111041629	4.55995208466041	1.33124925570995	3.99155565715751	5.67002174900595	2.56191534594934	4.25073838796641	7.61582395705085	2.42397885455313
L808T	0	6.18082191780822	3.32500299548094	2.93861096872348	2.05725373029517	4.32742851041895	2.53983129348814	3.68648689375144	3.00385159436469	4.49531937048761	2.00465740059348	3.72732040073741	3.18231654684875	1.57276448792387	3.67424911011585	2.09074673578803	4.5633265355505	2.77292346786732	3.30672027532846	4.17879377066389	1.20781722978567	5.1893353256211	4.17923684895657	1.37357410066039	3.86044102765282	4.44479382329707	5.39860728769652	4.94490495463322	8.46416127672788	6.56707311392264	3.55397936487822	4.27540339099201	3.61222065211032	3.45022368835489	2.94675452090122	2.5797133595341	1.91529170584247	8.31862000741861	4.60836154573501	2.85591385717117	2.09522239420015	3.62546082999825	0.181026815276351	6.14857197064718	4.50565648204737	2.94965813115691	1.89175989700074	8.30679515139917	5.4103837473377
L809T	1	2.17534246575342	2.1471868539344	1.389315901606	1.11418760816168	1.17852488175582	1.02638150217574	2.45125875639255	1.45941673981884	2.96424466974335	0.847161548752402	2.62389174622381	1.92239809794505	2.36680778431362	3.4554503769632	2.43399866892485	2.35862212072543	1.37905998955665	1.02187935906017	2.14873502478886	2.0551717607733	3.77524233554512	3.00999781066788	0.919079874787491	3.23384277940779	0.142144430891039	4.06114402240146	2.60299312750245	4.8930431831637	5.22502265561199	2.93484828539217	3.84640976842088	2.92929161630486	4.65685723588834	1.72557041425891	5.55375704145603	2.11710126698631	5.65149379968426	3.35576600065528	2.44189104378351	1.62953328295302	3.03379736847589	3.97373525983678	1.84504143436878	2.10304211491404	4.04122584672548	2.49214726059058	6.52141253601375	0.461072393628047
L810T	1	1.71232876712329	3.45675900096469	2.97898347795555	2.08113815042984	2.71351824771077	2.29798354524155	3.4150781487546	3.20504836731255	4.17702809187385	2.63274518418336	3.89579226543962	3.10218221912876	2.91087446955298	3.90575240668057	2.8756628913003	4.30949131244207	2.39022885659031	3.4093864229283	4.48665450750036	3.12224133470302	4.03405159806862	4.54933641153981	1.8700831758756	4.35222870751378	3.14235525013339	5.9916364295975	4.616658883893	7.45864328944334	6.30360609973958	3.31373558570756	5.90180848302735	3.10874094969512	5.68861970113949	3.98586785948824	5.72297045879601	2.57857417662565	7.98596861927618	4.78125611682071	4.09810250514498	3.02088116900922	4.11185698052947	2.45393104441189	5.61049067419034	3.83651631480193	3.16750085314794	5.29746219152136	7.74188134900084	2.84223246266564
L814T	0	4.71506849315069	2.14482659676597	1.58259676930263	0.817925788325408	1.62859067778041	2.08083934542901	2.00832653809742	2.62153214400405	3.38427136618819	2.14394825731776	4.48769434202052	2.64599925876552	1.78354797281582	2.18228886408353	1.5370909000379	2.8043733685301	1.59180624240679	2.23882599881506	2.38556279540923	0.713817351746898	3.49616868841788	3.97490811716826	1.30779023352224	3.61463938974832	0.07541710204815	6.20192892777714	2.18436803344586	5.8954368006311	3.8649812145151	2.62565669412373	3.53648467393722	3.62508819070088	3.25325663058717	2.67286770271963	3.19349079803787	1.30935711209464	6.22949874091822	4.42023929911073	3.09715226407155	1.47226473052876	2.77030729528395	0.491615346783869	2.33369181199851	4.23320994203167	4.79307399182719	1.89019221902281	4.7557834629734	4.82633468543696
L815T	1	0.106849315068493	3.91707750496526	3.26121365531416	1.71104127701204	3.26090815634479	2.6145251819405	3.76028146184984	3.32038441571432	4.8640008430152	2.49328531088138	4.44059379303223	3.9065058375065	3.32438559376508	5.1252492691593	3.59106315612153	4.3906821977161	2.69939053898769	3.68997173393709	4.21665966646329	2.73168135519802	4.17617636377184	4.87802477099844	2.56515265882275	4.67461484545071	2.58580998471814	5.85618059188688	5.61186982117457	8.63055911742032	6.28293303875534	3.89843086125235	6.03991669856808	3.34972264506082	5.50780691717179	4.3361078923075	6.09840200062646	3.89067191972428	6.69718394994468	5.60924340735647	4.16458781790784	3.83880227510475	4.55652247220639	2.47819861425332	6.19177878250129	3.97336024498471	6.75008591568665	6.38257646052183	9.10427274878892	3.86652287552539
L816T	1	0.967123287671233	3.01465287105085	2.81858709185962	1.42708222712465	2.83757889476384	2.30545033153568	2.84656725163185	3.76934937585043	3.90497602445715	3.01585365493709	4.23777997887528	2.62447356787408	2.53922504469068	2.63618048327895	2.39283106858925	4.63037248386043	2.75270320077962	2.63330616463854	4.74080199266664	3.07825742899402	4.34875591996574	5.19932237156015	2.31353127857332	4.25773102035114	1.56694085983119	7.66389886820303	5.07238352473928	7.21475684047709	4.98237146831133	3.46157198334803	5.38059497452078	6.05841654438944	4.02648108035887	4.42801056035193	4.03787046444037	1.54598761991492	7.93321899586723	4.52226069436609	4.92304003633729	2.91846517822234	3.86652287552539	0.595090842837522	5.67136074593916	5.7827859062694	3.42240257935138	5.57221526405965	5.48831033996286	4.57186970007107
L817T	1	3.5041095890411	2.63791016054772	2.77263303557034	3.5192808573436	3.85740169952818	2.54127795327823	2.74983419053397	3.54595010675253	3.90384005596882	2.14512104872261	3.37481224993289	2.88984416959012	2.75469579347069	2.45393104441189	1.77835191162419	3.9672345245921	2.839627410191	3.64621393632589	3.54025936340513	1.13117879165941	3.97855041297935	5.46895905110362	1.08043778040375	4.39173387513596	1.7689438361141	7.03602406742576	5.71742455919167	7.29097712206856	5.15000578437158	3.3532356169554	3.77996926266699	4.16905209352298	4.76031899883089	2.54444828097813	3.44730897022793	1.66476580383476	6.61978839215757	4.92824309811671	2.81075043620627	1.58893244935697	2.73254483256789	1.32048494285404	3.28120171749552	2.82235680072271	2.02409532515083	3.71719912505431	5.8939768942673	3.37385148314913
L818T	0	4.75342465753425	1.22366788585055	1.10620928517797	0.702317264931102	1.15640449712593	0.285189709192238	1.2341768532498	0.167883415012906	2.38729086163251	0.487429213901094	0.928872203233901	1.65904256464287	0.899000823347215	2.32872107801946	1.88101051055436	1.47994703191158	1.49775317818083	1.57843537781154	1.02157570524211	0.0190682947150127	1.71863210373188	1.43474844021181	0.658950180988791	2.5967748136916	-0.00919914034747472	3.08652691804786	1.88988530312327	5.14366997566857	4.15791915890766	2.11258479535774	2.69675206872168	1.97556484477989	3.5811739698355	1.03627025987117	2.8802794367989	0.725287045828576	3.89378241731123	3.61186214319599	1.15395636549237	1.42643761652773	1.43637288660132	4.05061516276703	1.76120301968291	1.51662183693094	0.894631114323867	1.31634863645833	5.55254775691151	1.76336000288399
L820T	0	4.54794520547945	2.25957840838619	1.79602440391606	1.06847361895228	3.2750771691035	2.49214726059058	1.99228574086467	3.29042941217132	3.65489228112389	1.9180583000838	3.48374245999178	2.5177340291742	1.9015522374852	2.35833450489891	1.61815816685876	2.75498813451749	2.2447234156931	2.29949527324608	3.03945095594882	0.837730336912004	3.33535612004032	3.47235552603936	1.53801499543819	3.81444131820682	1.39671031411591	6.09641493705307	5.25192975918007	6.45381471453568	4.88723210986794	2.58551980114621	3.67736772213626	4.54165965756	2.55964436692547	2.5680316822196	2.66481853361559	2.1772557509821	7.20004532646752	4.12440448309492	2.39400709522971	1.99077077909374	2.3021631465648	2.03314898611056	2.06266338565779	2.20746214700137	2.63022836816201	3.1798702575226	5.76704521963571	2.6288193583787
L824T	1	1.82191780821918	3.99643766093775	3.39690544129459	3.42714403002945	4.21758889652212	2.5265637058835	4.39173387513596	3.3940656559369	5.02695483392508	2.70833936262585	4.50565648204737	3.95196514191066	3.65102146594721	4.8696566520394	3.43805700063187	4.92597828577382	3.52233111503937	3.70324057518775	4.80649662349076	3.1000934476174	4.71052967550078	3.80181344309755	2.96571613770978	5.51368284437261	1.45814871500761	7.81050801720642	4.40699368762753	7.15190483334048	7.19493729151965	3.76277641856526	5.95241180379289	4.58211494284566	6.21269123741453	4.07498047694838	6.09840200062646	3.02906093249239	7.12372002103927	5.63611564519723	4.20850772682337	3.71970307427928	4.64645219401525	1.15550127625276	4.17039343861504	3.70790517337148	4.86611674068327	6.39759085475813	8.22917334740273	2.49388455120833
L826T	1	2.56164383561644	2.3995464977551	1.91254054195528	1.32526373512309	3.10637097152096	1.72650775052456	3.11597771539771	2.83375122225231	3.90073241298664	1.90520156269936	3.57157790733091	3.51625440715917	1.24332737181885	1.95969333291818	1.26963798911213	3.42399209088768	2.42133988627052	3.35959018594313	3.65102146594721	0.566335499424123	4.10751817794171	5.84086056034719	1.14458617937538	2.94268794703856	2.36534850796622	5.8954368006311	6.45629216660137	8.99448021969979	6.03078419357792	2.6288193583787	4.28897696864991	1.75586311177575	4.39221400903939	3.02963978842261	2.81659831990246	0.900994545229631	7.22429061438004	4.37058453687654	2.43691157825555	1.4025877292948	1.59503477550359	0.0487601543745503	3.13516932008349	3.82640305032881	4.63866546963204	5.02215579547812	7.47677064304978	4.07250403631917
L827T	1	3.02739726027397	3.03916829647432	2.95834952125055	2.98218792817186	3.67914225516869	2.70371316747407	3.3820883621404	3.00297183469958	4.14173463037706	2.39838470275602	3.94083940565174	3.34158518381147	4.29234582678193	5.18205057447665	4.04407407058666	4.9532539100514	3.27655785830439	2.834035708453	4.53392636877325	1.64389023054095	4.55940807394866	5.31359673240008	3.09389585436502	5.86561067424016	1.27481752887041	6.46680835902653	5.95930698256884	8.28421747643681	6.32210642603129	4.9669169167146	5.81538818176352	3.99318222562804	6.83664456963866	4.08312006519074	7.68431928453772	3.73164027102606	6.43805455094163	6.30126280524456	4.70681651929732	4.19093937876827	5.6006362577543	1.37484415124629	1.09473664505889	1.32834516219576	2.89803795901809	3.42745061642157	7.72002703914175	4.71243238548975
L828T	0	4.04657534246575	4.36163092777969	4.38766607063668	3.975319097084	4.96016963043094	4.02024623338337	4.87802477099844	5.02780882744256	5.38483271629123	3.53189273003875	5.76420733435749	4.38816225833546	5.1116481417562	5.8939768942673	4.2947563871498	6.38990416239503	4.22676697522809	4.34875591996574	6.0772355522158	5.54038875852538	5.18028520307769	5.3573515308316	3.84334659687494	6.91030351200879	1.29980743166837	7.87466799883829	6.86552574181938	9.10427274878892	6.90265492937068	5.56483392662592	7.05279506367797	5.30855427761635	7.28003301716474	5.5391590059846	8.64556717131274	4.50407379314431	7.42374034944784	6.34583991440408	5.83030445497999	4.87103882952848	5.70757548924874	0.709188886770094	2.95284519587984	3.1829522723809	4.93955595276481	6.13683958098086	8.07764953712259	4.93269235784503
L829T	0	3.91232876712329	2.18081353430571	2.08141455299533	0.375744190302886	0.729164254595069	2.13144860305321	0.981281733194788	2.68842472761039	2.99617806697507	1.50091208115241	3.39065633486872	2.21405322812598	1.52468179263136	1.54759861596864	1.27736289343651	3.19104989998868	1.01543386309528	2.29330607150108	3.54891075631542	0.79346675721637	3.47003327461891	4.24239791570736	1.28691566778298	3.01346478772302	4.52949320679406	5.69946117891107	5.15353027407247	9.64496571261426	3.38906402810626	2.43310254427984	4.26481995854696	2.09044543065571	1.47355292353812	2.64022599557084	1.98593895889152	1.29759203168285	7.14215090005813	4.22991196262465	2.74524991169381	1.63639061924381	1.88440383869248	0.214248355847862	4.84575712064225	3.70072798710336	1.10057612291456	3.24531875777651	5.6006362577543	5.40189647656272
L831T	0	3.85479452054795	3.24019021521853	2.21258641581382	2.26939190180505	3.03680463540612	2.21697518926474	3.23960038649498	2.90126175837116	3.86424748603972	1.86076901804721	4.23638440183553	3.1971503741134	3.11112140860304	2.84366284292837	2.11860630389323	3.49091154840596	2.2717812027568	3.25778744330732	4.01650845884492	0.924599299738087	4.13736470059698	5.49987755635277	1.42009263936859	4.2498509566198	0.646724268236595	5.29843394323909	6.5786565463737	5.19212934522778	6.57297847878595	4.1479355341624	3.96681907618876	3.55663599620112	5.52528350553395	2.63165637108504	5.89238666930344	1.9630742391684	6.88061385101942	4.57696131183238	2.82617899498248	2.07786967297674	3.149914957801	1.14990322999355	2.25090794622853	3.61291260760786	6.18746451958442	3.17053605897512	7.53858804502847	3.20353732617777
L832T	0	3.83561643835616	3.25325663058717	3.00912425723999	1.97556484477989	2.77879142591433	2.38758913147761	3.25446189396686	2.99325311402148	4.15277768664641	1.70506169330881	3.39096392960304	3.44607985950108	1.88288875407168	3.3166066975966	2.49679059247117	4.14572802935298	2.21464675001875	3.34314515553503	3.74830034166334	1.56091693893477	5.17846594157757	5.03498678473047	1.52845293849723	3.55598745687826	3.37825696976291	5.93252345531776	5.56233401262394	7.74188134900084	6.48279522575236	2.77030729528395	5.33252998757588	3.5805171201088	3.5880154034034	3.53349565276799	3.08324427794305	2.4643444243986	7.37239586858571	4.09728772711017	3.29863603704392	2.39283106858925	3.52821983937178	0.223566552854664	5.12350892714693	2.72301828767977	2.37761886604806	4.28897696864991	7.08339522391018	5.68448234329026
L834T	0	3.75890410958904	3.09156985942127	2.99911377092847	1.62357138225542	2.13771112300942	1.85203041864648	2.55020922651881	2.27328588819932	4.071628677916	1.69623669241971	2.26409324524675	3.4557633561063	1.74956463684487	3.95236919602936	2.91614600665865	3.81973740090702	2.57455985916254	3.56777136519809	3.97735178311316	1.2417562612838	4.06993568500843	6.57297847878595	1.0617300164794	4.06365932356199	5.06998928538671	6.15681767303264	4.25027757963251	8.04935042698904	5.60433666273149	4.02691478688047	5.31261917706419	2.93598894041949	3.59039326502763	3.78551104294358	3.70576774563333	1.99136871246917	9.43515527854495	4.63392626516386	3.55629327684982	1.99108541931898	3.2916291256107	0.414240218174163	4.7375489556087	4.84506105382052	5.27120289544067	5.19026953767245	7.39482764826289	4.54438875792904
L838T	1	2.75342465753425	3.08177081730712	2.64022599557084	2.71236460099911	3.67699590742105	1.91467230175347	2.72330392790042	3.52723560321168	3.70359944666074	2.39779467982238	4.55045304902807	3.12581562920805	2.46086049364817	2.42281293342053	2.20716776321816	3.44730897022793	2.12665459938727	3.72550976419154	3.89029284726063	0.396053299999299	4.02565513618975	4.76162786841325	1.46385232157599	3.71434859039312	2.42960345567171	6.74316087314044	4.15232444518345	7.94188397762575	5.22684587676105	2.53084325530729	4.03199479278588	3.99155565715751	3.40684157353868	2.79949634830865	2.51216932979381	1.95688664068373	6.46680835902653	5.05588764143717	3.07409497770497	1.73122849804068	3.31373558570756	0.965588144607731	1.94127124922182	1.5733988191902	1.33942853177626	3.48374245999178	6.32210642603129	2.65955686637261
L842T	0	3.45205479452055	1.78080547295083	2.1231299918505	0.130655504278761	1.38546466478851	1.28465480865709	1.56405209983693	2.47063204490787	4.22812700568179	1.84473055252566	3.0035431752118	2.25600491045988	1.30303339372165	2.62739525842913	1.64866475471595	2.28974582067845	1.86792813832861	1.29759203168285	3.15344676010304	1.32804527402226	3.08682954107074	4.33754410212114	1.39345891823898	2.23493231161323	1.11818061927771	4.92231054122888	4.35270913913487	7.64285273237064	4.62795040599917	2.30573469645823	4.75180443828018	2.41988032537075	3.36149576758552	3.02206758800204	3.55091922262408	1.92672698049447	8.20674284733417	4.47597744013609	3.50271733504782	1.67448148018668	3.15404098317751	0.322926427260223	3.81294689453008	1.5838444363138	3.63471101524828	5.21575690715686	6.0657949329898	3.85053207299024
L848T	0	3.33698630136986	4.15705398218079	3.54992605027506	2.97983904952495	2.6359002509278	2.92782026482341	4.62074688753575	4.18327874438718	4.89595268964123	3.10457501943661	5.56844911847595	3.96521153419709	4.31574805054355	5.41360537152431	3.94488722855229	4.80721156463031	3.69531793424555	3.64204797995202	4.9193177549439	4.59491193981973	5.31359673240008	3.49352461548099	2.69822562935333	5.48598664269359	0.720307070888586	6.88061385101942	5.96270667151847	6.77413033021329	7.12845824483364	4.61314716874287	6.6873751074761	4.65437882483564	6.22325673293105	4.53174047754515	7.40613253260509	3.24926384773121	6.68433145328552	5.7784434582177	5.09480663792001	3.72914998964722	5.58457559460053	2.40859488569066	3.49385133194882	3.7925737116202	3.39314517655603	6.5786565463737	8.67788904205665	1.7792496330431
L850T	1	2.73150684931507	1.60262460714764	1.40027066836544	2.55589045026689	1.23035670623834	1.10869184502433	1.08495436368671	2.27569937731324	2.05034672411483	1.0981326666824	2.16777041894159	0.467471879591935	1.72403768453544	1.15958254550821	0.574416120994185	3.53856396397378	2.22908187074955	1.9409360398829	3.15760646829387	-0.0449410986840863	3.38046284990495	4.60082538733197	1.19974749858592	3.28242325671431	2.78251722092069	6.00576095567653	4.28662474907051	9.25968999859076	2.5450208114188	3.21711008911975	1.92082263001048	2.58953306936916	3.82495941370294	1.71321352602097	3.10457501943661	1.56278405725632	10.1898160988152	3.08682954107074	1.93071568537259	2.28151748066322	2.60385636686781	-0.0062791896744116	4.09069873699593	4.54653560230758	2.21137724005925	-0.118021119257989	3.61568332682563	2.69068614666965
L851T	1	3.6027397260274	2.10810015370917	2.05301095035825	1.81612848372413	1.45432344285658	2.14132523907939	1.41312127328797	2.89832303399134	2.42223541164062	2.8912714674466	4.33566158852709	1.79444922202713	2.7189905819641	2.68871848784272	1.42138198230642	3.75557715257239	2.70343132518334	1.37357410066039	4.0041401048356	0.794273708316901	3.3378583990218	6.82248859914134	2.52430917395812	4.80187388688447	2.77468640620961	5.66599905535964	4.72050801265638	7.01901098586196	2.81688066038709	4.48080357786428	4.11053393252796	3.50890404435006	4.38067627586615	3.60124366792171	4.71930074455296	2.52853354873812	6.90641403659204	4.71430664423387	3.76240117731714	3.10398223398168	4.44425467968882	0.673859901500316	5.08134032281577	8.31862000741861	3.53318022448276	3.65837501860899	4.64285593330287	4.43013742103768
L852T	1	1.91780821917808	3.18720863101504	3.32749128056764	3.21018646892355	4.08095318382873	2.23255660830915	3.65004083588716	3.38810487629739	4.7538281568984	2.12250741006714	3.57122308677122	3.88413868298838	2.56601237752579	3.76098306589541	2.88580296148287	4.54878075472037	2.93216797898128	3.60809510198313	4.65077021863029	2.18259561486752	4.36663645723153	4.18372868848762	1.62985393079167	4.17437487662597	1.87644452715367	6.15886619304404	4.55154144185538	7.62900838940972	6.74657075205076	3.29012038084457	5.8183672638416	4.01692124976008	4.30663365272028	3.79589409923289	4.48238434560055	1.83355885747873	6.69062158415077	4.60599658367047	3.99602792851997	2.00742084125491	3.13427834041538	3.26892552362771	4.08727333134518	3.4230465339123	2.89156745174952	4.95171688685603	7.77938642934683	3.13725628081092
L854T	0	4.13972602739726	2.31029931141106	2.24590874784799	3.3143754001445	2.48631500210699	1.79852347490496	2.82792251672691	3.21831712596775	2.99617806697507	2.38115492114968	3.87298809619306	2.22847434510205	2.77321438841243	3.29652414044157	2.12013110473001	4.30133576950729	2.66830534430188	2.50491204867834	3.42271315264553	2.47006797029072	2.9412014498787	3.3287369009034	2.06753520519781	4.65808211777635	0.525892936320217	6.18116553794812	4.38717408714936	5.68448234329026	4.35319261123249	3.77307283724747	4.09979777928891	4.12571958182092	4.92376415665407	3.12224133470302	5.12612017916784	1.54187409143359	6.69718394994468	4.79644333593279	3.84183452715636	2.58696221724206	4.96016963043094	2.55416710591401	4.44852438355632	3.1971503741134	2.46317932862703	3.87530771464874	5.1419904102817	1.65686363399923
L856T	1	4.01369863013699	4.27108754662777	3.75771986036082	4.92083532277729	3.88182454988377	3.45643093089023	4.39729083418056	4.27253722301731	5.03809586760461	3.20136523693605	4.54165965756	4.11273443311495	4.16544750801482	4.06993568500843	3.73993708186424	4.5633265355505	2.56944881646577	3.98221894830973	4.45007686308251	3.66935004741727	4.55652247220639	3.8776224018989	2.01585921421035	5.11417176206298	1.48220333514835	7.33913922654033	5.89238666930344	6.90641403659204	7.36683786205508	4.01609178412622	6.38508245162229	4.92304003633729	6.48536405676559	4.13998474469347	5.45987906482268	2.50952849235967	7.74188134900084	5.42671651830947	4.41767945900709	2.85650938462732	3.3611752108196	1.58006073996951	3.09745381669283	3.76459499397333	5.06998928538671	6.81532470162189	8.03110081439372	1.51310199956812
L857T	1	0.619178082191781	1.02247366098783	1.54442029340309	2.01074063535194	2.07419197147976	1.32237488907605	2.61048400370211	2.70140118106351	3.19775059234426	0.931811039489294	2.61514792675533	2.00680988535624	0.312530765070597	2.66860107222187	0.545178720737654	1.95718657765834	1.29050744672612	2.41519269229438	0.801823639394353	2.11438834614163	0.229341916777953	1.94765729970878	0.129640524809395	2.74869371525721	1.66413347736824	6.17486601936944	3.76534209430322	4.43165880420247	4.58905057640286	0.767146178151201	3.6665001230476	2.81487621851959	2.32283382941033	1.45909986487605	-0.0219760379197021	0.315530089083074	5.78862479703316	3.35990623140631	2.14812297885496	0.984804596778836	2.38585994206463	4.4008133829632	1.28212659636796	2.64572203127868	3.74649567493788	2.9554428884847	5.34700651339384	0.303509099524731
L858T	1	1.52876712328767	2.24826156474598	1.76708553050247	1.23987997945869	0.937019872805064	1.37173372309712	2.12131344855855	1.54662446893173	3.92250408166717	0.965588144607731	2.33947458943754	2.79036511280779	2.44626176973686	3.58153258439558	2.61366383309333	2.79749384466503	1.34894810873245	3.21140151619362	2.30336228381754	0.517695309012819	3.47365908764825	2.76946932317979	1.69374582507405	5.21759137002335	0.372785122902521	4.71243238548975	4.78324654566395	6.26258153606047	5.5391590059846	4.04490094908552	4.92376415665407	3.79923034989524	3.80365536766557	2.73740795750308	3.61463938974832	1.27894349779031	5.7513121342086	6.16882363585186	2.85152305437929	2.2228866500438	2.74003638277703	2.46260146415025	1.03627025987117	2.34302797996081	2.90793273128559	2.94558921391612	7.34490599418466	2.12609051523886
L860T	0	3.59178082191781	3.88488112131161	3.48602169457733	2.2643826503687	3.37481224993289	3.57846082782203	4.43165880420247	3.72041333043754	4.69313256102912	2.87244862793314	5.14819482938472	3.77996926266699	3.59173726052413	3.60741200073003	3.39471406029514	5.16676679733532	4.03615514228562	3.65455144979586	5.7542433908753	2.00040579096511	5.34177393887708	4.10751817794171	2.32843122620792	5.7370095880173	1.716725088453	7.21950768691534	5.56109473132206	7.55738687138804	6.50466003650658	4.01609178412622	5.23709576686727	3.84905467429951	6.5075359704989	3.95036094944638	5.50543749859487	2.38352838561691	6.78779740636792	5.77416658979598	3.82380551549666	2.20067253650485	4.30519361115983	0.96437387655174	3.68020248328791	3.17652944955368	2.62297888042478	5.59340658295723	6.92973279388429	4.03363965348194
L863T	1	2.53972602739726	1.63296857925026	1.60799862447937	1.65527658136204	1.48441317248141	0.919377003148537	2.71638280433141	1.60924147692781	2.95804349681602	1.33499645254598	2.11438834614163	1.9773758603056	1.68863833335726	2.6806486735122	2.33771890568304	2.30801821605877	0.170933292230568	2.33397783615889	2.40276107519207	1.26801198214527	1.78821204750277	3.4132006994147	1.63327755994297	3.62301037715727	0.733748402461827	3.88413868298838	2.11288790218777	3.40845354835249	4.68129507038742	2.98365560713519	4.06201730966827	1.49050659243868	3.9575558163524	2.17130131671021	3.39501949158072	1.57014483005537	4.16369569398429	6.33403210776016	2.59328338369673	1.63015685485949	2.01554563201083	3.57810667682164	3.58222493662724	1.93874434497997	2.04702126584198	3.22836921441295	5.40081617281394	0.360740751235414
L864T	0	3.96438356164384	2.73111107649978	3.46807526565199	1.20815028047518	4.33326729318541	2.38966489199976	3.08354419605205	3.5398972696491	4.43954816867002	2.75529011004368	4.5996646448784	3.76098306589541	4.66175921511487	3.50402424653978	2.79692857877287	3.92754448367348	2.79179240062671	3.37949452957875	4.45163515623363	1.80625191563189	4.39932216763968	4.23638440183553	2.18380743198561	6.08091696001105	2.44715891255579	5.83931294252344	5.78862479703316	5.96455215973024	5.81992671708235	5.12090879343667	5.46549759916128	2.97898347795555	6.298892284875	3.79775328346921	6.084810280248	2.52996540071579	6.47484932464996	6.8049134626162	3.93926019884611	3.26922747297468	3.87685286664149	0.798309058103992	2.05301095035825	1.84836768470744	2.37357200540588	4.85491027328253	7.46455793037176	1.53898227752258
L865T	0	3.23835616438356	4.11840994429416	3.29255608613084	2.06174122080136	4.01898444969517	3.67495900203654	4.43218045777326	4.83667621719928	4.9909321853285	2.51359680359011	4.02819745466111	4.27959543462658	1.93874434497997	3.05630494680957	2.02740327526867	5.38059497452078	3.37104999770982	5.24720945423106	4.90686497535971	1.80811137222984	6.47484932464996	4.59613324209524	1.87375217185091	2.85679633284042	3.2213622696712	5.96270667151847	5.79013535086981	8.85289477215995	7.23926475494921	2.41606585586695	5.22880846006467	5.38910779034911	2.7175295991911	3.3972170599428	2.78138944545631	2.40129433667275	7.45864328944334	4.3561070025057	3.47915381606207	2.45334297201941	3.38810487629739	0.585905146044891	4.38469320700051	6.90641403659204	5.53322968818096	4.38421461306627	7.31720581555363	4.55313591090243
L867T	1	0.868493150684931	1.55142010180804	1.62638662678785	2.65635722599865	2.30246213373581	0.969670583267231	1.61493558737618	2.55791026957998	3.50595702219772	0.942851620001122	1.68489955953821	1.2862662749523	1.13338420628424	1.46617737448097	0.966149332012038	3.29863603704392	2.29003476528708	2.20300638835144	3.04481874277656	0.693008619185136	4.00662327113926	4.11313638625463	0.990160995278073	2.80584415294923	1.75426443886408	6.70975980232359	4.71745662623625	9.25968999859076	4.25303209691732	2.35949132352437	2.73884103950007	4.6345042435415	1.91776551502026	1.88192966091832	1.59691755737824	-0.127533683392684	8.46416127672788	3.54259918574181	2.15079644336848	1.55739684124085	2.09284988010643	0.516011495753483	3.91897482815044	3.07265620249097	2.73512961615682	2.75327428011556	4.26577786636249	3.78292835822053
L871T	1	2.39178082191781	3.70898514688931	2.96923533790521	2.18350933693656	3.70072798710336	3.09951562467818	3.46445704905971	3.97572578993739	4.52443855017971	1.94188482728818	3.07766973198695	3.72041333043754	2.2024240054247	2.86117110584079	2.87419206005159	4.79644333593279	2.1882293747005	4.57580975046658	4.37155725111905	0.359950259537873	4.95716103219071	4.98777607543475	2.08864130456766	3.88336865253324	4.95171688685603	6.50177103583602	5.72992787101169	8.17556185218193	5.84851729557141	2.7509692105494	5.38591698092138	3.58767724037792	3.92056512623914	3.62087860294938	3.27748439061169	2.56250349075464	10.4908363211198	4.8640008430152	3.71790822685912	2.84103416942168	3.08887769708605	-0.020675448460185	5.65680767147072	6.65600550960636	5.00187124253531	4.72426341555798	8.03110081439372	4.59613324209524
L872T	0	2.87123287671233	3.05914695139022	2.63330616463854	0.845181562883258	1.41975790067827	2.57113807182068	2.75703231104294	3.82194430501079	3.68370750178819	3.49648454071994	3.82121422650547	2.42133988627052	2.87683589136596	2.61337535055965	2.38026448828094	4.51893763430823	3.0903458044754	2.87740454750005	5.24356216065032	2.40596793255717	4.7538281568984	4.52723523951642	2.76570656223362	4.19639030807158	1.91776551502026	7.63602526195534	5.34700651339384	8.27322713074783	4.56673358725724	3.55730281482813	4.99407240081175	5.13754308890832	4.55313591090243	4.21712722302302	4.80649662349076	1.68365909888127	10.6962212043734	4.32247277337751	4.91262412512131	3.03650640738745	4.48718088834365	0.547577859402015	3.30824862810393	3.56810832451803	1.59565965080865	4.70926613828645	5.82584262330141	3.79147341852509
L873T	0	2.72602739726027	1.84045064065311	1.75268430135858	1.24893332511794	1.69177937141288	1.74769622432808	0.429652103869692	3.93574572253843	2.74093111264686	1.98923226727678	3.99847172764539	1.37873948732847	1.17818596677487	2.02829641532136	1.08467240649388	2.31175800746737	0.641408338207053	1.47290165160929	2.54298841159252	0.295691866046963	4.03743715503107	4.76162786841325	1.87982218784325	2.30038747662597	1.80535275429521	6.75338808418616	6.23605157047312	8.72789573741738	2.80556457441615	2.21227723846605	3.4647942417872	4.00372804585911	1.53898227752258	2.53866620374749	1.91651367026233	1.58290781074926	6.9734425069755	3.22382241774776	3.42144968831437	1.69747496751367	2.15734420732924	1.14489783876243	3.34283282276262	2.12101756037223	2.70600612834337	3.53349565276799	4.09979777928891	3.54226461204167
L874T	0	2.70684931506849	3.79220376419944	3.51122380166384	2.96836879716788	2.13325107902184	2.75384123755079	2.61689456989821	4.30663365272028	5.15616133552192	2.78862638681911	4.17039343861504	4.03743715503107	2.06266338565779	3.50435216244098	3.37949452957875	4.60426999278271	2.44189104378351	3.33249355409393	4.87454112934588	2.26731446703294	4.48398721919798	4.63566805142762	2.14306865014982	4.02232130407212	4.44906752874915	6.81175122505408	5.38910779034911	9.40264993617722	5.64130583304791	3.45154474423291	6.17702911798012	4.51724789038739	2.8171830998313	4.38067627586615	2.30067574310551	2.40537620943813	7.85033994323474	5.16950408816133	4.22216362173947	2.95891578527813	3.54992605027506	0.764999676291274	5.20020373782276	4.8604954451365	4.10317494230628	6.64384797666182	6.96941666135565	6.14078863359895
L875T	0	2.54794520547945	3.89462109919646	3.25416097406606	1.70316465362532	2.56544358341005	2.8163224939065	4.04529261681883	4.02442560516618	4.71179961189522	3.66159098224236	4.60658346330628	3.95400281791612	3.63609431160353	4.92751781655696	3.73782987102246	5.38059497452078	3.90073241298664	3.81482163727116	5.69401930490029	3.75234698526325	5.17567123053102	5.45095600907766	3.1366520354721	5.41360537152431	2.16004005447107	7.37239586858571	6.46680835902653	7.31720581555363	6.43040214941142	5.2790426863855	6.58451011426945	5.55982069220765	5.98476197254775	5.35017479770556	7.14704474889128	3.58289716324633	8.67788904205665	5.6006362577543	5.28875482758418	5.16326616419156	5.88143604876206	0.0555512368692892	5.80189060335896	5.44538488736924	3.33407579285503	7.02768620856247	7.93321899586723	4.22629151950541
L876T	0	2.41369863013699	4.70864547769937	3.96882757120198	2.34333140863269	3.24078992675667	3.44060997579419	3.9283175555466	4.32742851041895	5.04052967137689	3.88258391816005	5.68588152670393	4.33472657909684	3.98829875054176	4.92450355876436	4.23777997887528	4.851983914164	3.03379736847589	3.88488112131161	4.71683638743138	3.80108086211555	5.74130507653519	5.28290853354984	3.06793262661138	5.39860728769652	2.57141730750377	6.40010587605657	5.30239317048626	7.04433947066417	6.31050987819952	4.4207521221612	6.93709972734893	3.40425224213928	6.05461790743191	5.06245100254638	6.76724970570647	3.14626762718989	7.2701468114242	6.03260975529448	5.03575504498961	4.03575632119539	4.39932216763968	0.733748402461827	5.11501181640991	4.72240782477019	4.95716103219071	6.96941666135565	8.03110081439372	3.82009745782563
L877T	0	2.33972602739726	3.36562984987831	2.7089174612605	1.73986981671051	2.20389191031591	2.38144378986495	3.49385133194882	3.5667637189772	4.26434824092331	2.5092379470744	4.29521438059021	3.37104999770982	3.07085551327699	3.32687992131987	2.81195251545818	4.6520189726103	2.940617898081	3.78849195831349	4.82977162075373	1.87128178014485	4.56897567127926	5.8124243739366	1.64576512191861	4.83392611834759	2.75355780859753	6.56400890677351	5.02695483392508	6.29193103630188	5.83781053608817	4.47703139398285	5.55614916702256	4.59673662838121	5.09822048666664	4.05440880522505	5.25481185985563	1.92797387195565	9.3426321009692	4.67214427769581	4.0120388589558	3.25778744330732	3.89731665688214	0.510637209240713	4.57696131183238	4.9885383474694	5.68725927307912	5.48951103891419	7.41183357682894	3.59039326502763
L879T	1	2.39178082191781	2.84977523207039	1.88070395673462	2.20067253650485	3.0582772004368	2.44450189956388	2.7601931692969	3.13398630516807	4.15791915890766	2.10572299659622	2.61166092520413	2.90819835664555	2.9412014498787	2.88926442229423	2.31910819110676	3.58870302905165	2.92050106253853	3.33375416575755	4.04529261681883	1.28855522546923	4.02604825303683	4.08312006519074	2.03832994522181	3.9814330195936	1.46130661453532	5.86412545820043	7.12372002103927	7.41183357682894	5.69804706193329	3.49352461548099	4.48822132845742	2.92721695118217	4.35121627235035	3.03528627819533	4.96168182307382	3.10844565957021	7.21475684047709	4.44370648676898	3.20565272898229	2.94762945036968	3.14205849293099	0.486221650563317	3.45772080557031	5.4917896131282	3.97855041297935	3.8737812404067	7.12845824483364	5.41687923824577
L880T	0	2.8	3.7970232392501	3.44511442589138	3.98586785948824	2.36650881005771	3.26366115278185	3.15079655867871	4.71618095905813	3.747928309163	3.98221894830973	6.34816335744048	2.94732804153111	4.33422903391423	3.77996926266699	3.1183933114992	4.80925219383412	2.95691495262172	2.94558921391612	4.9032428282013	2.09346680021372	5.21575690715686	4.8005338084383	3.08059463208955	5.87191965131603	2.53027997342989	7.10634482118413	6.85091826258766	6.79129051683159	5.21202831152812	4.69439065575261	5.36455377201221	3.99359826199642	6.32687279456701	4.2715547899464	6.55543215609004	2.77787927191611	7.42374034944784	5.82729449370708	4.50074223477655	3.62334289697408	5.01745908158092	-0.0180395688572873	4.95249474225357	2.97810867745333	4.83738334880146	5.57098926879217	5.94560859390244	4.50737593413626
L881T	0	2.75890410958904	2.37063367621227	1.94704668529179	2.75815886520797	2.9851301198699	1.68646479044496	3.72878802882252	2.54589028180085	3.46445704905971	1.36666213214043	2.56107445470738	2.4348691339063	3.20833101737252	2.65522923595927	1.41879112827809	4.19365981577817	3.33313164952579	3.85165107923846	3.02560543930301	1.92578661411921	3.16147085551891	2.60413256543731	1.51181524329013	4.12918485958831	1.00212837708641	5.72578354884131	4.04122584672548	3.70359944666074	5.48142803405811	2.39313533262426	3.23198459585547	2.47678499073319	5.14641925936015	1.99585720882048	5.07400204884874	2.24945372526851	5.9558285137832	4.15012504651845	1.8121053303363	2.44102492875634	2.73482463735108	3.09273111739044	3.84827497124413	2.84538152275702	1.99679921738743	1.01452964563968	6.42563645149413	-0.0490951497432837
L884T	0	2.41643835616438	3.49882416437788	3.45410839797057	3.34219841888561	5.21298113962663	3.59442656271146	2.61166092520413	4.97456083009877	4.62795040599917	3.964443588199	5.79894966053461	3.64101439910148	4.92972344851042	4.17790104354817	2.71437347921658	4.8243137608645	2.44278569128613	3.95994207965257	4.39475150229585	1.46321318632158	4.27253722301731	3.89220258296849	2.23643506028397	6.19385209202244	2.14042350931195	7.58297744241522	4.93422854884252	6.02002606692299	4.82977162075373	4.54165965756	4.61841440330843	10.4908363211198	5.31946400077325	3.71327183920546	5.4103837473377	3.22077800689765	6.39247341476059	6.54107354700203	3.82380551549666	3.8051780828835	4.90040990469886	0.77277618469716	1.11637237218204	2.17695839230699	4.04490094908552	4.19138215257987	5.68178406410358	0.343481341390041
L885T	0	2.39178082191781	3.46445704905971	3.21984597840007	2.67487842116765	3.54957680590272	2.34804772799033	2.54069896016088	2.95485400217093	4.64343341202899	1.76275943429478	2.98218792817186	3.73348905230593	2.64599925876552	3.84334659687494	2.43604830595088	4.20895743202414	2.49974874564383	3.29805294787579	4.13087823343702	1.02125720678538	4.49094860881491	4.53835468933386	1.89479404364819	4.25118677762988	5.20916408251911	6.49368658110366	3.71327183920546	8.81546285477816	5.55135770077886	3.95796401937475	5.36897956025164	2.2759819314075	4.34732571825141	3.64834461418934	4.19365981577817	2.49884650424749	8.67788904205665	5.34915200884301	3.41226050806105	2.38849307522935	3.42207356383317	0.11351130305118	3.65207626977601	4.05271993971911	3.17713103579641	4.9909321853285	7.77938642934683	4.92751781655696
L886T	1	5.29315068493151	3.4093864229283	2.77148061188523	3.00412057861283	1.16343529170823	2.41235879234015	3.4312730906573	3.11446602686156	4.0934015911757	2.30007431234927	4.27587874611989	3.17773240040346	2.96273185109811	2.81045860257415	2.51158187701657	3.91080602575664	2.36356946142975	3.82418103242755	4.00454266320145	1.72683207604576	4.33519551708982	3.93417174711594	1.43028327896089	4.11185698052947	1.74391322077812	6.58142104274901	5.10418242116596	7.06593207996096	6.21051884154498	3.20443610775696	5.30446831814326	4.25539336865073	4.54820760625806	3.256891419161	4.29708558636525	1.80380401821266	7.04877347165211	4.80452788639974	3.34347354238467	2.1879208675053	3.3166066975966	1.0200201615342	3.46510125130189	3.95596537414945	3.14901788017308	5.04294008265723	7.20981034049132	3.94843204694629
L887T	1	1.02465753424658	4.09469508267463	3.9793796809538	2.75212786723147	4.20539567653169	2.77292346786732	4.65497391478129	3.86462410180444	5.69132475764687	3.07645486115522	4.9885383474694	4.29186236585295	5.44876973263751	5.96270667151847	4.60957518583094	4.92677025204786	3.63539648915311	4.22676697522809	5.08546350943238	3.975319097084	4.26051586450562	4.23038309397119	4.04813477710957	6.2470558575765	1.18907143813741	7.85033994323474	4.87945937784535	8.31862000741861	6.71283610379055	5.41580254616061	7.20484720578059	5.49875870292005	6.42050490376028	5.16234413484805	6.47224974289634	5.58197529139049	9.64496571261426	6.89883307241174	5.79013535086981	5.18205057447665	6.38015834745602	0.755456786015977	3.40716229188219	2.5089432378029	3.96362490843835	5.7827859062694	8.47741217460842	4.20138305347258
L890T	1	3.46301369863014	3.02005388635037	2.48515420052835	3.16326817661547	3.65102146594721	2.37150994821618	2.71694381365028	3.72041333043754	4.44113217287196	1.49743437897939	3.2059539615044	2.97398226686531	1.35312807104834	1.60228881332045	1.9162150778365	4.37858499690731	2.18022818166375	4.16233702783559	3.85127392174525	1.74956463684487	4.41666304075076	5.56844911847595	1.06663103180648	3.10756878681067	4.09116203051172	6.48279522575236	6.21894729303087	8.79767653859898	5.48831033996286	2.00775454579159	4.10533795517673	4.56620743080383	1.88742252295039	2.53285881280158	2.19210247275661	0.46786737166093	7.15666694030145	4.19458941609431	4.08808925594921	2.02829641532136	2.76570656223362	0.268568914315235	3.30550338453596	3.08803387883664	3.80365536766557	4.3090186639015	5.97459205861979	2.19775943933724
TCGA-78-7156	1	2.67397260273973	1.90550926174618	1.77863971215088	1.066003574357	1.06234310677941	1.25676110525292	1.34800543473956	1.95412744670437	3.25109458259802	1.24553500163312	2.26051714636457	1.90337338611398	2.22493173730939	2.81546465691232	1.7792496330431	2.62535468717714	1.8124031894879	1.59148757484369	3.00999781066788	0.863437468160893	2.54240149509705	3.032029827325	1.53769604357396	3.69965429839825	0.326903183963903	5.32246136306687	3.99155565715751	7.45864328944334	3.12884629926821	3.83095558981191	3.71755471483464	1.3682177020207	3.99929541412641	2.73740795750308	4.50354297771766	2.61924020939577	6.11551462537995	3.80329194597806	2.58638508131508	1.81053734846676	2.82792251672691	0.0630069589514932	2.5435795306626	3.10039654395829	0.839647564213004	3.18326166540479	4.39780579046551	2.89574292729393
TCGA-44-6774	0	1.8027397260274	3.22382241774776	3.14901788017308	3.37855097222836	4.36462321183077	2.08657287503863	3.10338966200537	2.95630075690416	4.65685723588834	2.07786967297674	3.7413600786196	3.25900045131312	2.82851700136138	2.20448709226263	4.03405159806862	4.23038309397119	2.3899614651407	3.00792677629338	4.09979777928891	1.44182869466016	4.3293557973437	4.0432382513956	2.03134047773536	4.83050534372364	1.78142929038158	8.02246206273559	4.59430922401798	5.27805356834926	7.24447987659134	3.40073039350077	4.68381855608935	5.15701964079761	4.60777406705319	3.21260136679051	3.99075972162381	0.907573827028027	7.58297744241522	4.95867378201385	3.27015266281617	1.77616093804465	2.56278931581957	0.366692755307604	4.66175921511487	2.83143203976323	3.5382274835967	4.270122581953	7.05279506367797	1.54314095319678
TCGA-69-A59K	0	1.61917808219178	3.27567176608097	2.5680316822196	1.00730069691475	3.26640777816487	2.63560925445603	3.15108774561805	4.30086275909123	3.68963773242876	3.02236933866967	4.43742349321034	2.94879298531778	2.98689393354848	2.93395366868559	2.52853354873812	3.25234369014721	2.59616825679559	4.37758166844056	3.73020790898063	2.16035367853672	4.73117773043275	5.00731882563118	2.20567673444406	4.8696566520394	1.00271334460019	5.5297760721815	7.46455793037176	6.16486581128174	5.35527215481235	3.51254139920947	4.22629151950541	2.63078639513843	5.00806408835905	3.21623280348021	6.14078863359895	2.31645396532422	5.75991157213087	5.00576132623832	3.3820883621404	3.256891419161	3.05450693730564	2.51245977449695	4.05188016564233	2.33252622825171	2.16746275750089	3.88988711549611	7.06593207996096	1.79069217853142
TCGA-44-2665	0	3.56438356164384	2.65984955971687	2.82003955201803	2.20360121995577	4.19458941609431	2.32964259032312	1.69812631526073	3.50271733504782	3.032029827325	0.888674229224323	1.39767756250633	0.937019872805064	2.50434374273971	0.377081230933345	0.409432127893544	3.59642888219175	2.39779467982238	2.78251722092069	5.44108157522088	0.0799245252422493	2.61422663104956	6.0772355522158	2.24415817676177	4.61372661987657	0.70104508258526	7.65694813508315	5.63611564519723	7.33358195137628	5.76704521963571	2.09551954980675	3.12461358001227	3.2216928938387	4.01282979336997	1.06725478234523	1.99679921738743	0.389827608850542	7.30625918936485	4.97609948057966	3.29042941217132	0.976823366208932	2.92192805623228	0.843234522012413	6.84731381072599	5.18847292078925	3.44511442589138	0.557259118426725	5.47238765726494	6.18321825304791
TCGA-55-A490	1	0.271232876712329	2.8623501223065	2.20330831574994	2.97427151627146	2.19210247275661	1.7891391816402	3.28058193958988	2.80324797621967	3.47622709277688	1.95471973504747	2.98894376429038	3.55833088559183	2.82647496311416	2.49650902221379	2.38789799169024	3.40329677847282	1.82398465087788	3.60845386719005	2.8072708678933	0.759210345796138	3.52128043630821	4.73887082378166	1.58259676930263	3.46708967232132	3.58257403076344	5.87675866019129	3.42874711178034	6.0022080244612	6.01648566735057	2.60523136322959	5.17297878247707	2.57228194728608	3.48664911509694	3.28366406865301	4.0573677486195	1.78979504242209	7.20004532646752	3.62546082999825	4.1439348291097	2.11740436271735	2.06753520519781	1.28531662911475	4.00620347591448	5.58197529139049	3.60020228863195	3.05657741327884	7.43548879748512	0.616551143303953
TCGA-55-7816	1	1.28219178082192	4.64285593330287	4.33326729318541	1.76863009696669	4.20497220477894	3.52328406405382	5.24632792308814	2.80211589432188	5.54038875852538	1.95008620816417	4.61431819636274	4.0920626705677	4.81946927779971	4.59430922401798	2.96126658715404	5.62955491917356	3.79332745427736	3.8422283341459	5.12262707368009	5.2065443998008	5.67785798746095	6.71283610379055	1.87554658886378	6.45629216660137	0.619188091501591	8.99448021969979	2.16952518573691	5.81538818176352	7.78755649584335	5.42887698020182	5.14106739486126	8.18550442888271	7.3011680804313	3.49913674435574	7.66389886820303	3.36245440370997	8.46416127672788	5.72297045879601	3.56472850727808	3.58153258439558	4.34435806859273	0.740853671259509	6.20630997573293	3.1475132478412	1.78173583252841	5.47799637549844	8.64556717131274	3.84070349791471
TCGA-44-6147	0	2.31506849315068	3.50624836744736	3.08623052455376	0.380431224314359	2.0207355794181	3.4551230452569	1.61527179775313	5.90809597792788	2.52908089928575	4.05569595114347	3.50239324890885	0.837449749363358	3.26705498157803	1.02217873140738	1.18423660976387	3.36882688527297	3.1971503741134	2.61280267350469	6.41789044455404	0.299295872260888	3.60053397061517	8.05904076669763	2.52796408613289	4.10967280073954	0.040310583137542	5.90657274658316	8.54330011444928	3.57019683354031	1.65091402677334	3.86119221819539	4.59907319464217	4.50296215245072	4.84429779969805	3.55228798606538	6.20408846106723	0.0122930157192046	3.6784303182557	2.55020922651881	2.75327428011556	2.62535468717714	2.85387575982666	0.00936881403314799	1.87982218784325	3.14294885136993	0.93442747426528	2.56107445470738	3.16839901902928	5.33051580259793
TCGA-69-8453	0	2.22739726027397	3.95076918087016	3.89067191972428	3.4093864229283	2.9710174013215	2.90646258047032	4.1658549771406	3.87685286664149	5.08633802185654	3.02703865944492	3.54992605027506	4.3090186639015	3.21140151619362	4.22308449388926	2.89217152768364	5.31847179846107	3.34691008399481	5.14457941733091	5.0888675211024	2.19210247275661	5.49757214954114	3.83057693283857	2.53837879205167	5.18114319370914	4.71303766280664	6.62870490434932	5.52742289349679	9.01596344457836	6.94923781800134	4.26768735983441	6.38990416239503	4.92525234441728	5.3294815580123	4.31234595075484	5.7915370636494	3.63539648915311	10.1898160988152	5.26145750822818	4.43064339409354	3.11751929284642	4.29138101738789	0.188392803028382	4.46473394938725	6.2763573644591	4.50852587540487	6.98976448099834	8.95129638333706	4.28897696864991
TCGA-49-AAR2	0	6.09315068493151	3.12340726415706	2.32140306688746	0.894352173805821	2.09705218777827	1.79224612272078	2.79778797851869	3.5998688366078	4.60543741557656	2.3589127649219	4.12145492258237	3.80070991789595	3.03945095594882	3.12733151600744	2.16653722120426	2.94646184335656	2.25449798609513	3.59577073319649	2.89719601330239	3.18231654684875	4.51512749251679	2.88956213220751	1.84257904737708	3.30794341019874	0.677857699219137	7.10180641419081	5.23614924314388	8.06870556833453	5.61933697661347	2.92192805623228	5.3584021379926	3.18386697903641	3.6777172929613	3.54790978761491	4.9669169167146	2.29003476528708	6.52141253601375	3.87993609701295	4.17659667167828	2.66712999418696	3.67318347156253	4.00495800402591	0.648439362318207	2.22579994288491	2.18733536205158	3.99765439570427	6.5931431075291	1.22972974527688
TCGA-69-7973	0	0.63013698630137	2.39168533178095	2.07602412102035	0.714860683183099	2.46977341051678	1.33880913474064	2.0958091299053	2.29091640535397	3.22414307665107	2.01345297316352	2.82445655745512	2.30545033153568	1.80593662475209	2.57512128522146	1.89755535222006	2.93598894041949	2.37705660240125	2.12220411543735	3.19504499187667	1.15116493553465	3.85237746058128	3.66831720988506	1.37775237281397	3.32687992131987	0.87101391480371	6.0657949329898	4.37912980681399	6.71591811053377	4.24380324088803	2.99735346486584	3.91470297503238	4.02189353374653	2.75039497842374	2.6814995400868	3.07439648584971	1.53801499543819	7.93321899586723	4.36912954881829	2.61659587323389	2.26760633779163	2.6806486735122	3.61601475194036	2.49944362773738	1.55552706948083	1.39543029750311	2.5967748136916	6.2763573644591	3.02472632969633
TCGA-49-4501	1	3.89315068493151	3.01147526359962	2.52374154849662	1.76088411139243	2.71724315956705	2.51862056030404	2.9041881603238	3.31501049006991	4.09555942489646	2.4599953560783	3.02935299193308	2.96185485955634	1.7689438361141	3.49978575068558	2.51658221224332	4.19817070184213	2.13295670425013	2.24972672373992	4.11273443311495	2.82206463970643	3.23015730628345	5.85618059188688	1.87524829463798	3.73274352931943	2.39925729719238	6.35557442511287	4.91554189402378	7.94188397762575	5.43889089308756	2.7601931692969	5.48598664269359	4.34780357084113	3.9201564429674	4.05102750425339	4.27725432353004	2.13893799174315	7.47677064304978	5.17033194075935	4.25818668284966	2.60730700990662	3.8933634701241	0.779207154171031	5.65149379968426	6.9533780235941	3.44511442589138	6.31980533239493	6.48279522575236	2.85563232965209
TCGA-49-4512	1	2.47945205479452	2.61952984891263	2.01103644752239	1.66602974426305	1.72091192376989	2.07816136218815	2.96006917436174	2.63961950940063	3.75701450434131	1.27608015795438	2.03863517587503	3.87453026203492	1.41184193211627	1.81520696120699	1.87737501614754	3.69497671303762	1.89265847221646	3.34691008399481	2.8750836302119	0.587791607224132	4.06201730966827	5.45439459276177	0.891217683691419	3.34379228530721	4.12831473544011	6.49645210812964	4.56897567127926	6.12333730452236	5.91443230259436	2.07022039514183	4.72549970618218	3.51188794807528	2.93570296771302	2.77292346786732	2.74956059936926	0.873003052480689	8.47741217460842	3.8155501152366	2.74781509085851	0.993729351194872	2.44920889884972	0.451671462973077	4.23225225551854	5.97793269527548	5.11501181640991	4.93803018014185	7.41772753638283	3.83726582914932
TCGA-97-7553	0	5.12328767123288	4.27058312842116	4.71553790709048	4.59551656048037	4.74991676107271	3.4093864229283	4.38067627586615	4.28241649745607	5.20020373782276	2.84047367069813	4.08855269409239	4.37009300523866	3.42937387537235	4.88511477865608	3.6805513412249	5.70757548924874	3.51994551586664	4.54438875792904	5.8363589671041	2.28095217161642	5.55492264389628	4.16950660106129	2.3100051399023	5.19486446510713	5.49987755635277	6.78111685721154	5.58950539021975	9.18305796610474	6.78779740636792	4.66780382665027	5.57450538016628	5.11664470236029	5.64524219625281	4.23916030982813	4.94107595437389	3.55833088559183	8.42488907195855	5.56357839544806	4.26623130428337	3.83994188187137	4.43165880420247	1.07118673052572	5.45560924524538	3.34500065345782	3.4765290560283	4.97456083009877	9.08220423078833	4.48927194760017
TCGA-91-6828	0	0.884931506849315	3.80292357555504	3.56068432576792	2.99824484392374	3.90768275160085	2.79464400794042	3.72695012257031	3.90422600151701	4.34435806859273	2.99099307800998	4.22490257823841	3.42399209088768	4.03575632119539	3.66511649025514	2.98659382593719	4.96763097018457	3.7251478082422	3.44511442589138	5.21484802677968	2.12903232379349	4.72612867112772	4.39632302316125	2.57653541475564	5.3964610769987	2.00864549788507	6.03440110634681	7.58932901623141	8.36501052572283	6.60469009842336	4.64222638065233	5.32849074432729	3.29317041063654	6.71591811053377	3.93378567973667	7.05279506367797	3.00442016709721	6.39247341476059	5.79593223416548	3.87145582863104	3.47557116937663	3.9672345245921	2.49736952531024	5.13587759841496	2.80094409588654	1.46451328357001	4.29138101738789	8.35379473959904	3.76132901273757
TCGA-44-5644	0	2.36438356164384	1.86388307756424	1.39994842387388	1.33248419243705	1.43287875995609	1.01304676073531	1.44822093361956	2.07419197147976	2.65322489639124	1.07089323326154	2.527686047888	1.84321695391072	2.325255375559	2.49504778407901	1.21201916058439	2.00402608996125	1.21897297380246	1.72495410445065	2.20360121995577	0.293935384269213	3.67984964879004	4.25959288922783	1.02725991423991	3.01287511588245	1.14863380667348	4.86823888031107	4.75180443828018	6.61978839215757	3.63645027637587	2.50952849235967	3.3459670794832	2.85650938462732	2.35655016876675	2.0316367308992	2.13354027187944	1.85860564735334	6.51861076504647	3.51625440715917	2.31444092552917	1.79540814078257	2.63107494251246	0.987780794675103	1.3340403551902	1.98741448433445	0.504896227792006	1.09629138293452	4.50679971386868	0.166291680539182
TCGA-J2-8194	0	1.98356164383562	2.5909954005064	2.90675853249883	2.03923284916782	3.92210464228943	1.5838444363138	2.54730417339037	2.75212786723147	3.73817528072764	1.34037273668882	2.2059931603977	2.87825969381941	2.04160910944048	2.22228700505301	1.88927620311687	3.84070349791471	2.59414486738428	2.55105510598376	3.95400281791612	0.993415309555539	4.10020870674908	4.28755523281964	1.46741695789152	3.46510125130189	1.17630878961485	6.78111685721154	5.79894966053461	6.66855415970084	5.48028061151586	3.0267566553579	3.87034088364061	4.01609178412622	3.25234369014721	2.4097400808297	3.89067191972428	1.66065544119948	6.93350587888863	4.33519551708982	2.61337535055965	1.3810043623314	2.41783818120143	0.640661141675236	3.36945004217252	1.68896655030245	3.42014979565263	4.37406303899952	6.56400890677351	3.4554503769632
TCGA-67-3771	0	1.67123287671233	3.47949772167062	2.98571694182896	1.72310325151769	3.80591387027548	2.02588750626802	4.35465479160648	3.47557116937663	4.452132120761	2.82473993787305	4.93422854884252	3.14506046443101	4.25118677762988	4.05904895596263	2.4348691339063	4.46744118385232	3.1282314903679	3.4647942417872	4.35512824647651	4.60313696763666	4.88723210986794	3.26426361015467	2.07693821425775	4.77013443055279	3.78440885238348	6.31745513196992	5.92585415097124	5.19212934522778	6.42050490376028	3.90768275160085	5.03575504498961	7.20484720578059	6.1194086975883	3.41982769067049	7.07914295832509	2.74956059936926	6.94112101549738	4.92597828577382	3.68790122330288	3.02618244944994	4.25303209691732	2.58198022602234	2.77233945635351	5.67918329848773	1.77175497929303	6.07152959275031	7.75674561698812	0.727814582350984
TCGA-78-8640	0	19.3479452054795	2.75469579347069	2.21961968235183	1.82020755084099	1.52045573427455	2.02801576089546	3.91937359682054	2.79036511280779	4.35814761108345	1.91373532364129	3.65978424329643	2.93455565630278	2.85387575982666	3.74901665523958	2.52796408613289	3.49385133194882	1.90399436871916	3.14810544656107	3.08773870483231	2.60523136322959	4.51235264070652	2.57199587225481	1.85546240266989	4.24702138796166	2.8678298608226	5.38059497452078	3.97895589761698	7.07468734339244	5.42780616308551	3.33187074937365	4.63096905650088	3.53416959541486	4.13606399167621	3.03797756484143	4.71553790709048	2.57029455626184	6.67495935350202	4.85842526245396	3.17114086529472	2.66013515121465	3.35450272161459	0.448638074992047	1.93906417185564	2.5222902307806	3.22077800689765	3.65242630471147	7.01901098586196	2.09195818626289
TCGA-55-7815	0	2.11780821917808	3.01554709559967	2.53549859257223	2.27684033460583	2.78949582341439	2.74323921722578	2.72446193524902	4.32347658183211	3.02236933866967	3.51488860030416	3.64101439910148	2.17695839230699	3.30884479557558	2.12250741006714	3.01435862927853	4.46958119952015	2.08954706703526	2.8003649579193	4.94265679107244	2.29709270366952	3.65732458885396	5.50327153105799	2.82386865497865	4.68874027991	2.34804772799033	7.44111612062571	5.011961490004	9.3426321009692	3.57742117494732	3.86198122387957	5.61186982117457	4.86748960690686	5.40402781492423	4.20002447759255	4.99790606852322	2.35160907703794	7.16163555661869	4.9025454867125	4.69503317711569	2.58490577384864	4.63392626516386	0.821760801244778	6.6377124336684	4.10710007472923	1.00457835616942	3.23747362987015	4.87802477099844	2.3021631465648
TCGA-78-7161	1	0.797260273972603	1.62450481426403	1.47862384336595	1.15958254550821	1.9719171034565	1.02697022235488	1.33372691996692	1.8124031894879	2.74840647200274	0.927162682826368	2.30517307158939	1.70002368686735	1.23035670623834	2.33656625801521	1.32430828058431	2.00952819220407	1.26382403318794	1.74451146092484	2.09256571366836	0.426714715212818	2.05874306574536	4.5604984769503	0.831924160418232	2.78573443158334	0.6743656902508	6.08676518301613	3.94083940565174	11.1035456275176	4.5775072920951	2.37384959703817	3.29073971635267	3.18627439785046	2.81688066038709	1.99228574086467	2.1272558715323	1.7104027277947	7.3011680804313	4.20940541775669	2.4816557750675	1.65904256464287	2.71060940408293	3.87993609701295	0.872738945816924	1.29500257664471	0.338610676373532	1.64963329906331	4.78520598967287	2.58114135352596
TCGA-75-6211	1	NA	2.48751017779792	1.97862856367312	1.32016059184808	2.18169649260512	1.97160117502003	1.91711921848685	3.08946611294727	3.24319669069246	2.28270431215772	4.02317702274272	2.37559866385485	2.30336228381754	2.71810770512261	4.13912869764265	2.76135338140372	2.26496939666417	1.57875590009198	3.20713641281781	0.430028505473675	4.64101210936049	2.61483213013281	2.05301095035825	3.08916364377795	0.670372848061639	6.36538607384545	3.87723276898707	4.42023929911073	4.60484740739447	2.76341549454262	4.40750844943035	4.18862022312305	2.78687214343753	2.99213119254233	3.3166066975966	2.01764186588405	9.06036742606683	3.51830172161918	3.18627439785046	2.64342519646177	3.5726206343699	3.1282314903679	1.10869184502433	1.51472131685526	2.79778797851869	1.96001410828373	6.22539230851528	0.991357525233007
TCGA-49-4514	0	4.65753424657534	2.32611014401697	2.16418384915783	1.49901735528848	1.12655553727051	1.93318298090354	2.41519269229438	3.55530967253794	4.97688353030175	2.26258861262023	3.47784637582598	3.11080508232785	2.92841476463052	4.33276571187538	3.02788625090034	3.46091677652312	1.78759610303912	2.89661299786165	3.06442926696912	2.84860283485531	4.06948775842476	4.74735578204214	2.54962414350232	3.92992195041456	0.71201124799165	6.9856171515473	3.52295783437655	6.9533780235941	5.011961490004	3.48405358951779	5.86093402907173	3.68963773242876	4.58392630892427	4.13779402854738	5.33455292097719	3.53483808429015	6.75008591568665	3.52522763885443	4.43795404594261	3.38270914523561	4.30181905354047	2.20716776321816	4.32889909459454	2.3899614651407	4.42905033355306	5.05173546968757	5.59945171738525	1.55047561826731
TCGA-MP-A4T4	1	7.16986301369863	4.22629151950541	3.3287369009034	1.98134771232521	3.19409617038714	2.73828410314987	4.51179013615072	3.94843204694629	4.72178858748147	3.24048347882744	5.33559818842141	3.93417174711594	4.87732343761523	5.40081617281394	4.22676697522809	4.76680414623275	3.67144250043651	4.23822722765015	4.72299643553738	3.53416959541486	5.12791134224821	4.53669880901014	2.89014019219668	6.31522795816887	0.710450982204944	6.88783135251462	5.49068875698508	6.44862573063702	6.39504675112947	5.21669032948466	6.71283610379055	5.05588764143717	6.76724970570647	4.84013818380308	7.45266424621744	4.08095318382873	8.46416127672788	6.49645210812964	5.07316666610995	4.56783647895512	5.19212934522778	1.52687201013645	4.79038019155793	4.22858140707971	5.23980480885168	5.4587998536858	7.95939464771058	1.95257543640337
TCGA-86-8668	0	1.15890410958904	3.44607985950108	3.38458386349632	2.05425998942973	2.50318541894329	2.44802566417138	3.19076512616475	2.88522768011795	4.616658883893	2.06931605544803	4.29755180584972	3.22231406622	2.72159258460266	2.80584415294923	2.97543842554413	4.31910824690617	2.63445212844702	3.05798744700698	4.48665450750036	2.66338166752861	4.36063512772786	4.4920147746953	1.70002368686735	3.94722475215496	0.680344200999394	7.51974983730798	4.27959543462658	10.1261615597122	5.68992777148971	3.66579111041629	5.07646836243014	3.11384247999539	4.46908441471011	3.55124213554957	5.00412480859129	1.95226522544267	6.15276282088277	4.67830078201849	3.61186214319599	2.12755394485618	3.05743945515495	0.471193152523796	3.10637097152096	2.85795172752023	5.71318822321249	5.77699479813051	7.09245652083188	6.39247341476059
TCGA-44-7667	0	3.00547945205479	2.58198022602234	2.07845831920193	2.49475762866538	2.48369192123361	1.28823961978264	3.88144252270312	2.15705213262422	3.21533449157734	1.29466746644795	3.01733561476495	2.2352464974017	2.7117787564162	2.95516033901405	2.23255660830915	3.42937387537235	2.07960983145044	2.01494852840145	2.37091820874376	1.0831843254607	3.84754190267182	1.56886917663501	1.29017798760596	3.70610374281102	1.31570624896302	4.78779097551796	3.00148419117902	3.3864676904497	5.66737358500501	2.68465900924704	3.41663459439493	2.19062252176799	5.1544353008853	2.10243950424434	4.5633265355505	1.70947132905003	7.73440313217351	3.79550974682923	2.0958091299053	1.72809817266326	2.8468555059055	3.57364137070943	3.01232996637765	1.54442029340309	1.32804527402226	2.62389174622381	6.21269123741453	0.244549658675635
TCGA-05-5429	1	0.753424657534247	1.93472955194412	1.54059471193396	2.07816136218815	2.65984955971687	1.5539471885228	1.6766841360481	2.40566879970174	2.38292340969588	2.25151743876446	3.05245328590563	1.74637407814448	1.49712508686322	2.2376560320512	1.41749626094155	2.51832376605235	1.67202038548162	1.42516002945802	2.72013045398456	0.460118067785962	1.97370854283453	4.46157030466769	1.76428132772798	4.32641593713327	1.23003123278205	5.34071035998845	5.14819482938472	6.60469009842336	4.22033872714853	3.31344477460365	4.0120388589558	5.38910779034911	3.31127685041013	2.21991240798657	2.19296153247038	1.59471431799824	10.9584164648347	4.89443825287761	3.0412471896884	1.78295289672444	2.65608270924982	0.238288351122565	3.23809312380958	2.695028196211	4.49910451421402	3.00647241272193	4.80993015181505	0.365242286237517
TCGA-MP-A4TE	1	2.45479452054795	1.94369479289931	1.60419570018303	1.84807007503469	2.52966828677699	1.33530727292559	1.22912640946809	2.43897719533434	2.78604084383304	1.49964493108783	2.90735237060091	1.7680250651744	1.3604896967984	1.59908037754584	1.97893048128415	2.4912424339851	1.2087943040721	3.06707781649791	2.18081353430571	0.383670391530346	3.73525725799781	1.05836048486679	0.892352505315053	1.46962798262492	2.06540279214544	6.17082489501128	3.16720669884957	8.99448021969979	4.21481229969364	1.43797749167802	2.9851301198699	3.10278747598158	1.01334479515996	1.7758279459825	1.16909820529087	1.04902594549706	7.66389886820303	3.34910283620133	3.03379736847589	1.41124097794265	1.93906417185564	2.44071758962898	2.44393849603675	1.27352746764209	1.30652962393473	2.30573469645823	3.77307283724747	1.2621799553211
TCGA-55-A493	0	0.0767123287671233	3.68790122330288	3.58835138264287	2.98101179073298	3.13368485557808	2.63848662986801	4.00702231524989	3.61463938974832	4.89232143624833	2.78425411379314	4.20407354119908	3.53416959541486	4.20363814611081	4.98316175826075	3.89957500945936	4.79038019155793	2.65292009135617	4.60196758091946	4.4700816049856	2.84805141426132	3.7164756845997	4.47865795820756	2.79263409350827	5.86880241228946	2.2470892705453	6.66544313804918	4.51724789038739	7.50678136425323	6.21269123741453	4.27540339099201	5.98643429145885	3.08652691804786	6.9533780235941	4.20183312243596	6.24495185362825	3.41826623124875	7.36128887354597	5.7513121342086	4.23038309397119	3.33473714508836	4.7538281568984	3.51320383529085	6.36780401266523	3.33127456746492	5.55013152852898	4.93422854884252	7.33913922654033	2.34034424894855
TCGA-MP-A4TA	1	2.6027397260274	2.88144119334039	2.11829182423118	1.08889292044019	2.43429491034353	1.99827071892166	3.45739075615441	3.00029429568405	4.76162786841325	1.96944078348359	3.43418983813935	2.94703002038532	2.62447356787408	4.0934015911757	2.80957591000585	3.04630117047921	2.19002875018087	3.56304906512699	3.06382696575614	1.64996241129195	3.70684076696399	3.91820604922704	2.20271787222494	5.03419479328418	0.937319580675834	6.52141253601375	4.70681651929732	6.64384797666182	6.29433064598922	3.66900996824925	5.24720945423106	6.38508245162229	4.23415676677526	3.4119560666129	3.25994491818185	2.31558262346808	6.20408846106723	6.32210642603129	3.60398649425336	3.25597366402882	4.47170180533095	0.0419616443150713	2.53519452140322	1.70822005741865	3.44861382141714	3.96112257945522	7.04022208998889	1.42170035172152
TCGA-55-6978	1	0.482191780821918	3.89420877175396	3.79550974682923	2.82296060752972	3.32531311463491	2.69560587174717	4.81064951631063	3.93029822767358	4.7538281568984	3.26951533863624	4.91780792391914	3.83880227510475	5.48709547092674	5.63741473675367	4.48029113274694	5.63349109744767	3.97256426184297	3.80402843555571	5.52298114300684	3.4312730906573	5.08461185570718	4.4568983800538	3.47299373852791	7.74948971217988	1.15550127625276	7.67088532421491	6.39759085475813	6.26488308742948	6.27863856374075	6.25381882540132	6.17082489501128	4.5096418913743	8.71056790894688	4.84789799993882	8.97226846016811	4.58152059221511	7.2547921484945	6.64676054450301	4.81473625577101	5.01121047317814	6.23605157047312	1.78634011067017	6.0926045473745	2.80927578543058	4.30996953962642	4.88797869732694	8.55844834016681	2.58521610844688
TCGA-J2-A4AG	0	2.70684931506849	3.74720370973335	2.89275730656941	3.41663459439493	2.99012116843355	2.779627001538	3.15730691617735	4.22582964143443	4.55313591090243	2.66453427995872	3.51221230162796	3.3972170599428	2.26849942186919	3.59408815092846	2.86956853853846	4.67579442786951	2.68699041331129	3.49713551685323	4.49040496186539	2.73884103950007	3.44699827730616	5.48598664269359	2.31852315625744	4.17437487662597	1.56824579387089	6.58451011426945	7.08339522391018	5.36785921711771	5.44983196892287	3.01822607250812	5.92918062804224	5.16950408816133	4.071628677916	3.93964973866441	3.63996164498325	2.29978719769359	7.13297030253633	4.92597828577382	4.19684496292213	2.87623803687244	3.86652287552539	2.19685295919108	4.10967280073954	4.88013805352914	4.76097878361565	6.66226077913459	6.13491130632649	1.65589184906379
TCGA-55-A494	0	1.31780821917808	1.36725740117484	0.804532954832972	1.13461445825161	0.700558866769026	0.633970152205313	0.815422105930542	0.80728881275024	1.76428132772798	0.344559617585757	0.822035427074695	1.14367854876496	0.817925788325408	1.14489783876243	2.32900718789066	1.52563055581816	0.755195073782341	2.1519739425005	1.39703001603238	0.133116354336475	1.6669693383305	5.32444931930598	1.10560442115852	1.86044918023379	0.534381271475411	3.82266388042817	2.2864960897185	1.31539111965327	3.63370482224535	1.08589207176665	1.96248040564634	0.766878519151737	1.07487388001418	0.973209548838656	1.00427059115295	0.957999997244342	5.64130583304791	3.02032301622584	4.68506311452629	0.924311687268631	1.12347622546716	4.67643094585293	2.88984416959012	2.19415375727264	1.57046697652858	0.263882993828365	3.15846555349306	0.187530488699591
TCGA-67-6216	0	0.386301369863014	3.20290178013533	2.82003955201803	2.12044277444116	3.03591001050164	2.17073060806868	2.90066178651449	3.25810595624534	4.49531937048761	2.04432704228242	3.26640777816487	3.42493630304319	2.05963916446185	3.01524353601006	2.30972984757482	3.94762047881144	2.42719804409619	3.18809586902593	3.97572578993739	1.04476761879535	3.9217436074404	6.31050987819952	1.90095371950873	3.63230760111839	2.6834997369647	5.7656282710933	5.71597136582463	10.5917555773603	6.25162335412119	2.687285790169	5.41804361028018	2.74295520313562	3.48602169457733	3.55697026647378	3.3611752108196	2.05843702058157	7.99458797160258	4.59730685818285	3.73311641633698	2.84278892051162	3.45410839797057	1.46451328357001	4.61372661987657	2.42340355942062	5.99507265675333	4.98392327346842	7.06593207996096	4.80790540227609
TCGA-78-7535	1	2.6	3.34127943841207	1.92916145408527	3.36211424699576	2.27862725850877	1.67478790026376	2.35072273562977	2.87449302335755	4.95562819999783	0.767146178151201	1.54503941013623	4.62134578466492	1.0978169485211	2.97515546507137	1.37017605210791	3.40684157353868	2.2859149846078	3.81782454168123	3.14901788017308	0.260262980298701	2.76773303286263	5.75712482804492	0.79001814881529	2.81371991912519	0.592295154338012	5.08802481056603	6.56127552997663	5.12702162893964	7.59630492261795	1.61527179775313	3.60365134535862	2.25151743876446	1.83952669137504	2.54069896016088	0.952729635583919	1.74081448757849	7.74948971217988	3.08001428908393	2.45157098966987	1.57046697652858	3.17501234507143	1.58164328698227	0.955010987703473	2.55503593626353	5.57691622170896	0.729673691230032	8.08662050423199	3.76277641856526
TCGA-55-6985	0	3.37808219178082	3.40425224213928	3.2292462306314	3.7258830980555	3.02266123102723	2.63705308012423	3.82678536375351	3.78329989009949	4.41767945900709	2.36680778431362	4.62795040599917	3.42144968831437	4.09893870067961	4.64890091537612	3.71896197549065	4.76486035669151	2.93861096872348	3.13486503381669	4.29943179431616	2.06661414977527	4.43218045777326	4.55097627486688	2.38556279540923	5.53204246402097	1.15735682077184	6.75338808418616	6.00927352931872	6.9856171515473	5.91925942014145	4.49094860881491	5.81992671708235	4.75051672211385	6.40010587605657	4.22490257823841	7.12845824483364	2.62625472646974	7.04022208998889	5.48142803405811	4.22444872308459	3.24472251041502	4.5701461349803	2.4912424339851	3.79887047436519	2.05963916446185	3.5115486686349	5.46779860577108	7.16612887493446	3.28982306181595
TCGA-49-4506	1	2.73698630136986	2.97898347795555	2.47502112139714	2.59734750285527	3.47784637582598	2.33081623065539	3.1844921218163	3.23929451977306	3.41950684581863	2.62153214400405	4.17169985453122	3.04037026781801	3.6826737071686	5.33864607240803	2.53894511913743	3.83355515982277	3.11051157687549	2.84947980834682	3.6875333064616	2.65813051083227	2.88580296148287	2.66917726079145	3.22743041376516	4.89443825287761	1.14990322999355	6.29433064598922	5.19305371421722	6.76371584991404	5.36667834043496	3.47299373852791	5.1544353008853	4.85907506369337	4.93052770423252	3.92716536853719	4.94031418248799	5.18473877611362	6.30805736160958	6.36538607384545	4.97996598274682	4.48718088834365	5.30951413795492	0.434450615360011	3.20504836731255	2.28270431215772	2.9070614958926	5.91290552566103	6.62267293130409	1.65841432424448
TCGA-05-4430	0	2.08493150684932	3.11751929284642	2.88607909990197	2.05993353990804	3.8547327204514	2.38671828660556	3.43869078642376	2.97839731659261	4.14262056631943	1.93224615098795	3.39002572058127	3.27354730271853	2.66973854217506	3.72112278132613	2.80498026756979	4.27913247117728	2.4643444243986	2.89803795901809	3.95360757465299	1.52078116871646	4.22400899661927	4.5604984769503	2.13113690412392	4.44059379303223	3.13032455227228	6.69718394994468	5.27017495193807	6.7603214872627	6.34583991440408	3.51221230162796	4.76356247266654	5.60553733270075	5.20200003297667	3.25172182341821	4.65320087467326	2.5000400735335	7.72002703914175	5.18565478090056	4.36862613366614	2.79121834411002	3.84449005418568	1.95563649602369	5.25003736910339	5.53674037402429	4.50622320666222	5.23159964079429	7.67088532421491	2.9994034138212
TCGA-62-A46R	1	4.72602739726027	3.06909989252483	3.06880760569028	0.998845675853013	2.5395182166737	2.11921731578401	3.00118438268695	3.439955294783	3.36596395036942	2.62239428377967	2.45096320828817	2.90675853249883	2.60385636686781	2.43807573733826	2.13442483284323	3.87530771464874	2.54012271677046	3.44575798113311	4.19458941609431	1.46995053243481	3.4150781487546	6.52141253601375	1.46321318632158	3.62684821176102	3.54923443445251	5.94068360363591	5.18028520307769	5.19932237156015	4.58152059221511	2.75440603862843	5.2241616344766	3.70035696333218	4.50129509284461	3.63539648915311	3.81706814766903	1.35312807104834	11.1035456275176	4.92006451772739	3.9023047697936	3.06442926696912	2.62965253407835	0.0721252856702456	5.21202831152812	6.10984896417247	5.24450386588421	5.67785798746095	6.38257646052183	4.02777993181756
TCGA-55-7281	0	2.38904109589041	2.95862791290709	2.55189517065952	2.96483200895107	3.25476409148	2.64918312163596	3.55530967253794	3.63095358961437	4.70926613828645	1.86297417943838	3.09623405966714	4.08137398926568	2.78396739936028	3.69601882941796	2.62419524435438	4.50515148989298	2.43108595623005	3.47590203681493	3.72732040073741	0.924599299738087	4.3302844855348	4.60257326852498	1.69747496751367	4.8752121601076	3.18264464742191	6.07527869421312	6.78445415347222	7.23926475494921	6.59613165619756	3.67664585492683	5.06162280523266	3.36149576758552	5.68861970113949	3.69354907347083	5.68178406410358	2.6829337208041	7.91578156146383	4.62316444132085	3.9452707194266	3.01435862927853	3.9838728239974	0.130730546071504	4.21616745040115	5.04130433330246	6.20630997573293	5.07480125258109	7.73440313217351	4.00252405117264
TCGA-78-7220	1	2.21095890410959	1.6562217705579	1.63296857925026	1.95815282408072	1.68236947339307	1.04206776110148	1.85734369906925	2.02317459740086	3.42046175983063	1.27255260290209	2.17665455221559	1.84228061377041	1.99711122971488	2.96454235712477	2.09825193211118	2.79920353150986	1.4860109446571	1.91651367026233	2.96155065827235	0.712778441754144	3.43674385073149	2.93395366868559	1.49555926853065	3.24441307078741	0.73876470278219	5.65017945727586	4.02691478688047	7.06593207996096	4.23415676677526	3.36340366163334	3.99765439570427	3.85775939773792	3.66757369469226	2.64514668937949	3.84488557458803	2.06052495420503	6.0828709112703	4.85130075671806	3.09774840296105	2.71955339080953	3.67249311528205	0.592295154338012	2.46228962288085	2.94211253306832	2.71638280433141	2.63961950940063	5.15787633581986	1.61976185810647
TCGA-44-3396	0	3.0958904109589	3.67598027607216	3.81782454168123	4.74860436224792	5.0002252449278	3.06793262661138	4.09116203051172	4.52780717031521	4.37257423848061	3.32905818273397	5.02057299670586	3.78068111366028	3.54693250148739	4.25959288922783	2.88868870936377	5.36667834043496	3.3494165743734	4.15360991500142	4.80385638776323	3.17926134767972	4.4141368046909	4.25027757963251	2.02921678697812	5.60433666273149	2.11288790218777	6.91030351200879	6.87693763313381	5.7513121342086	6.65908171771769	3.8784312182546	5.67256219007491	4.66537830979755	6.16688650773965	4.05440880522505	5.95241180379289	3.03468390351538	6.89528816590342	5.78132451348458	3.94083940565174	3.8051780828835	4.39271998475136	0.0784618722746233	4.65993178244443	2.8043733685301	4.65497391478129	5.44983196892287	7.58297744241522	3.88297181433806
TCGA-80-5611	0	7.10958904109589	3.49352461548099	2.79749384466503	3.78700150522535	2.53983129348814	2.19535556187046	5.24819539970454	3.52522763885443	4.05398443492731	1.67730451596414	2.940617898081	3.91314448663162	4.08945188119719	3.63404524137376	2.75844418466937	5.11417176206298	2.99414032609864	3.52788452196052	4.19729288913763	2.69848982543432	4.58905057640286	3.17743480516948	1.75553554230258	6.10036152761929	1.22941579012627	5.30855427761635	6.35067921632172	7.50057201661488	8.17556185218193	4.18907527752551	4.96916958523312	5.52298114300684	7.54467356228408	3.32438559376508	6.70655044819786	1.75647989733272	8.29589038602476	5.7915370636494	3.67736772213626	2.03923284916782	3.61812453170896	0.0852503765388468	4.07416125086612	2.53054661971039	3.39751693257784	3.75809516282341	8.24019263978095	0.300003733545976
TCGA-86-8056	0	0.380821917808219	2.77002046851858	2.55705286897543	2.60903051755823	2.95691495262172	2.21961968235183	2.02254691124056	2.95169317932088	3.65418919155463	1.64834031526754	5.19581768089308	2.8208926895816	2.33771890568304	2.27029422188257	2.04792082533484	3.98869828535687	2.23972408981618	3.13934451067868	4.34340055325077	0.770923678013799	3.59677049220805	5.28002282466729	1.51536059914135	3.62958242181746	2.53784398850964	6.14464543509481	5.05093729676759	6.79468875287021	5.47238765726494	3.0758770141654	4.53947076251783	3.09894433788993	4.18998754837317	2.88229101029297	3.50140164214607	1.61141787632111	6.51319272739016	4.85491027328253	3.0232530184036	1.9719171034565	2.46776626792718	2.70166689034082	3.99318222562804	6.91030351200879	2.78919384943507	4.98316175826075	6.86918356966941	4.07080253079657
TCGA-73-4666	0	2.19178082191781	3.68300892587902	3.60398649425336	1.25145414079785	3.25535286485471	2.78979330285104	4.92231054122888	3.43220071357482	4.45791111037338	2.80584415294923	5.23252004977012	3.5671060643325	5.36455377201221	5.79593223416548	3.99400314480451	5.2065443998008	4.06284532810469	3.3237413764377	4.79577100179867	4.2715547899464	4.73181840311563	3.99196238533824	3.17501234507143	6.12525183435806	1.04811102786539	7.8661449586419	5.41467983098274	7.02768620856247	6.51861076504647	4.54165965756	5.83030445497999	4.08353560043254	6.62568853073659	4.46317530917353	8.60136108534937	4.37609772772026	6.0022080244612	6.47484932464996	4.49854859337588	4.5096418913743	5.30855427761635	0.0441520518627304	6.05461790743191	2.96951975845578	4.78520598967287	3.5900534860259	9.10427274878892	3.00851372791969
TCGA-95-7039	0	3.48493150684931	2.28298036757596	2.12492700252784	0.788393286375034	1.86262581890641	1.85514606486859	2.3342698913331	2.55475286250942	3.18753162824308	1.69623669241971	3.5880154034034	2.35366739051214	2.14541562100014	3.49913674435574	2.20954083544498	2.96543018750949	1.94765729970878	2.36477190442904	3.03591001050164	1.72403768453544	3.28614025727592	5.66472000562239	1.66759602123785	4.21665966646329	1.2087943040721	5.44538488736924	4.99639026322558	5.95059668941295	4.2933208256139	3.67631774163007	4.32641593713327	3.08206686518369	4.63392626516386	3.24893172720154	5.83781053608817	2.61194498977792	10.2568107176938	5.04052967137689	3.35004794430062	2.75298821903671	2.89775950600771	1.26833816031623	2.67894045934154	8.45004721502905	4.88368778095628	4.88939932327304	6.07527869421312	3.45643093089023
TCGA-75-5147	0	3.65205479452055	3.11324053683669	2.57429236674844	3.67879475177137	3.36694554444884	2.54040214979081	3.32841715904868	3.40200084618292	3.82830143335841	2.54617533542976	4.46263361601119	2.8623501223065	2.64139619059425	3.1453810141866	2.78080529628831	4.48502616407944	2.3700692161847	2.9015758138315	3.95516842517133	2.34985582888306	3.35068064500474	4.99714744469142	1.96520445384346	4.55995208466041	3.05362616058309	6.54107354700203	5.07561519046209	7.29627969576317	5.93577428086949	3.31596574452323	5.41917250958403	4.67643094585293	6.36290902379522	3.56949630140535	3.90384005596882	2.17842566250434	7.16612887493446	5.89073442194086	4.06866217374489	2.51042765339523	3.74684414283607	1.81180562630535	5.83781053608817	4.19908908095903	2.130829594503	6.20192892777714	6.62267293130409	3.4677399261767
TCGA-55-8514	0	1.42465753424658	3.00266692779015	1.78696264016908	2.1653475604179	2.88407578540619	1.74391322077812	3.37166581522292	2.50779798252174	4.03075202055819	1.08378689570817	2.26849942186919	3.23868767871304	2.12372357579155	2.33279871346263	1.67478790026376	3.31878097146205	2.35541068683038	3.5265508697728	2.80466884015096	1.22848933780836	4.47437220868033	3.96843931720647	1.23543699204416	2.896913916672	2.08864130456766	4.8930431831637	5.4917896131282	5.21102973524675	6.04365329936809	2.31353127857332	3.67177504746689	1.99014794710337	4.29567020338916	2.29949527324608	2.70629998234501	1.21138220275128	6.35557442511287	4.94795115986314	2.40715020958802	1.27768154034944	1.83828568294414	2.2950422637844	2.67663016987028	2.89485664620743	5.87675866019129	4.44164939481492	6.96114060539362	4.26195138480283
TCGA-05-4417	0	1.24657534246575	3.3563851942675	3.45410839797057	3.04331712165302	3.55329722873155	2.72301828767977	2.96748712437253	4.15835867498596	4.80925219383412	3.11810139857734	4.40852540935806	3.55730281482813	3.34379228530721	4.12271238953806	3.84259796465145	4.88511477865608	2.88321926984122	3.14353893148114	4.76225466846708	2.31029931141106	4.33519551708982	3.89297753140839	2.47035236194739	4.90471561116696	2.14188531155945	7.20484720578059	5.97960794975155	7.81819465168031	6.08091696001105	4.27771528752955	6.09641493705307	4.05102750425339	6.03440110634681	4.43475840093186	6.01278261247472	2.63501891926208	6.93709972734893	5.15259797544781	4.73246413699649	3.37514091294902	4.40390228871154	0.82616749267332	5.85156105980285	2.82445655745512	2.32698873829538	6.2763573644591	7.19493729151965	1.25928972824797
TCGA-05-4426	0	2.16712328767123	2.25298833986258	2.24945372526851	3.14415429195176	3.49779669572823	1.73650779361945	2.75011392177643	2.75068119973598	4.66055545530788	1.11818061927771	3.53682397072151	2.84977523207039	1.66854666016291	2.6800699481742	2.20832905713804	3.67699590742105	1.49648450482804	2.88201895311562	3.43253038925231	0.303076627321125	3.86921392663387	4.84928319436597	1.39573762307042	3.80813096737774	3.778143085713	7.19493729151965	3.96924485411578	13.6788527439477	6.15886619304404	2.07816136218815	4.22536846958396	2.80007276711419	3.27323847787298	2.89217152768364	2.63961950940063	1.78821204750277	7.74188134900084	5.29364630474152	2.74553570480111	1.72436196826239	2.67372478320896	2.61689456989821	5.50662730902249	2.46578604844475	5.43222785790173	2.69241247103193	5.88912507188195	7.06593207996096
TCGA-50-6590	1	3.52876712328767	3.97004976059819	3.38240613852645	3.02147872365505	3.4412370616224	2.86085953338576	4.42592859565567	4.1023379589025	4.59139861917762	3.2310895246198	5.65415064153274	3.73200950055158	5.4917896131282	4.51179013615072	3.92716536853719	5.22980408743264	3.36022955515002	3.51188794807528	4.54221457009271	4.56728836698547	5.0666111730052	2.87770574617603	2.38701036867266	6.12134896733666	0.616790371776159	7.78755649584335	4.51950590221837	5.95752384586632	7.07468734339244	4.28755523281964	5.83030445497999	3.54259918574181	6.91427179446106	4.22722985794349	7.52618573300619	3.11201496475335	8.21780433577703	7.23926475494921	4.30322245382216	3.692100818192	4.1748490528586	2.2950422637844	3.98221894830973	3.03856111173518	3.83057693283857	5.28002282466729	8.19669564595388	3.20443610775696
TCGA-73-4676	1	0.76986301369863	2.38878585078103	2.03953327466177	1.10123748023705	3.93340730853024	1.60639986912762	2.99269934796788	2.75815886520797	2.91556254592175	1.44822093361956	5.49068875698508	2.55272885380123	1.53101449752976	2.3556987778965	1.42170035172152	3.32126940640298	2.70805774387041	2.51507357478574	3.46807526565199	0.830269752336684	4.01364024966433	4.74926439811489	1.17472946723078	3.66970392989294	3.48928191337844	6.05273318358314	5.25003736910339	6.7227727647784	4.92972344851042	2.51566552148493	3.45088515623411	3.2059539615044	3.37606709766154	2.38175161544719	2.70196948489988	1.69845228100983	11.752433618422	4.26577786636249	2.42457556418322	2.73712033632946	2.28678563428533	1.52909222902773	3.58529954904429	3.76202905009567	4.92304003633729	2.81312247605086	6.91030351200879	3.3390915523539
TCGA-MP-A4SW	1	4.87123287671233	3.40169047630738	2.62565669412373	2.2622772129511	2.10272871503757	2.50491204867834	3.92135302443278	4.19908908095903	4.36111939844236	2.34210597758618	3.75381113807045	3.50074699018446	2.21608803569065	2.71523456078487	2.6763403825895	4.23415676677526	2.44305974252613	4.44796733429209	3.80255126178552	1.83891038469309	4.5460082541778	5.05255732099535	1.76863009696669	3.48697659849426	2.15858024900215	5.80346752309416	5.1552783984085	7.99458797160258	5.7827859062694	2.43196361597724	5.43113180065393	3.53189273003875	3.5763834989304	3.58732801739765	3.23990016471309	1.56405209983693	6.8049134626162	4.65626620364761	3.67598027607216	2.12160716946422	2.94000992144021	0.713049133201381	3.1965467768641	3.26829063735218	3.8558893421699	5.28290853354984	6.9856171515473	4.81064951631063
TCGA-55-7910	0	2.84931506849315	2.588969639274	2.20330831574994	3.13062419621344	2.38820160282828	1.54503941013623	1.9180583000838	3.56983192150782	3.08946611294727	2.29270233890454	3.65627266934204	2.48339763280699	2.30715070098426	2.03346104099374	2.14512104872261	2.86176232184358	1.34831832729844	3.62923665831048	3.23960038649498	1.00851890733396	3.52061651979551	2.90503697757613	1.3220730845851	3.32438559376508	3.12461358001227	5.8363589671041	5.56844911847595	6.86187575501396	4.9193177549439	2.33801769495245	4.25724554174765	3.99237630098088	3.46058407884698	2.72705582324857	3.12884629926821	0.701558417949162	5.28779723621113	3.56844856334808	2.68842472761039	1.10185408479602	3.42337006155549	2.23941083624837	2.18141169099938	1.6766841360481	1.09133585033557	2.27772345967293	4.87593955093652	1.21201916058439
TCGA-50-5946	0	4.43013698630137	1.93412048956632	1.13713125963366	0.880968590499471	1.66918947948459	0.957092731836012	2.04973619048072	1.83101609792254	2.95457012948053	0.915924972645566	2.12522681478758	1.4898557203295	2.2859149846078	1.63203785910536	1.52594427473866	2.43897719533434	1.48410014892437	1.96490846181135	2.46606122499723	0.910723712969497	4.21438280590216	4.68319279274052	1.1826555069415	3.27323847787298	0.467078121138866	4.21896423066617	4.5372721901915	2.5872425334923	3.79923034989524	2.7155007294589	3.13091293722888	1.7324958766532	4.12656460556391	1.8963141638761	3.62369130702468	1.16564947236705	6.52989460928384	4.15921536546779	2.24002824519496	1.73092539218986	2.31998934720003	2.90675853249883	1.60544461351818	3.33723082523655	3.67354843079274	0.502640253802954	5.68178406410358	1.13807014256136
TCGA-35-5375	0	0.723287671232877	2.33020486408118	2.0681264938129	3.75955618920386	2.34006040890984	2.34333140863269	3.08532829755465	2.96571613770978	3.27626001023974	2.11227773480407	4.17790104354817	2.94993786660055	3.19409617038714	4.73436352633528	2.49855068893341	3.78104716141952	2.57568425138243	2.45247976501615	3.86577173925062	2.6786523679802	2.8623501223065	1.94977955864076	1.97279210857538	5.545297787046	0.94458097398391	6.59613165619756	6.35557442511287	4.84575712064225	5.56109473132206	3.90575240668057	5.47584116461939	4.83189237950149	5.88755359792428	3.47981803428359	5.35216662980006	3.01147526359962	6.24495185362825	5.27311157268949	4.81542341368794	3.80479883640629	5.07892490781443	2.22141203525148	1.50282539334838	2.24590874784799	1.59752316417178	5.13670738336479	6.70029247042242	0.537643383304814
TCGA-75-7027	0	8.38082191780822	2.33168303301806	2.12013110473001	1.00242877995626	2.17604365769868	1.40157619428119	3.32687992131987	2.88380479282617	3.27716727618446	1.80655575187116	3.18386697903641	2.09735086215303	2.70629998234501	2.24324351297284	2.10720119675803	2.52685565599843	2.15496090539209	2.5118672090455	3.03945095594882	0.475117578444713	4.11140192132811	3.43032637060542	1.42899901713607	4.18014829434447	1.02814805296083	6.92197946817905	4.76162786841325	7.32836268710212	4.82226094853101	3.12793518952358	3.80292357555504	3.21533449157734	3.72406939591565	2.38144378986495	3.83427576494576	1.52814141804649	8.85289477215995	4.30616070683775	2.7816522856938	1.93163212989269	2.89803795901809	3.09564695792596	2.12281353431417	1.9773758603056	3.3538922573446	2.51862056030404	5.8954368006311	1.67510911023526
TCGA-44-6777	1	2.7041095890411	4.52669435453018	4.08266756986777	3.40522855201495	4.60023058724067	3.15997589476099	5.03258516565102	4.41619350480828	5.38379640051385	2.82265530874765	4.43422537892587	4.30711597025911	3.72478191629334	3.35703615390625	3.33035115777832	5.44002131079955	3.83427576494576	4.41921306569661	5.29162588590545	2.2453320773185	4.98619802268232	7.14704474889128	2.09885546942823	5.1552783984085	3.65592103408146	7.20484720578059	4.48769434202052	7.51974983730798	7.7719862840816	4.3463353187478	5.1007984905243	4.1561851494973	5.26626347334631	3.85663139868871	5.08802481056603	2.5683121531637	7.72002703914175	5.22323429825271	3.70828324588458	2.47963212552056	3.75955618920386	0.384512405087595	6.91427179446106	4.69439065575261	2.75529011004368	5.53204246402097	8.66159355084832	3.47524498361862
TCGA-78-7149	0	10.7945205479452	1.66159459080184	2.42719804409619	1.38388465107048	1.02967658037758	1.13306681409558	1.4143708346577	1.80593662475209	3.46286511978637	1.23098778294198	2.72301828767977	2.16983189682238	1.49523082503761	3.13842551092113	1.76708553050247	2.52515493509437	1.21008971492097	1.53358506588747	2.63734787113546	0.831658138490192	5.15787633581986	4.06909324941311	1.07061585677781	2.77350320231987	0.409784792699537	5.43774125667842	2.94387159655735	8.07764953712259	3.67249311528205	3.65697463875071	4.23132157793844	2.64977991664245	3.07558492059433	2.73052457177785	3.3287369009034	2.18408373642361	8.67788904205665	3.46157198334803	2.82966930014473	1.8258341441376	2.72705582324857	2.5768332647	1.84504143436878	3.42842745827383	2.1131822443221	4.11273443311495	4.31044952386514	2.47329290163631
TCGA-49-4510	1	2.45479452054795	2.31500514356748	1.8121053303363	1.04355257399876	2.35598689601368	1.4389106688368	2.29978719769359	2.09346680021372	2.95485400217093	1.42675481720165	3.34409962525188	2.09764786971982	1.68801215198147	3.35576600065528	1.40190985797762	3.0758770141654	1.70570478398695	2.35160907703794	2.47035236194739	1.3806796606521	3.99724187785354	1.87923295731	1.90642704118155	3.55598745687826	1.80686922060206	5.82429643817655	4.40231670274149	6.26946554411614	5.20565229699694	2.41032483088176	4.04450535750796	3.35990623140631	3.12610987036388	2.3589127649219	3.0903458044754	1.98741448433445	9.3426321009692	4.06820639148833	3.31753849500356	1.87375217185091	3.0229547861	1.65589184906379	4.16145808167031	2.45478636365331	4.1036180877514	2.03526406907977	5.83030445497999	1.00941411477624
TCGA-55-A4DG	0	1.66575342465753	3.48145780033177	2.36650881005771	1.14057896255906	2.13800144348082	2.31910819110676	2.39721885955014	3.50466595970498	3.95994207965257	2.71031451930144	4.39882649152845	2.92426732325137	2.59328338369673	2.73828410314987	2.21344423241188	3.7588123313374	2.09465892174942	2.91584701274771	4.07709576773489	2.10899929703841	4.42382902568324	7.22913432216643	2.02648255024023	3.68231127100266	0.414787835962315	5.86717819179526	6.83664456963866	6.46159069044071	5.40726762362187	2.87883743672931	5.34177393887708	2.74093111264686	4.71430664423387	3.57434803181871	5.34915200884301	1.56792306391049	8.16506518764224	4.69125158513485	3.51863800359347	3.1330469830179	3.26026337918613	2.38381692513531	3.53786894638363	3.70395068199484	4.452132120761	5.43889089308756	6.09449725015661	5.39334222936964
TCGA-62-A46P	1	1.62739726027397	1.90095371950873	1.80066003363058	1.90673110075995	1.79193697113314	1.41658431955423	2.31558262346808	2.66712999418696	4.74669269143987	1.24741688342857	2.2678849889569	2.32698873829538	1.38577177566647	3.5439156818227	1.76614408101601	2.54040214979081	1.58669928435548	2.39779467982238	2.25390290269583	0.791568209167694	2.33977540053244	3.81444131820682	1.09660022008982	2.58142117690916	1.64834031526754	5.06919146683426	4.49363231788876	6.60783905361772	5.38483271629123	2.47063204490787	4.08855269409239	3.69175128342735	2.53054661971039	2.19714698171703	1.82273148070535	2.43749993281492	5.66472000562239	3.36211424699576	2.52031272325687	1.78542664663829	2.98188763648274	1.77517393281781	3.57534819489582	2.48106210088524	1.01608697018879	2.55272885380123	5.24261346329362	1.80223780108064
TCGA-78-7155	1	3.20821917808219	1.98502868431389	1.80780887495605	1.69778819367367	1.72495410445065	1.30588522573262	2.59556094009239	1.71546717788136	2.38789799169024	1.33156422814105	2.91354093935033	1.78727668971922	2.62239428377967	3.08743703837743	1.9143613016207	3.27808719551093	2.23583450367493	1.78415407491732	3.16993581637573	1.66223013726302	2.5683121531637	6.29193103630188	1.29274825201031	3.20925699129713	0.757841462176479	3.57192677955386	3.04540515409202	2.65463711303017	4.44164939481492	3.02058542905159	3.22682528314067	2.56107445470738	4.48135296589497	2.38556279540923	6.09057951705745	2.43956030574869	3.88336865253324	2.53812863228422	2.46520275767098	2.52572500405602	3.21320443785558	3.24620057146068	2.48048941039074	3.49746451118428	0.886358762699249	1.35312807104834	5.39222270812705	0.18676638924765
TCGA-L9-A743	0	1.81917808219178	4.22078027387486	3.60741200073003	2.32553451835723	4.28287717615484	3.02032301622584	3.92679482173041	4.68998344889303	5.01899130077446	3.05097667075247	4.35560206356298	3.87723276898707	4.02565513618975	4.15277768664641	3.55898095498625	4.54820760625806	3.11022229020259	4.59791488990552	4.76356247266654	2.89803795901809	4.82293605242242	4.48029113274694	2.31998934720003	5.45209999858133	1.4146708237284	6.72969721549289	7.18502306658879	8.37698413805154	6.00391253378876	4.54492987985913	6.10036152761929	4.24239791570736	5.35322488496204	4.57127970294648	5.90657274658316	3.20956640815411	7.31163243969265	5.88443273364637	4.97305496261252	3.65837501860899	3.8384094497798	2.90066178651449	5.44763474504434	3.65697463875071	5.33559818842141	6.70655044819786	7.24447987659134	4.85491027328253
TCGA-91-A4BC	0	0.120547945205479	4.46047679783894	2.92515070632191	1.61205089119319	2.36356946142975	2.95804349681602	3.89957500945936	4.68069570369283	5.10824890154482	4.20497220477894	5.85932160054506	4.56507751870419	5.39222270812705	7.0878178128471	4.77266812088979	4.42173731493545	4.20183312243596	3.30112002769148	5.1007984905243	3.58431051301395	5.14641925936015	4.0206507075727	4.82770346333313	5.66339844931753	0.665421343675503	7.23926475494921	6.40761388162763	4.9669169167146	6.65292620402255	4.82293605242242	7.6500601356159	5.97793269527548	6.01648566735057	5.85000733995662	6.88061385101942	6.26714947758215	6.27177170423867	5.76135574080129	5.84239366117097	5.96797237258192	6.84361890616576	3.08414890111855	1.71894520053932	1.59814291155008	1.52013756016088	4.07205751249126	7.83396905639426	1.97556484477989
TCGA-44-4112	1	2.21369863013699	2.51973466120157	2.09522239420015	1.66663433315102	4.16722352078648	1.90520156269936	2.59586699993833	3.4138208070338	3.19135192834197	1.85607671594069	4.42905033355306	2.62124696553336	2.06509994687526	3.15022099389459	1.89419904631414	3.39065633486872	2.34717054836447	2.59011634257447	3.52197173550335	0.742930236563085	2.87537216080008	5.64898880507313	1.96645333936549	4.00010220503335	3.13091293722888	5.94725625490431	5.76849424096241	4.2345896964022	6.00039796919975	2.404202269567	4.23038309397119	4.13822010954219	3.9263761009406	2.91556254592175	3.09215024129591	2.49184087388276	7.48264032690381	4.43954816867002	3.28273001519818	2.702830152854	3.87183036372091	3.04481874277656	5.11081428949525	3.73020790898063	3.45055507058651	3.56810832451803	6.69387948604607	2.10335194609186
TCGA-55-6971	0	3.83561643835616	4.46101198190616	4.36363991582304	3.70898514688931	4.38421461306627	3.47883611758416	5.1116481417562	4.9669169167146	5.37951301620964	3.76132901273757	5.75848375456721	4.25166162975019	4.76356247266654	5.1552783984085	4.39173387513596	5.29746219152136	3.72112278132613	4.27350630017528	5.55375704145603	4.11273443311495	5.30951413795492	5.34177393887708	3.30079020827024	5.57821198564597	1.85891303741698	7.46455793037176	6.38015834745602	6.9856171515473	6.79468875287021	4.81268067430011	6.36051318163439	5.25481185985563	5.75564539327199	4.85491027328253	6.48279522575236	3.50563186073781	6.84023874641443	5.80346752309416	5.18659435062257	4.71745662623625	5.66472000562239	2.90532116768104	3.58835138264287	3.15022099389459	2.76166784670722	5.58829388321773	7.70577190349677	3.62649805992411
TCGA-55-8511	0	1.51232876712329	3.66441292060168	3.38240613852645	1.84473055252566	3.51320383529085	2.65666444537951	3.908856708012	3.97735178311316	4.2947563871498	2.79547814648688	4.2498509566198	3.50859314640867	3.69104013606731	4.17394466198603	3.24108378894217	4.08808925594921	3.30915837553764	3.66332737117259	4.34732571825141	3.32282724905617	4.29849926647334	3.92679482173041	2.01405939540973	4.53669880901014	0.538929660196107	6.8581104464042	6.27177170423867	5.02695483392508	6.05086018141335	3.59610522161958	5.74430131983202	3.88105704576607	5.32541279282596	4.03491299367049	6.01648566735057	2.43310254427984	5.72992787101169	5.90657274658316	3.97656017570212	3.38302099541549	3.58257403076344	2.43926489098351	3.14960550632061	2.96126658715404	4.84721551233042	6.48536405676559	7.31720581555363	3.08294885169411
TCGA-05-4395	1	0	2.54329097865078	2.07960983145044	1.66571433539997	3.29955403617029	1.92797387195565	2.95920131999796	2.6935588964577	3.73744841588725	1.65248851950156	2.834035708453	2.38323108916612	2.60440424390727	4.15835867498596	3.38046284990495	3.55564603856411	2.5435795306626	2.35625007424206	3.20565272898229	1.38964317271252	2.53549859257223	4.03615514228562	2.11650979382248	4.48557963551153	1.04719083603639	7.98596861927618	5.12791134224821	7.91578156146383	5.17755629509069	3.8991893754955	4.20363814611081	7.89876042282035	5.41144865854394	2.82762916862873	4.50129509284461	2.32313121014031	5.57691622170896	5.58950539021975	3.22623835195097	2.54933332578633	4.73887082378166	2.6719864786243	4.53174047754515	2.43780633321383	2.87999882227887	3.7591810709272	6.70029247042242	1.2155120083957
TCGA-MP-A4TJ	1	0.928767123287671	4.54059579720776	4.26195138480283	3.77156151657793	3.91273938858064	3.91782456535275	5.23068307637326	5.17205212968969	5.08633802185654	4.01898444969517	5.80189060335896	4.29283517675325	5.22323429825271	5.86561067424016	4.5460082541778	5.50327153105799	3.87220917288173	4.28193249075229	5.70757548924874	4.95562819999783	5.21388153989189	4.71303766280664	3.48438139358864	6.22746052869872	1.06971470979467	7.38346648069815	6.9533780235941	6.49904837768982	6.46680835902653	5.36353552768308	6.78111685721154	5.57098926879217	6.30583637808665	5.38483271629123	6.95743513386382	4.20228435528536	6.77413033021329	6.40256266362009	5.68448234329026	4.51407149352369	6.21479278072843	1.9100705550917	3.61951079771538	2.79663535498089	2.65292009135617	7.00223745711782	7.59630492261795	3.31909925805002
TCGA-69-7978	0	0.367123287671233	4.1461758279684	4.01074888504681	3.33095304489954	4.06993568500843	2.8678298608226	4.96995018786041	4.01406434159429	4.98075203275407	3.37449444549881	5.29162588590545	4.13515356962487	4.66355421444605	5.09055761758879	3.97296298868742	5.24450386588421	3.32971271008631	4.08054339904065	5.36897956025164	3.70863421309602	4.8381160505991	5.14641925936015	2.87943656929797	6.62870490434932	1.82645386271705	7.62900838940972	5.81992671708235	8.67788904205665	7.31163243969265	5.34700651339384	6.49645210812964	4.20048218331526	6.74316087314044	4.89817827803178	6.90265492937068	3.80591387027548	7.20484720578059	6.18538039951838	4.77799230769954	4.16413516938204	5.07646836243014	0.0744235636221867	6.6346652243792	3.02818266447342	4.75051672211385	5.08719134109887	8.63055911742032	5.08974313328206
TCGA-55-6987	0	5.85479452054795	4.43013742103768	4.20764353308164	3.51188794807528	4.31427424095103	3.44575798113311	4.88797869732694	4.45738656139549	5.2203678400905	4.01857651807878	5.67525564143479	4.50737593413626	5.45775228556946	6.19177878250129	4.83392611834759	5.37756683103162	4.20271884307505	4.27350630017528	5.50211994237668	3.93848463619225	5.26337782393477	4.85771909828207	3.61601475194036	5.92421779200958	1.98258696497393	7.81819465168031	5.1419904102817	7.53858804502847	6.78111685721154	5.11081428949525	6.78445415347222	5.48028061151586	6.30805736160958	5.45439459276177	6.66544313804918	5.35942037340677	7.24972959705655	6.32210642603129	5.41804361028018	5.02861863528986	6.06960096858521	1.26249703748927	3.62194425192951	2.7738002898796	2.73712033632946	6.0022080244612	7.57663275030786	3.73633837729547
TCGA-55-7994	0	1.65205479452055	3.78512564297807	3.50624836744736	3.1267341819953	2.4204670952221	2.48339763280699	4.80585644915054	2.97543842554413	4.38717408714936	2.93216797898128	5.7784434582177	3.4055631898406	4.84153366216481	4.9669169167146	3.84371834881181	5.41917250958403	4.33077960761922	4.13131261242658	5.21669032948466	4.23038309397119	5.07238352473928	2.60903051755823	2.97281953689057	6.17702911798012	0.965870684106372	6.77413033021329	4.40130818642553	10.3295662889941	6.26038509927754	4.80254792958979	5.900251157782	3.3023952704819	6.78779740636792	4.15277768664641	8.51685743509635	4.1995565685193	9.95723083162776	6.94112101549738	4.25676174177787	4.15402958930002	5.12791134224821	0.0222485992753011	4.43527605486827	3.33601143380758	4.98467832482518	5.23437261966733	8.30679515139917	5.58702533166747
TCGA-83-5908	0	2.25753424657534	3.81369632582397	3.23228972722163	1.62859067778041	2.96808820822971	3.76351731459883	3.97656017570212	4.25866863912831	4.53229511093885	3.02383235201076	4.98777607543475	3.79813242155131	5.71174490652489	5.97299499451587	4.4059368739831	4.88939932327304	4.28897696864991	3.1207773198252	5.01584285816532	2.78050628833296	3.99237630098088	4.35270913913487	3.59106315612153	7.85033994323474	0.579335953716077	6.49904837768982	6.59890489566895	5.33662477679806	5.43774125667842	6.66544313804918	6.93350587888863	4.20850772682337	8.67788904205665	5.00653167719951	9.01596344457836	4.72426341555798	9.43515527854495	7.95057773497756	5.3573515308316	5.08461185570718	7.11921509876365	0.604486357480482	2.94387159655735	2.2918098855786	3.95836134530213	4.50129509284461	8.54330011444928	1.21425148914851
TCGA-50-5068	1	4.10684931506849	3.31847644299579	3.06208407666474	4.21391625549568	3.20504836731255	3.16028920092622	3.12401641790169	3.57945711413619	3.54226461204167	2.55934469040319	4.93645615698194	3.23564332482181	3.10519346216911	4.40029644404147	2.3794076153378	4.64285593330287	3.52919486434088	3.02590512446491	4.76486035669151	3.38519027671938	2.75412574486023	4.78520598967287	2.41547878587532	5.19932237156015	1.74113773135675	6.57297847878595	7.38923245712167	4.45482478912718	5.93903013079282	4.0665199358195	6.2807986175881	5.33051580259793	7.24447987659134	4.12271238953806	5.64774463258843	3.50271733504782	8.66159355084832	5.41467983098274	5.8970394135838	3.97132794615718	6.25162335412119	2.26641855378865	3.28457737629064	4.03531839502469	3.29529727552079	7.06593207996096	7.11921509876365	3.65804381904903
TCGA-64-1676	0	4.73424657534247	3.20989002021454	2.85650938462732	3.37417044941152	3.52788452196052	2.53344156910262	3.42337006155549	3.35799773498333	3.41792208514645	1.79069217853142	3.43093879752581	3.32097615914139	2.84103416942168	3.99359826199642	2.40626362988245	3.98059802141924	2.68119907953968	3.0438983984988	3.94683361714753	0.739808090681088	2.42991127071619	3.89258801002881	2.45913773874887	5.51250677469883	4.18061704808334	6.04725902961118	6.79468875287021	7.60909316233063	7.2701468114242	3.3487946759257	5.24819539970454	5.69804706193329	7.02768620856247	3.16930115547208	5.93577428086949	3.37166581522292	8.67788904205665	4.83462441732743	4.56564327720997	3.36276348114135	4.67830078201849	1.53001957117011	5.66599905535964	3.562721563735	4.17747305457158	3.55564603856411	7.56340939382703	2.89425961595538
TCGA-86-7953	0	2.73150684931507	3.30301010461421	3.14901788017308	4.50679971386868	3.22414307665107	2.71810770512261	3.3001800490233	3.17441072924596	4.79982771575097	1.81799375871557	3.21861055986203	3.60672984528022	2.45683040524988	3.05601274516395	3.04094201579089	4.51460622581925	2.06992110065089	3.91394430134864	4.26721296330379	2.43604830595088	3.08652691804786	3.76607319397714	2.13325107902184	3.67914225516869	2.42457556418322	5.37099116622055	5.66599905535964	5.73417391253369	7.26482601821165	2.74840647200274	5.22782024104591	5.65149379968426	4.26051586450562	3.71293768809205	3.11597771539771	1.42611923694162	6.68433145328552	4.43218045777326	3.81821487229484	2.49944362773738	3.6101620091791	2.14541562100014	4.15878499278953	2.11650979382248	2.07663135288578	3.79923034989524	7.63602526195534	1.19974749858592
TCGA-93-A4JQ	0	1.44109589041096	3.55530967253794	3.42462045574216	2.80641354074468	2.53401589181328	2.96067243156133	3.04599014055543	3.84449005418568	4.62134578466492	3.25295122638324	4.52172337764057	3.95836134530213	4.07293927370988	3.97490811716826	3.97453953071513	4.54438875792904	3.1904743668094	4.29138101738789	5.15787633581986	3.18015640421785	4.22033872714853	4.89963794251804	2.30772256624428	5.41467983098274	0.498354151910044	7.48264032690381	6.08676518301613	8.08662050423199	5.49646449602967	4.26386917018003	6.70339223794006	4.03531839502469	6.0657949329898	4.96618734298858	6.2582606579185	2.3406295888359	7.36683786205508	5.77699479813051	4.8360190858699	2.76311087935586	4.36462321183077	0.596655356782009	4.90397282788509	2.67372478320896	5.14641925936015	7.36128887354597	6.78445415347222	3.87993609701295
TCGA-49-4486	1	6.35068493150685	1.60670095488618	1.14830723033561	1.09073286597888	1.34481762485161	1.4325519874298	1.40157619428119	2.03618873337586	3.38079426680254	1.26636390556455	2.12665459938727	1.56951295639099	1.37581445167436	2.54617533542976	1.18614953240208	2.18673720293644	1.50730340374806	1.47862384336595	2.2643826503687	0.67061652841999	3.56068432576792	3.81294689453008	1.46679545140183	3.33065462793629	0.604486357480482	6.0146433207521	4.27818976152086	8.42488907195855	3.97979104789602	2.01980295496931	4.11140192132811	2.00434037250695	2.6218254812	2.54155589453154	2.48545564109238	2.02952688899214	7.38346648069815	3.72370038921717	2.86057274770294	2.1499280427015	2.48721519600843	0.615604670243452	3.97213864144869	2.30395432755231	1.83702533962184	3.27994723868764	4.58269324800483	1.82145989099255
TCGA-55-8508	0	1.69041095890411	3.0903458044754	3.14264381056336	2.70196948489988	3.05126082182313	2.38585994206463	3.80922776367635	4.07583771680182	4.37658900767718	2.85445288792833	5.36043957684493	3.2716792182567	2.40101357188513	3.57434803181871	2.43253257390468	3.83502914846964	1.70699723122378	3.87107170570351	3.48309203305435	2.3641744947989	4.84506105382052	3.83801869311761	1.32332330372948	3.02876834474299	1.76366934833445	6.62870490434932	4.22902932877118	5.51250677469883	5.78721299341294	2.58345037085544	4.38864769244799	4.48769434202052	2.65350556489429	2.91354093935033	2.83787954480708	2.54472339346205	7.60909316233063	4.60957518583094	3.23198459585547	2.06419440773407	2.78080529628831	4.34001484840658	1.51566307641081	1.83981904952863	3.27292055402302	4.90974459356867	5.22592495248873	2.00285414838871
TCGA-MN-A4N1	0	2.26575342465753	2.05240889165496	1.16053689044887	1.27640093100757	1.50828421908399	0.842121133819193	1.80964189022213	1.43703827613862	2.71379635795062	0.5365533106937	3.46838934630086	2.13714464323622	1.04568778467205	1.17723669042873	1.72027022791834	2.10929424869641	1.15958254550821	2.70312849937281	1.78203787709123	0.299706644008609	2.13414660946802	4.13606399167621	0.641408338207053	2.01284368020869	1.54982638381573	4.93422854884252	3.5192808573436	4.7236217650151	4.81678173168981	1.21170932784691	3.21711008911975	4.07836913030983	1.86015525920106	1.59752316417178	1.21391587267232	0.642125927133428	7.69889062719818	3.71183510919647	1.56792306391049	0.849100783614861	1.44628889737002	2.57943289835867	2.68986362768332	4.38315685102269	6.51861076504647	3.22047603618313	4.9170428048597	0.635397829134542
TCGA-50-5944	0	4.79452054794521	2.45393104441189	2.58198022602234	1.12001708972287	2.111702104022	1.92977359811731	2.27508332282278	2.17962060566397	3.42462045574216	1.26023239224944	2.57770008866074	2.58287134995303	1.57779665373086	1.67011787371846	1.72938997605102	3.79923034989524	1.96852948520876	2.81944659625207	3.76028146184984	0.435371949961058	3.91782456535275	3.73922565533788	0.969968129516987	3.71041176075526	3.74026535117545	6.80838792190567	3.10726962164006	7.96814935070885	4.6752148136178	2.92693349401061	3.55798987648497	2.42397885455313	3.21770649476586	2.51744706272185	3.07704173525216	1.31413619082824	7.57663275030786	4.20940541775669	2.2059931603977	1.72341959548006	2.1499280427015	0.204826024625184	3.74394280464385	3.82604502086895	1.04932359587593	3.33035115777832	6.90641403659204	4.4049140533859
TCGA-97-7938	1	0.0493150684931507	2.54730417339037	1.92857622499433	1.71166353136234	2.62854181258536	2.16685033848625	2.01011340374384	3.31313291930931	3.81938229310752	1.61141787632111	2.687285790169	2.21344423241188	1.74391322077812	2.07022039514183	1.83231378461589	3.5338294246606	2.11080042969027	2.62682152316349	3.84565800824681	0.868738800100939	3.65037212590548	5.19932237156015	1.59406186847712	3.86807674829706	1.52782542758217	6.19588498387929	5.47687138241597	9.37207556684624	4.49419189298187	2.80151466696924	4.45583618462777	2.97662478319122	2.92635037797214	3.115097596459	4.47807249352201	2.10750188413986	8.6157243291003	4.31044952386514	2.86956853853846	2.73568748524261	2.77292346786732	0.653506760626763	3.12370034390268	2.37471445246258	4.30133576950729	4.72549970618218	5.76849424096241	5.75267350679394
TCGA-44-8117	0	1.05479452054795	2.58374632846563	2.25899121306878	1.82555388735139	2.62326920473226	1.53388742868653	2.63138643602819	2.49044017832272	3.20895013724378	1.69341074581957	2.95978692322302	2.54211316305838	2.86722974693193	2.69533606353044	2.10005230570361	3.3940656559369	2.28854779485802	2.72533591681892	3.41663459439493	1.84929941276793	4.14926607549783	7.16612887493446	1.68236947339307	4.12354135475498	1.12595619317803	5.74276225103882	5.11664470236029	4.92677025204786	5.1605510002569	3.3143754001445	3.91550030381516	3.08177081730712	4.91041399732614	2.60180951944778	5.56109473132206	1.99318260385973	6.05461790743191	4.30810808945169	2.84805141426132	2.31910819110676	3.08115653379275	2.04851716099352	2.38937551229374	4.36612638220364	5.86412545820043	3.45347118391627	6.52708857356271	3.39065633486872
TCGA-97-8174	1	0.449315068493151	3.14323337357061	2.75587308666513	0.690716719008327	2.75788117940361	2.15108030424775	2.69097507602854	3.50826006841397	4.60658346330628	2.79436841706368	3.16658453536553	3.45739075615441	2.91643456131803	2.97810867745333	2.44334540317396	3.76717349560776	3.5811739698355	2.77438138762863	4.45738656139549	2.10243950424434	4.19138215257987	3.17713103579641	2.58142117690916	4.18638191018312	0.694238690910583	7.12845824483364	5.3584021379926	8.872523105521	5.14727084568266	3.777420568212	5.23068307637326	5.25096829955864	4.55097627486688	3.99683993696211	5.53204246402097	2.44014375491365	8.64556717131274	4.88511477865608	3.84108411812031	2.33887830547013	3.44829540119858	0.262382228343457	5.22782024104591	2.31794637977895	1.80193353872234	5.53796470739988	7.47677064304978	3.40488616355839
TCGA-05-4420	0	2.4986301369863	2.06753520519781	2.10243950424434	2.62326920473226	3.95076918087016	1.35765229583297	1.90949482071968	2.18911889807256	4.11534730976295	1.5224171933726	3.04657700962011	2.30127191298865	1.94490692322412	2.404202269567	1.55299797478347	3.40746541537005	1.74113773135675	2.59616825679559	2.81400121456196	0.487429213901094	2.37212618430497	3.97979104789602	1.5539471885228	2.41783818120143	2.43662337705065	5.10906165202021	4.53174047754515	4.70053382181685	5.32750381562323	1.76863009696669	3.13965029844509	3.30331627343483	2.58490577384864	1.89450364699425	2.10304211491404	1.3806796606521	5.98819588217004	3.68020248328791	2.11378017337287	1.77363171139745	2.86117110584079	3.95400281791612	2.20686196045476	2.07903895855964	0.384863918467918	1.23035670623834	5.85932160054506	0.626295098244425
TCGA-05-4390	0	3.08493150684932	2.66423990377512	2.09674792969126	2.23734105145022	2.76341549454262	1.67920962675295	3.49583659497769	2.78251722092069	3.52328406405382	1.78080547295083	2.97868144726553	2.48399440711883	2.23583450367493	1.7040891652103	1.86947205938763	3.26549017333666	1.46584066534367	2.83847077831747	2.96981184843924	0.74548560825211	3.54157370131169	3.1829522723809	1.19912132165221	3.24170162935559	2.56601237752579	5.73990376717451	4.94643327693546	3.59510469116063	5.89238666930344	2.18703765708216	3.71112802274511	4.27300848621878	3.65837501860899	2.2447234156931	3.61917534685281	1.16690475031933	6.85458552943875	4.20940541775669	3.11537913498835	1.63451838469378	1.72619048177331	3.73599435984597	4.21849088164471	2.45683040524988	1.44279074195838	2.92929161630486	6.19588498387929	0.438901110563169
TCGA-99-AA5R	0	1.8027397260274	3.78849195831349	3.27567176608097	1.92082263001048	3.34409962525188	3.27994723868764	2.97839731659261	4.89817827803178	5.02695483392508	3.23657452552616	4.04813477710957	4.26671257103363	3.08324427794305	5.67136074593916	3.19442208304032	4.72803240736443	3.31565971168158	4.86121777535413	4.92450355876436	2.82003955201803	4.86543011985292	4.3414519037963	2.29535319344109	5.03498678473047	3.9291388417283	6.62870490434932	7.07914295832509	6.74657075205076	5.88912507188195	5.10502112437783	6.80151697874533	4.43064339409354	4.58328439146604	5.02454011026951	5.50104703713477	4.56956068294162	8.32925259454571	5.18114319370914	5.63216810106549	4.05356125667817	4.79378001482142	0.894066008947547	2.97983904952495	3.48761412471944	4.61196824406367	7.07468734339244	7.00650023887878	4.40181798151511
TCGA-55-8208	0	1.84657534246575	4.4008133829632	4.49040496186539	3.16539145678564	4.15835867498596	3.54495756755201	5.49757214954114	4.24749886828823	5.09480663792001	3.21049475554516	5.76277338677804	4.48186597692055	5.33455292097719	5.01043422447891	3.8776224018989	5.68861970113949	4.28334760012528	4.61841440330843	5.31555665868159	5.66599905535964	5.34384669218255	3.88910365578772	3.20895013724378	6.09840200062646	1.93906417185564	7.43548879748512	4.93879092558792	7.03602406742576	6.94923781800134	5.21484802677968	6.55263931186563	5.52863975607999	7.0878178128471	4.81946927779971	7.40613253260509	3.19923643330107	7.75674561698812	5.8050513661437	5.18847292078925	3.89770887016244	5.22225919086646	2.10183815660893	4.41870865719411	4.50129509284461	3.36085597312444	6.41009228487795	8.20674284733417	3.41632138529836
TCGA-75-6214	1	3.05479452054795	1.43606028260326	1.18327973394382	2.21872295804213	1.55834761662611	1.12687151825669	1.5698198778485	1.54692796668025	2.85152305437929	0.998552555298726	2.11710126698631	1.54029109885817	1.6123825744052	2.12281353431417	1.56311903187139	2.38729086163251	1.20105007687776	1.81458443917897	2.12191413498405	0.301972492094485	1.86823305635275	3.36149576758552	1.26574740643079	4.35917470579624	0.609131266986482	4.57580975046658	3.57910287160884	6.70029247042242	5.69272921269995	3.78141670765806	3.36469194385771	7.00223745711782	4.22944962054619	2.08687741408694	2.94851213337912	1.30303339372165	5.90977261484261	6.27412774321771	2.24590874784799	1.80994760503726	2.33947458943754	0.682618142376631	1.69714931470657	2.60211135876306	3.92679482173041	0.709188886770094	5.00653167719951	0.764457829314177
TCGA-50-6597	1	3.47397260273973	2.60440424390727	2.00163984499364	1.80566005504192	0.836082423833346	2.19239318618442	2.36975371536728	3.59510469116063	4.00211841372607	2.65608270924982	4.13004913380518	3.81105856986783	1.75489421612366	3.91590537807602	2.70600612834337	3.5192808573436	1.91989121309753	2.33829250668636	3.17441072924596	2.50375977259641	3.63786409773683	5.14727084568266	2.11197423445223	4.1439348291097	0.353278628586018	5.44205885519172	4.27253722301731	7.67748267515933	5.21575690715686	3.44223176719639	6.9813204702091	2.6775125460544	4.82293605242242	4.84721551233042	5.57955043413451	2.94732804153111	6.93350587888863	4.2308467695777	5.04696111370397	2.67547171772758	4.79242092546402	0.180082353581388	2.94615472271126	7.53858804502847	2.61514792675533	7.68431928453772	6.33656279088369	2.69734210856363
TCGA-44-2662	0	3.50684931506849	3.42811105707705	3.07439648584971	5.73990376717451	4.48557963551153	2.19505178953219	3.73129254198319	3.89420877175396	4.72050801265638	1.82209620107025	2.49359786817448	3.90923945095719	3.29622476337717	2.63677142139222	2.2918098855786	4.66112524105534	2.46057489174298	3.99929541412641	4.62193952492845	0.93964690008462	3.43962866428967	3.37544448175612	1.52563055581816	4.93803018014185	3.59778380634077	6.47224974289634	6.49368658110366	8.06870556833453	8.29589038602476	3.12017762525067	4.15531696927235	7.33358195137628	5.3115894735462	2.79519839581907	4.45583618462777	1.46902602638619	7.29627969576317	4.48450671673006	2.78080529628831	1.54857892939174	3.00647241272193	1.55521410293689	6.23813384583063	3.52756127593909	4.60257326852498	3.21290315527734	8.43761716793232	2.39371332631093
TCGA-55-7995	0	2.43561643835616	4.1461758279684	3.85929265419265	2.53027997342989	3.42745061642157	2.77321438841243	5.3964610769987	3.02876834474299	5.08802481056603	3.02992922285087	5.34700651339384	3.92326840190857	5.30553690323882	5.48598664269359	4.29521438059021	5.73283214041673	3.94683361714753	4.62253788409371	5.1116481417562	5.04453155623874	4.74013084894275	3.5398972696491	2.84805141426132	6.34583991440408	0.541917831538513	8.10598604364904	3.56607768244956	6.29193103630188	7.09245652083188	5.20475928611442	6.46159069044071	8.09652089409151	7.02768620856247	4.68813541888746	8.58677964181647	3.27841010355392	6.54966456717926	6.12525183435806	4.86611674068327	4.43581510880483	5.55013152852898	2.47329290163631	1.26023239224944	2.13325107902184	4.17923684895657	5.37648836781565	8.40065246202201	1.06446178541865
TCGA-95-8494	0	0.23013698630137	2.1519739425005	2.71236460099911	3.06939645921361	3.76351731459883	2.25928415266339	2.58085312810238	3.11537913498835	3.40329677847282	0.710972411635676	2.63531927414685	3.18568471091642	1.39865833937312	2.55964436692547	2.26819551338413	3.68827739630184	1.91254054195528	3.63128540752901	3.3897223632675	0.266184828682115	2.63560925445603	6.22949874091822	0.981573677355411	4.35766266078719	4.19817070184213	4.71179961189522	5.56109473132206	7.51974983730798	5.25096829955864	2.65263572214594	3.51354844962869	2.06266338565779	3.37730241247262	2.4828055512734	1.32493703692863	1.0589819830844	9.10427274878892	4.72677071240245	2.53372298729818	1.38546466478851	2.02892052464169	0.057449122333573	4.43165880420247	5.16503450403479	4.45948022485987	2.04761830001002	7.45266424621744	4.73498774826241
TCGA-95-7562	1	0.238356164383562	2.68901488236415	2.16301150222572	2.08716179722679	2.84567072498936	1.76088411139243	3.70108561181728	2.9851301198699	3.52723560321168	1.79476946196437	2.93336501764666	2.89748044176806	3.39816402943874	3.02876834474299	2.68786801689934	3.66579111041629	2.09825193211118	2.78224394263127	3.41539119019661	2.45449392956074	3.33065462793629	4.50186775679714	1.79161853081719	6.20630997573293	0.740071550109742	5.65680767147072	5.06578403835641	4.76942105588196	5.93252345531776	4.81473625577101	4.37106948548968	4.3090186639015	6.73639016742204	3.10903304240388	6.88783135251462	1.73501048255401	6.54966456717926	6.25610150417443	3.48438139358864	2.59385036321151	3.1330469830179	2.59942151206061	2.97485275088671	2.7046042139321	5.24539325013884	3.60601449048058	6.84361890616576	1.95318701303927
TCGA-97-8175	0	1.50958904109589	2.86929248918167	2.89803795901809	3.33157712104316	3.23564332482181	2.40159577473465	2.92605499737236	2.8883921882266	4.21665966646329	1.27416767863204	4.59198034667454	3.45218893712064	1.73709335225983	2.96332601150187	2.25722780947297	4.03787046444037	2.66945251256887	3.48111559712712	4.09893870067961	1.42359174263831	2.95021596841821	5.11918395496152	1.56535238098404	4.61722197599585	2.86872402680088	5.65415064153274	3.9623723940867	10.4908363211198	6.52406124917337	2.70312849937281	4.58965820604025	3.31628587368581	4.45738656139549	2.68786801689934	2.8678298608226	1.52436221050658	7.08339522391018	5.73552706706614	3.17683491780232	1.45238882084712	2.81222045378292	0.0995679959472439	3.82678536375351	3.29774561038794	5.57335403627657	3.84334659687494	7.62240717404114	6.00753744583095
TCGA-69-7760	0	0.553424657534247	1.60736297190396	1.11758994395727	1.37484415124629	1.66383305136035	1.06295533129828	1.24460196261324	1.6833266149975	2.28854779485802	0.935001853226958	3.70288249340186	1.4184783336744	1.25520668690119	1.05625791167354	1.14582422254975	1.7517624346665	1.10928842418921	1.85328872664525	2.09551954980675	0.332217217661923	1.96824302169494	6.50177103583602	1.34640804775703	3.00148419117902	1.94490692322412	5.0888675211024	3.53890247408074	5.88755359792428	3.55296373388694	1.8124031894879	2.50720829340838	2.24060185364337	1.82707065679064	1.20943001833365	1.40061683824509	0.228105044279846	5.8124243739366	4.38469320700051	1.87798224311579	1.14057896255906	1.29145910639072	1.505464972899	3.4312730906573	3.05421810733135	2.90331749290229	1.30554869662895	4.92677025204786	3.00385159436469
TCGA-50-5941	0	4.03835616438356	3.91394430134864	3.62857205695383	3.42524089558091	3.91897482815044	3.06558383238509	4.35319261123249	3.81105856986783	4.82358797922064	3.07235692897249	4.81064951631063	4.15791915890766	4.50461148481576	4.80790540227609	4.22902932877118	5.50900287793166	3.74212619837816	3.67951256860818	5.23159964079429	3.52854128186925	4.95867378201385	4.78520598967287	2.89719601330239	6.02537554985765	1.56058884133155	6.75008591568665	5.42887698020182	7.50678136425323	6.56999187612071	4.95562819999783	6.50466003650658	4.63096905650088	7.0318949080369	4.82633468543696	7.54467356228408	2.61981755345152	7.01494122119486	6.71591811053377	5.09223543976987	4.3906821977161	4.58328439146604	0.162559225048149	3.84449005418568	3.09244859039492	3.59039326502763	6.31291809993753	8.22917334740273	4.22126144619903
TCGA-55-6975	1	0.323287671232877	2.57884937673692	2.43866867573668	1.13745953391678	2.91440053942223	1.92640381575302	2.43749993281492	3.00618580692688	3.47461430154009	2.10959723595512	3.77120353591198	2.39809613214057	1.92426860903076	2.72043015209169	2.14132523907939	3.05275335983747	1.96001410828373	2.10810015370917	3.27931138431077	1.50638223381917	3.84679319161497	2.64400690809702	1.38227952341381	4.02232130407212	0.793997459737451	6.98976448099834	4.86543011985292	6.08091696001105	5.011961490004	3.08385247104152	5.02454011026951	3.80995906741849	4.13004913380518	3.00470113774006	2.4140818925628	2.24385420678351	7.29097712206856	4.50622320666222	3.08001428908393	2.47444757087334	3.08803387883664	1.05744740461951	2.34508645077165	2.18880602688073	3.47299373852791	4.20002447759255	5.49646449602967	0.373614064895663
TCGA-38-7271	1	2.19178082191781	4.60082538733197	4.08855269409239	2.45125875639255	3.58014368761563	4.27350630017528	4.21345650047162	5.63741473675367	5.46434453386897	5.02780882744256	4.65626620364761	5.02297473101108	3.35928559808544	5.37315522094304	4.05398443492731	5.28875482758418	4.46693337944018	3.58084613689943	6.16081990239773	4.95404191350849	5.10906165202021	5.6348364768842	3.51863800359347	4.6520189726103	1.67889812473502	7.44111612062571	7.00650023887878	6.89528816590342	6.53542614972442	4.38965555575454	7.31163243969265	5.7513121342086	4.91780792391914	6.13088174280671	6.35311062862923	3.26736004271048	7.04022208998889	5.50104703713477	5.88143604876206	4.87732343761523	5.69537038541852	0.605904199738026	4.32889909459454	3.17053605897512	3.16417106331739	8.06870556833453	7.35038334039678	3.54693250148739
TCGA-55-8085	0	2.47671232876712	3.37825696976291	2.97868144726553	3.4132006994147	3.15137444010413	2.80151466696924	4.29992767943977	3.46970461425517	4.06739687601024	2.49417729956992	4.31185574473166	3.42683084788937	4.03158842672509	4.45534370196521	3.58936234083302	4.62910838839822	2.70312849937281	3.33973233414136	4.22308449388926	2.77908254954252	4.01364024966433	3.67631774163007	2.56658951824719	5.15259797544781	1.3318698734097	7.14704474889128	5.06832561601391	7.25971475931904	5.7370095880173	3.95636663869109	6.0146433207521	3.55397936487822	6.19796061388575	4.21165012086857	6.71920290707905	3.17743480516948	8.71056790894688	6.08676518301613	4.63866546963204	3.70324057518775	4.17039343861504	0.931213029339782	3.79220376419944	2.63473188999339	2.07932626259354	5.80189060335896	6.70339223794006	2.70401411029615
TCGA-55-8094	0	1.48219178082192	1.07766106050991	0.694499724452431	0.536981194142317	1.09073286597888	0.650815372585279	0.963755888665841	2.2149192637832	3.74358959429023	0.879268392224515	1.50157855093363	1.16053689044887	1.10898336348896	1.77021044759405	0.911021353979726	1.4408734935494	0.9069998538716	3.34783350805578	1.80504284537616	0.190786359491046	2.76918638872125	4.62974561469312	0.545394230856912	2.66367061889641	0.559491085391192	3.98101567069122	3.75487296970463	6.7227727647784	2.64456512018086	2.03346104099374	2.5599183035398	2.02317459740086	3.65941802339784	1.65248851950156	1.36666213214043	1.35443047677329	9.20740498525542	4.45534370196521	2.35655016876675	1.10715134938502	1.80066003363058	0.487626660815066	2.20954083544498	2.13684799908987	0.391133485943143	0.409261125281821	4.43013742103768	1.01729578640179
TCGA-78-7537	1	4.44383561643836	2.40390566936692	2.54560745039952	0.903868358559419	1.46226364383458	1.64169868156001	1.96824302169494	2.51862056030404	4.46157030466769	1.84321695391072	3.87414620863484	2.62326920473226	1.53994869993649	2.91382041114932	1.88897112884791	2.92782026482341	1.38866595013851	2.03953327466177	2.779627001538	1.0605342220644	5.14457941733091	3.77380571216598	1.26445652827625	2.99911377092847	0.795640854078304	6.78111685721154	2.53634773865048	8.18550442888271	4.99639026322558	2.28913697433784	4.97305496261252	4.19863710099163	2.31675067518039	3.20773157834534	2.24649981735491	2.26999007597312	6.67495935350202	3.49452272462747	3.26306293196713	2.64860048658906	2.76744613471828	0.719774977884498	3.78773254439724	2.69675206872168	1.83010751890314	3.12136560899595	5.7929821438808	3.58870302905165
TCGA-L9-A7SV	0	1.54794520547945	2.0892560330388	1.43411241947926	1.389315901606	1.02187935906017	1.22431623363502	2.22699741797786	1.68236947339307	3.19565073532958	1.02967658037758	2.00864549788507	2.39750278190045	2.25811485785127	2.54386416765751	1.69374582507405	2.91087446955298	1.45014529732703	2.30658388519033	2.6003005677958	0.769826812557073	4.40231670274149	5.68318416881123	1.23672554502491	2.8203163469962	0.401798339728347	3.75737240437098	4.26102002107051	3.1183933114992	4.46208749709215	2.75039497842374	3.67424911011585	1.73469649960443	4.13087823343702	2.17665455221559	4.60137697080484	1.93968618460402	5.87356146258055	4.57923196274444	2.59011634257447	1.8825762364521	2.65550326820821	2.77526626234161	1.59940132581518	7.67748267515933	1.55204187556317	2.85622327046957	5.62700549953214	2.1272558715323
TCGA-55-1592	1	1.92054794520548	2.92841476463052	2.48106210088524	3.10787892824488	3.07645486115522	2.28475671752207	3.27384583229572	2.6604233028456	3.88988711549611	1.87494631436167	3.24650595191801	2.92605499737236	2.00742084125491	2.32113495155612	1.52656842945949	4.2488986106646	2.47329290163631	4.07416125086612	3.80738157510181	0.997332610920898	3.78924845489796	2.8360999771563	1.42516002945802	3.35450272161459	2.29564039510048	5.55982069220765	5.06832561601391	7.94188397762575	6.41789044455404	2.89775950600771	3.87414620863484	3.3934552794795	4.59491193981973	2.48721519600843	4.04855549402426	1.31665528780939	7.77938642934683	4.84013818380308	2.54701462997781	1.75521822854206	2.48955726707118	1.54157595659133	4.95562819999783	4.0091085330764	2.65813051083227	4.38315685102269	7.66389886820303	3.38840963058564
TCGA-35-4122	0	0.616438356164384	3.49025323794498	2.75240958657336	3.32345531275603	3.76386680386695	3.29349081835047	3.82158653803725	3.964443588199	4.04284865144286	2.73712033632946	4.84429779969805	3.2347574139577	3.58084613689943	5.05670271548436	3.04153220945405	4.97765641244453	3.72331434939935	2.97868144726553	4.32593794464271	2.40245162234918	3.81219161441461	3.65732458885396	3.42842745827383	5.38379640051385	3.95236919602936	6.03799908989349	6.6346652243792	7.04433947066417	6.66226077913459	3.96924485411578	5.47910832635029	5.009665650461	7.44674932430291	3.96362490843835	5.17846594157757	4.07416125086612	9.06036742606683	5.95059668941295	5.1747899688494	4.00211841372607	5.96970285450505	0.182711943020982	7.09245652083188	6.14857197064718	3.49680732720566	4.68749759032024	8.41240068917119	2.15827433077743
TCGA-55-6981	1	3.77808219178082	2.58923871723313	2.50318541894329	1.98228227015367	2.41462806381961	1.88865547030937	2.10959723595512	2.35949132352437	3.22471714534201	1.44377828931437	3.17024667232842	2.5599183035398	1.59875602755053	1.61527179775313	2.07237884968582	3.13486503381669	1.75837239204276	2.65091748946412	3.19076512616475	0.763141992992848	2.7420896371413	4.55045304902807	1.07001211915736	3.36694554444884	2.20271787222494	5.91134911971724	4.37912980681399	5.21005340634478	4.57809006314064	2.36853829717315	3.91039092124494	3.46807526565199	2.25539076591787	2.39983225133343	1.69374582507405	0.714860683183099	6.43805455094163	4.3492638427747	4.70990651376257	1.01185699744365	1.46514764541165	2.38729086163251	3.26673667368851	2.46198993363741	5.58074220392059	3.42683084788937	5.88143604876206	2.9955614412022
TCGA-93-A4JO	1	0.0904109589041096	4.18638191018312	3.218015285103	2.41462806381961	3.0495618601176	2.47329290163631	4.10840255499598	3.80070991789595	4.77266812088979	2.52515493509437	3.79667332688636	4.53835468933386	3.35481559557993	4.5542441752331	3.25017786121966	4.60137697080484	3.42811105707705	4.79914654134916	4.69809482962037	3.54426007865454	4.84721551233042	5.43774125667842	2.53228932606437	4.83123591317501	2.1980459384708	6.6346652243792	6.93350587888863	6.32687279456701	7.00650023887878	4.28946797516256	6.28735097417573	4.49308262666394	5.50780691717179	4.65869525673276	6.20192892777714	2.89217152768364	7.44111612062571	5.10502112437783	4.66599554896146	3.59577073319649	4.25444872258065	4.22858140707971	3.06002268186487	3.02760984204267	4.77335722648344	6.67801867786104	7.62240717404114	2.37998421371677
TCGA-50-5055	1	5.01369863013699	4.13955689508281	4.40029644404147	2.81829896975494	3.02266123102723	4.00294253451833	2.72592795523294	4.78903835177386	5.07480125258109	4.05819699054486	5.06998928538671	4.74336816104308	2.95804349681602	5.1116481417562	3.64587401870967	5.00731882563118	3.27292055402302	3.12610987036388	5.40935577053921	3.11080508232785	4.4008133829632	4.76872473222851	3.01435862927853	4.66355421444605	2.96244105487907	7.28561581918205	5.54162696327711	7.29627969576317	5.66865272647019	3.87957334312879	7.56975427014698	5.34071035998845	5.70214081977796	5.55375704145603	5.71459458731467	3.68125247688277	7.97726900911233	5.13844331987398	5.99691455858328	4.39475150229585	5.55614916702256	0.521887433646739	3.8551023088959	4.76225466846708	4.00252405117264	8.45004721502905	6.76371584991404	2.45568398763183
TCGA-L9-A443	1	0.528767123287671	2.2334411969925	1.78018688032714	0.968223706539938	2.06992110065089	1.54857892939174	2.08534978702618	3.38550863684393	3.45055507058651	1.77895437540391	2.80324797621967	2.34892419284485	2.2678849889569	3.22836921441295	1.51052119803428	2.90447993837246	2.19746471953848	2.48661215845211	2.9862903109592	0.796975045648456	2.65120831772495	4.9948973450174	1.39637934889542	4.18372868848762	0.486410310121727	6.13683958098086	6.1896165353302	8.11611553440857	4.03447721880135	3.27869863368768	4.93720279435969	3.7974003255707	5.71174490652489	3.22895075534558	5.61186982117457	3.10756878681067	6.75008591568665	4.14572802935298	3.84942240766738	3.1475132478412	3.45609614174039	0.788115719433968	1.91837180452064	5.20565229699694	6.03078419357792	6.129019197174	5.57098926879217	4.06528952697448
TCGA-55-A48Z	0	1.78356164383562	3.05541968793251	2.39896180365633	2.78573443158334	1.83702533962184	1.74987849152467	3.6403103506841	3.24831854975079	3.89107262151293	1.88408746315193	3.84565800824681	3.27841010355392	3.54092269913177	3.15672449441568	2.6299357629562	3.65242630471147	1.82084683622431	3.77996926266699	3.37668416154273	1.42009263936859	3.9480269689372	5.40827947566825	1.22530750963683	5.16766333452091	0.472779149542765	6.70029247042242	5.15176752119581	5.42457632833325	6.54107354700203	4.26195138480283	5.25003736910339	3.90073241298664	5.56597060377194	3.50957175674558	5.58197529139049	1.60956342123061	7.31163243969265	5.79013535086981	3.7139919329512	2.7192683529276	3.782170189295	1.97431526249755	4.77869641197251	3.30453536394533	5.26919428001715	3.35736141595761	7.11470839559149	1.80036693295053
TCGA-55-6968	1	3.54246575342466	3.6777172929613	3.10903304240388	2.72592795523294	2.28095217161642	2.57742163359365	4.97609948057966	3.4544498830795	3.98506234192872	2.80556457441615	5.94560859390244	3.30915837553764	4.52226069436609	4.54878075472037	3.22836921441295	5.08633802185654	3.50239324890885	3.50859314640867	4.57070601697517	4.77204809492836	4.87312779593719	3.09185304169847	2.09465892174942	5.25481185985563	0.500988270365558	5.981319311562	3.15195397060292	5.09055761758879	6.46940034868388	4.31624230482462	5.42559945034746	3.77635147481786	6.31980533239493	3.81142876269787	7.82602603713468	2.65493161021826	6.04177652237248	5.7784434582177	3.9838728239974	3.21171666721501	5.19212934522778	2.34151344280341	2.78747317652912	3.42111715738737	2.18350933693656	5.26919428001715	7.85033994323474	0.492028528124676
TCGA-97-A4M6	0	1.55616438356164	3.4765290560283	2.88782446898245	2.69703791321655	2.81858709185962	2.71780529950678	3.02032301622584	3.71293768809205	4.56221700271064	3.10756878681067	3.37636850929057	3.7657172264054	2.84860283485531	3.62754584694719	3.26519745665213	4.4332031685715	2.31530583711219	3.73852323146188	4.49308262666394	2.81745276698399	4.01243831376435	4.94564328554817	1.73621785059352	4.07416125086612	3.65313581104624	6.99786472580063	3.71256869630972	7.85033994323474	5.67918329848773	3.80995906741849	6.63181180607494	4.06909324941311	4.7375489556087	4.75968281831836	5.91759369344608	2.14306865014982	7.55107507901139	5.61690308342947	4.74991676107271	2.44450189956388	3.89146389488332	0.292320552326635	3.46091677652312	3.14024263282364	1.789462073303	7.16163555661869	6.97726772027553	3.68544876547997
TCGA-78-7145	1	2.26301369863014	2.29739762226602	2.62767525485675	2.61366383309333	2.07932626259354	1.70539710652598	2.67286770271963	2.75469579347069	3.17713103579641	1.2480288446439	3.1267341819953	2.33108606408037	1.52045573427455	1.49587341425369	1.77739616658557	3.63786409773683	1.80873157882677	2.79978955857477	3.54293115333399	0.527582237211672	4.37912980681399	4.80993015181505	1.17440041181253	4.33566158852709	3.82640305032881	5.38701654172061	4.36958780569841	8.97226846016811	4.56620743080383	2.50836895959971	3.14175161467754	2.50662144829584	2.87101745020804	2.05092109408111	2.32029450550646	0.796975045648456	8.99448021969979	3.98101567069122	3.02906093249239	1.16531869419555	1.50859836405223	0.526951348813301	4.46744118385232	4.17528981146549	4.3056616051347	3.50725568656783	5.96797237258192	3.66476438755776
TCGA-44-2668	1	2.08493150684932	3.6188232399373	4.05527702545831	6.31291809993753	5.34915200884301	2.88173561226819	4.30272888686682	4.24424875622564	4.63809280487713	2.71379635795062	3.39782377359897	3.47034983459306	4.44852438355632	4.46420892877033	3.33663283031739	5.49987755635277	3.44188791404692	3.91273938858064	4.88013805352914	1.33786365360474	4.17836507398583	3.98626323199413	2.12372357579155	6.71591811053377	3.37636850929057	7.29627969576317	5.09396044729438	8.71056790894688	6.12525183435806	5.23341185172241	5.19486446510713	4.18816428451945	6.5931431075291	3.9030782565568	6.30583637808665	3.22592493228506	6.95743513386382	7.01901098586196	3.94448554971912	3.91511260944381	3.92326840190857	1.23987997945869	5.87356146258055	2.93216797898128	3.92056512623914	4.6520189726103	7.42374034944784	3.02236933866967
TCGA-75-7031	0	NA	2.82502276409922	2.05153915994888	2.06871059867174	2.88635727858534	1.58957743366244	3.49091154840596	3.74358959429023	4.01898444969517	2.55530014575955	3.15730691617735	3.37918354516789	2.88984416959012	4.11622974895255	2.7046042139321	3.62958242181746	2.25480254698267	3.28211601384791	3.72768097766395	3.08976900552511	3.83465889347766	3.7413600786196	2.28007027432034	4.78779097551796	1.49648450482804	5.35017479770556	5.36455377201221	7.02768620856247	5.86880241228946	3.62021083838066	4.91780792391914	3.18107626016745	5.33347066542158	3.96963522705234	5.78573081029858	1.82736920837515	6.09449725015661	5.72297045879601	4.36759073640036	3.68896012390294	5.07480125258109	0.032397761621974	2.83757889476384	2.90331749290229	1.12032321486783	4.29521438059021	7.26482601821165	2.43544466511262
TCGA-86-8669	0	2.56986301369863	2.87361394148055	2.84918276953867	2.06931605544803	2.20716776321816	2.08083934542901	2.96185485955634	3.52955238331137	4.2947563871498	2.3556987778965	3.79001791891252	2.97956043548106	2.26582466728106	3.25263346057136	2.68233653855257	3.79370205622754	2.42457556418322	3.15551801188551	3.98586785948824	3.26860076032519	4.36312120972838	3.59039326502763	1.88070395673462	3.13336985336883	1.89389791433109	5.21202831152812	4.31427424095103	6.54391441506449	5.3964610769987	3.09417214610872	5.28581908218203	2.5898294862917	3.36596395036942	3.68544876547997	4.55261128381533	1.79852347490496	5.57098926879217	4.71930074455296	3.63060122099627	2.50462929804546	3.30518794204063	0.509834333390867	3.50792898630421	2.43574332528431	1.56502077431129	4.54764197461651	6.82248859914134	2.40831462591403
TCGA-44-A47A	0	1.27671232876712	3.032029827325	3.778143085713	1.37357410066039	2.79663535498089	1.75489421612366	3.01028431982896	3.49385133194882	4.24050555285052	2.44189104378351	2.62796553838119	3.57364137070943	2.1692454787326	2.26108665649392	2.42516054206974	4.29379218587441	2.4336962398369	4.08520916665078	4.18504681600936	2.49417729956992	3.56503756579081	5.63611564519723	1.40867226565158	4.49145682837939	2.54472339346205	5.67136074593916	5.0781162634886	6.6377124336684	5.23709576686727	3.22561796481715	5.41253294332773	2.72072126577639	4.1036180877514	3.78963110782577	4.90831993248708	1.10560442115852	6.56999187612071	5.68992777148971	3.93029822767358	1.94583868418627	2.62535468717714	1.36789077330609	5.29647273427201	3.59642888219175	3.05332127893179	4.25492263681562	7.75674561698812	6.94923781800134
TCGA-91-A4BD	0	1.65205479452055	3.18781717910439	2.73337306215435	2.35014592371787	3.51863800359347	2.27360660638609	2.95804349681602	2.96659469114108	4.1959133371375	1.91651367026233	3.25566307820408	3.37007159483678	1.88653588532606	3.24770836418427	1.3318698734097	4.30758629035943	2.80122443857677	3.46970461425517	3.35831760853905	1.25520668690119	4.02777993181756	4.09770213121675	1.47549213618027	3.64310661021004	5.06489175662837	4.20539567653169	4.98392327346842	9.60654656040104	6.47756438505463	2.61251365494102	5.24169885372457	3.09125253056194	4.02524342597247	3.01554709559967	2.98953239596912	2.16895812359859	8.32925259454571	3.97416042564122	3.40876864044038	1.74671804327625	3.34472194942606	0.668351030588314	6.13088174280671	3.99519694563486	4.62193952492845	5.00653167719951	6.70975980232359	4.32299042720077
TCGA-99-8033	1	1.7972602739726	2.96362718403817	2.75672783449022	3.30112002769148	2.96895458235481	2.05725373029517	2.94791933539444	2.64022599557084	4.53003758334849	1.98103251588793	3.80591387027548	2.96717979554808	4.74799062435484	5.16950408816133	3.67598027607216	3.76240117731714	2.47006797029072	3.1207773198252	3.71148365744782	1.53547912074023	3.02147872365505	2.33977540053244	2.65635722599865	5.981319311562	1.15179278614288	8.22917334740273	4.93803018014185	8.34145917795719	5.19754932624147	5.08546350943238	5.50437398356714	4.02604825303683	5.88607724069806	3.87957334312879	5.19305371421722	3.40329677847282	6.89139590586055	7.00223745711782	4.35465479160648	3.67042447564747	5.62700549953214	1.08618578833593	2.2334411969925	2.5191716649689	4.30519361115983	3.84108411812031	6.21894729303087	2.77321438841243
TCGA-75-6203	0	NA	4.16277525971009	3.40488616355839	2.77672706836055	3.26951533863624	3.0131618779666	4.270122581953	3.93417174711594	5.13587759841496	2.50434374273971	3.65172378809671	4.08398778614538	2.76224098402213	4.91780792391914	3.1596693800337	5.22980408743264	3.27686861781215	4.41152892300816	5.09650799701335	0.947788421522399	5.50780691717179	4.94339972891483	2.33977540053244	4.33422903391423	5.55375704145603	6.24922827772735	4.02604825303683	10.1898160988152	6.84731381072599	4.99790606852322	5.55254775691151	4.28383319062061	4.20363814611081	4.19639030807158	3.8991893754955	4.00010220503335	8.72789573741738	4.63866546963204	3.97697186783776	2.70371316747407	4.42023929911073	0.0438066857261605	5.64387878085496	5.24261346329362	1.48184857299218	2.80122443857677	8.74486450143596	4.06948775842476
TCGA-55-A57B	0	1.4958904109589	3.22471714534201	2.54817774370733	2.35541068683038	3.41569909260374	2.02648255024023	2.30424658573636	2.96096428648196	4.29138101738789	1.2087943040721	4.684450397258	3.07439648584971	1.95100335837804	2.80408512897299	2.01615646985985	3.94290217533785	2.58668466440693	3.45154474423291	3.80365536766557	0.367369010887318	3.34472194942606	4.68069570369283	1.34737107861368	4.25959288922783	1.8767513902514	6.33167035715416	5.89856882767911	9.46790334361608	5.04130433330246	3.22532948286994	4.12354135475498	2.75730799522087	3.5166004169864	2.7628049270351	2.39809613214057	1.20558641524142	6.86552574181938	4.8005338084383	2.93832423266546	1.47862384336595	2.74896630276515	0.113706004676103	2.92693349401061	2.13923660940947	4.62851966856042	3.68963773242876	6.48799735577955	6.6377124336684
TCGA-05-4249	0	4.17260273972603	2.86986388825656	3.42369210260653	2.34892419284485	3.24531875777651	2.33310248768154	2.88580296148287	3.08146479832362	3.98909734828388	1.72619048177331	3.38906402810626	3.08115653379275	2.00133287397356	2.42133988627052	2.34333140863269	4.59673662838121	2.52544727656008	2.72100001790397	4.23916030982813	1.60325813376405	3.58870302905165	5.38059497452078	1.32742930459809	3.218015285103	1.5012481497411	5.90657274658316	3.9201564429674	5.44205885519172	5.15000578437158	2.87913755156886	4.62974561469312	4.09555942489646	3.70108561181728	2.91325497809116	3.61778602811271	1.47960506760493	7.11049283994526	4.93803018014185	3.0438983984988	1.9134203337866	2.29330607150108	3.20320771215878	4.82770346333313	3.16930115547208	3.75524110193362	5.15616133552192	6.37024414283621	4.83325650102433
TCGA-44-3398	0	3.18630136986301	3.0729537384269	3.01554709559967	2.9441517800865	4.33754410212114	2.52061326232659	2.7640061047293	3.64655372773455	3.55663599620112	1.85080178281802	4.94795115986314	3.16176423196078	2.26108665649392	4.18196949073495	2.11650979382248	4.61196824406367	2.92957641692927	3.23259765597922	4.48080357786428	1.06265248140299	3.28179454375833	5.01430296332084	2.33801769495245	4.88511477865608	4.84789799993882	6.43040214941142	5.85156105980285	8.72789573741738	6.02174190428157	3.11022229020259	5.16234413484805	4.72612867112772	4.49308262666394	3.43897878856626	3.3934552794795	2.89247830624515	8.55844834016681	4.80721156463031	4.35222870751378	2.67402720016486	4.39932216763968	0.39676270587966	6.48009967733372	4.86682274053488	4.1171052478522	4.46854176610329	7.48264032690381	3.72182590221007
TCGA-55-8203	0	1.4986301369863	3.3563851942675	3.37166581522292	1.76989758331754	2.47904834591122	2.49944362773738	2.73022128035351	3.75955618920386	3.87645764145284	2.81045860257415	4.79914654134916	3.12581562920805	2.98866588538065	3.5998688366078	3.14115274945596	3.89995724185872	2.40656491854504	2.93129675417997	4.22767111342281	2.28913697433784	4.48769434202052	4.67461484545071	2.12101756037223	4.12742542622228	1.10373701656474	6.62267293130409	4.43269236925357	6.10418148334184	4.99869697439896	3.44829540119858	5.62955491917356	3.66579111041629	4.74991676107271	3.91782456535275	4.84855937219377	2.27088314044694	7.48264032690381	5.07400204884874	4.43527605486827	3.17471512926279	4.58965820604025	3.82418103242755	3.58634060376587	2.35279759278268	2.1653475604179	5.71877724260272	6.12708315227915	2.65635722599865
TCGA-50-5044	1	1.70958904109589	2.41093405966555	2.41351079987697	1.04750512948865	2.37910508757626	1.47025618372075	2.58169648885331	3.09360404904742	3.91666955477871	2.31235497535396	4.15835867498596	3.46642349436467	2.07663135288578	4.60484740739447	2.87361394148055	2.78543030311652	2.08628142660354	2.38758913147761	2.67921704526701	0.526106327457977	3.75415037738013	4.2715547899464	2.13265216963344	4.95562819999783	0.842944048763331	5.72297045879601	4.51670762622521	7.95057773497756	5.55013152852898	3.33035115777832	5.46434453386897	3.08563240640683	5.17846594157757	3.91511260944381	4.83532721090978	3.41164527255064	7.15666694030145	5.55254775691151	4.18196949073495	3.47068545332164	4.50679971386868	1.27640093100757	5.48831033996286	2.77672706836055	5.524086272641	2.30127191298865	7.2701468114242	2.83757889476384
TCGA-50-5066	0	3.95068493150685	3.03410385535774	1.91280752349035	1.34258723402006	2.67226650448233	2.04792082533484	2.33020486408118	3.17053605897512	3.88564833746726	1.95845539116119	3.28304624539882	2.74810419889264	2.93158335211828	2.73946019367923	2.01284368020869	3.26245593291376	2.42991127071619	2.63078639513843	3.78404209112316	1.70220058284484	4.15318519008993	4.27725432353004	1.57619048115934	4.56620743080383	0.419249753097303	6.42563645149413	5.83781053608817	3.93340730853024	5.81992671708235	3.43156854760901	4.42851327635798	4.69870899875365	4.75114633915784	3.1000934476174	5.1132990886382	1.24209481918169	7.45864328944334	5.02297473101108	3.03112805653925	2.56515265882275	3.04776499199678	0.911907941151829	2.70166689034082	4.36912954881829	3.63230760111839	4.24288137784976	7.37239586858571	2.70600612834337
TCGA-MP-A4T7	1	0.457534246575342	3.08532829755465	2.18911889807256	2.06266338565779	2.57884937673692	2.29063934857189	3.39659907450772	2.77934575362045	5.04294008265723	1.46006933684747	2.65726556759069	3.0438983984988	2.11499839871405	3.56915182021658	2.60149904706831	3.62684821176102	2.57943289835867	3.3444210685338	3.35928559808544	1.99165357611095	3.95236919602936	3.87183036372091	1.65972480838392	3.40588414427352	2.75930411951794	6.91030351200879	4.69503317711569	8.6157243291003	5.86880241228946	2.96571613770978	4.9948973450174	3.4150781487546	3.56370445342472	3.25962049628937	4.1210099913218	1.91373532364129	7.27518992084413	4.59256966928719	3.06499232362103	2.0491204929378	2.97369840859393	1.37017605210791	4.07926189113497	3.13994380981949	4.54653560230758	4.94795115986314	7.20004532646752	3.44447906224453
TCGA-44-3917	0	3.24109589041096	3.00763676435894	2.1944431683762	2.05963916446185	3.57364137070943	2.29798354524155	2.59242051589104	3.28089463494438	2.70660355569539	2.01585921421035	4.74469902760166	1.46584066534367	4.15445825635883	3.38178030068796	1.28245264518434	4.03075202055819	4.09069873699593	2.37442373646359	5.25286479013714	0.715118981399427	2.90476954781721	4.24050555285052	3.36562984987831	5.14819482938472	0.252972654931128	5.98310355429464	5.58074220392059	3.4150781487546	6.01825282343054	3.85626575510923	4.50354297771766	4.56106388325678	6.34348722803209	1.74607065848527	5.15176752119581	2.90587556563031	4.94795115986314	4.47224627427652	4.43422537892587	3.10338966200537	5.60433666273149	1.99288993077388	1.39543029750311	1.51697484573342	0.485816428646639	1.49240107839229	6.92973279388429	1.16437780417213
TCGA-44-2659	0	3.74520547945205	3.4647942417872	2.82473993787305	1.90550926174618	2.1234281599846	2.65091748946412	2.92929161630486	3.0438983984988	3.96802970966241	2.86551676570947	4.70178856322506	3.08146479832362	3.11988507009716	4.19044938198651	3.68160941352574	4.33373600558432	3.15935880970967	2.71264153668985	4.48874643151248	1.57714778944118	4.18372868848762	6.96941666135565	2.38729086163251	4.35222870751378	1.40897436602883	6.65908171771769	3.64621393632589	4.45007686308251	5.19842537294296	4.20676243916325	5.53322968818096	2.86293680776574	5.51945142693207	4.54653560230758	5.66069370940355	2.40276107519207	6.57297847878595	5.62067061805117	4.50020575489793	3.9015262111889	4.32544667162064	0.156926212157419	2.94821092637807	4.28334760012528	3.40232726436345	4.9909321853285	6.90265492937068	3.31501049006991
TCGA-44-2656	0	3.91506849315068	3.95196514191066	2.96362718403817	1.83324483569366	3.8547327204514	3.26488145963682	3.03650640738745	5.18114319370914	3.69391965647031	3.43220071357482	5.14641925936015	2.24621938801118	4.73498774826241	3.39314517655603	1.74451146092484	5.20384761948275	4.09513394142704	3.57569828757765	6.22325673293105	1.98412490350342	3.52821983937178	6.35311062862923	4.00495800402591	6.88061385101942	2.20153530378658	6.43556999042175	7.74948971217988	6.46159069044071	4.37058453687654	5.40402781492423	5.58197529139049	4.57978731917355	7.0700604748735	2.90187016549058	6.68433145328552	4.21758889652212	7.35583110151297	6.90641403659204	4.82017363104533	4.37510781998363	5.89238666930344	0.127853204146901	3.90690758923828	5.03889777138479	2.24826156474598	3.90768275160085	6.56127552997663	4.74212245292787
TCGA-86-8279	0	2.6	1.90949482071968	2.2426507986971	2.78513110446129	1.83168420568298	1.03059485501837	2.02379978278432	1.99318260385973	2.55875065210112	0.774152570673079	1.74421925623014	2.58551980114621	1.4616182718894	1.62827082041128	1.44121487304493	2.78949582341439	1.19474779232697	2.5762502870423	2.52258893547679	0.396417809372206	2.74610407554039	2.93745350164596	0.761042992383212	3.08532829755465	1.68584156092441	6.20408846106723	3.78329989009949	4.80452788639974	5.33347066542158	1.72747035808202	3.04687840409693	2.52572500405602	3.27931138431077	1.68523476205657	2.64514668937949	0.850793358569348	8.02246206273559	4.26195138480283	1.90459236701704	1.03535252425101	1.43637288660132	3.48928191337844	3.33313164952579	2.96185485955634	4.84855937219377	2.21578407638904	6.14078863359895	1.980714258184
TCGA-55-8510	0	1.47671232876712	3.68578942863355	3.4119560666129	2.74033502566327	3.08146479832362	2.66539884385991	4.18151532282803	2.89803795901809	4.60599658367047	2.24415817676177	5.69804706193329	4.01406434159429	3.60567727433494	4.48186597692055	3.56304906512699	4.99639026322558	3.70431793659565	4.62795040599917	4.50461148481576	2.94325459249337	5.27120289544067	5.69665073250112	2.37910508757626	5.15259797544781	2.5952703951694	7.1710380845289	3.83994188187137	8.25080381299965	6.59613165619756	4.64222638065233	6.18116553794812	4.50020575489793	5.8439223463919	4.22536846958396	6.10223596874276	2.69560587174717	9.06036742606683	5.81691552982583	4.54326052836275	3.6188232399373	3.84979596798263	0.394030997853985	4.37009300523866	5.51485741740378	5.26337782393477	5.56722306657621	8.22917334740273	3.53682397072151
TCGA-38-4630	1	2.93972602739726	2.42808919025494	1.74145509446423	1.49617498302167	1.70570478398695	1.41344039647426	2.84860283485531	2.35043391887277	2.80151466696924	1.19881487336293	2.30364527819934	2.03982641776811	3.04687840409693	2.23795043567052	1.85923164167855	3.30048332214384	1.8911261097083	2.43458037569528	2.79920353150986	1.1314853703545	3.08946611294727	1.72557041425891	1.07766106050991	5.03102051333319	0.450725722409956	5.38059497452078	4.79106589836086	3.26765046544147	5.02530252270062	2.44278569128613	3.9030782565568	2.10959723595512	5.66737358500501	2.44951114317807	4.79982771575097	1.4184783336744	8.64556717131274	4.17923684895657	2.36296939421673	2.35625007424206	2.29827149249864	4.52226069436609	4.45738656139549	3.01974994844233	3.81069819438378	2.39721885955014	6.23813384583063	0.181689776553242
TCGA-97-A4M1	0	1.64657534246575	2.47531693833993	2.83847077831747	1.36789077330609	1.91682843709868	1.6766841360481	1.64609514523843	1.88623310350168	4.00992539682898	0.949774682679569	3.3444210685338	3.4677399261767	1.43765845079651	3.28982306181595	1.79069217853142	4.04079220886341	2.21464675001875	3.5004274374712	3.73782987102246	0.386584163096877	4.15921536546779	3.76459499397333	1.13028749210396	3.71470080430754	4.9669169167146	5.74993495193088	2.76570656223362	7.18016731231628	5.39438549517056	3.73817528072764	4.71115686334332	2.57170395352809	3.40522855201495	3.07825742899402	3.3563851942675	2.02679564431019	8.15500846450658	4.53835468933386	3.08115653379275	2.10601787233296	3.14205849293099	0.713049133201381	3.96924485411578	3.9619699507152	1.13745953391678	3.256891419161	6.87316868052293	5.61186982117457
TCGA-53-7624	1	2.85753424657534	1.94369479289931	3.06736039866281	1.96645333936549	2.75039497842374	1.34481762485161	3.39628753587104	2.27419629541495	3.24620057146068	1.71386478312254	3.03621904698645	2.31675067518039	3.55598745687826	3.27841010355392	2.29358172985692	3.18689288476197	1.65559810437171	2.42573459318511	2.84888860959383	2.56191534594934	2.74695622851334	3.4119560666129	1.49934368215548	6.41279960247713	0.298460985385503	7.62240717404114	3.81069819438378	3.55629327684982	4.84997008381661	4.61196824406367	3.91857049839943	3.10962851814005	7.69889062719818	2.92050106253853	6.01102429348868	2.25030000122886	9.18305796610474	7.64285273237064	2.93276452585713	2.33397783615889	3.46091677652312	0.677857699219137	2.99182281938038	2.75184036214163	3.16993581637573	3.49583659497769	6.58142104274901	0.099028133822157
TCGA-50-5930	1	0.772602739726027	3.5705373659192	2.61222306736117	1.04536775727463	3.33003066531688	2.21697518926474	4.22400899661927	4.59313128057906	4.38067627586615	3.27869863368768	4.96089920055686	3.54824064662342	3.21681899748788	3.99155565715751	2.56858832551843	3.4412370616224	2.92957641692927	3.65455144979586	4.02232130407212	3.73489611221388	5.06919146683426	3.38680595067482	1.99526856570076	4.0095090910616	0.515810892395912	6.88410606256463	6.49645210812964	7.30625918936485	5.42780616308551	3.52094718108717	5.52528350553395	3.64448127840113	4.49255126278437	3.98869828535687	5.3115894735462	3.16720669884957	6.54966456717926	4.72677071240245	4.00171562864704	3.56573784153057	3.69282499871799	0.14422633363902	2.17252278765349	2.77555799494022	3.87645764145284	6.12525183435806	6.81175122505408	2.83904908141088
TCGA-78-8660	1	0.879452054794521	3.36055014803877	2.97311973584142	3.38145371381742	3.12581562920805	2.29474944291499	4.51618040807001	2.95284519587984	4.75645821011344	2.62447356787408	4.21570765951966	4.08137398926568	3.40845354835249	5.63611564519723	3.91273938858064	4.46473394938725	3.24019021521853	3.71470080430754	4.32196817713381	4.19772319898209	4.51350922000244	3.37137189286114	2.89425961595538	4.85979218447921	0.762867224670981	6.20630997573293	4.90686497535971	7.78755649584335	6.35817702116529	4.26863979606516	6.42809273982721	3.810350622456	5.38701654172061	4.73436352633528	6.61091910635424	3.62991253254464	9.80928427338297	5.09396044729438	4.96398454149509	3.65732458885396	5.42671651830947	0.380756596150551	4.15055438913612	3.79923034989524	5.27017495193807	5.62571018221	7.84215438446399	4.37965648642965
TCGA-93-7348	0	1.45479452054795	3.21171666721501	2.52966828677699	2.22611073553254	2.11559698465533	2.57029455626184	2.41062985881673	3.70431793659565	4.28101720002605	2.07237884968582	4.35319261123249	2.63677142139222	2.19566531944167	2.15705213262422	2.39606415218178	3.8673127247724	1.79852347490496	2.9938328306928	3.75955618920386	2.10272871503757	4.09029151091259	5.6006362577543	1.63485217106046	3.78254362857039	0.45491394946307	7.04433947066417	6.54966456717926	6.38745579425184	4.66055545530788	2.79721062902569	5.60800453189691	4.47545548460413	3.777420568212	3.60707347594666	4.46908441471011	1.53898227752258	7.2547921484945	4.06820639148833	3.76314930219129	2.37647734343849	3.08146479832362	2.01225808912745	2.59586699993833	1.87281623487517	3.91470297503238	6.46430222790793	5.19400164870601	3.72953817999077
TCGA-86-A4D0	1	0.317808219178082	2.07083761440978	1.70002368686735	2.28678563428533	1.52501012276658	1.55490058637467	2.17633801465886	2.1653475604179	2.82617899498248	1.62072170630953	3.01702675010378	2.14306865014982	2.23912521192706	3.24561004781859	2.66013515121465	3.16206221900403	1.6905512399637	2.00163984499364	2.84888860959383	1.35605849962197	2.58521610844688	1.87613584851403	1.64389023054095	3.55296373388694	0.636620528607978	4.34435806859273	4.50242452000398	4.49636170173944	4.2933208256139	2.75672783449022	4.20228435528536	2.13414660946802	4.34096104819664	2.7241640166484	4.31044952386514	1.68268722339856	4.8032416095887	4.29428880578634	3.03468390351538	2.1299272237458	4.43475840093186	2.85152305437929	2.67112820122037	2.17190821623625	1.21298333153902	2.40044162403786	5.74568229802739	0.78784887293754
TCGA-55-8096	1	1.96986301369863	3.07558492059433	2.67402720016486	3.42683084788937	2.32140306688746	1.80253585939772	2.90503697757613	3.6826737071686	4.11491726612142	1.83513847281989	4.19863710099163	3.32282724905617	1.74607065848527	2.40129433667275	2.16211459221821	4.15661801942923	2.77614919369728	4.270122581953	4.05778329697121	0.416222807180789	3.73993708186424	5.43222785790173	1.16184123908179	3.74501897370379	4.11884648874705	6.59042312996242	4.43954816867002	8.25080381299965	6.44862573063702	1.84685183992355	4.53888376567438	4.09249764221385	3.73311641633698	2.82910185698313	3.56879748143305	1.76739513387766	8.49048001265414	3.93263899824856	3.26396219888927	2.10005230570361	2.940617898081	1.254579992447	4.43637290921593	5.14727084568266	4.4368890936883	2.91962887730673	7.51295620376102	4.08266756986777
TCGA-62-A46U	0	5.66301369863014	4.53174047754515	5.18473877611362	4.13912869764265	3.94210000890853	3.00821525850352	6.54107354700203	4.03994446196952	5.48257019695293	2.88984416959012	6.46159069044071	4.15318519008993	6.43290091857874	4.46799868896518	3.93616609290103	6.35067921632172	3.35928559808544	5.96098723763988	5.8954368006311	4.97456083009877	5.5970565091524	5.80946791229511	4.05398443492731	7.11049283994526	1.99556339439793	6.52708857356271	4.82703295873322	10.0674704257271	7.14704474889128	4.79378001482142	7.00650023887878	4.41053276364601	7.53858804502847	4.90040990469886	8.91186171059398	4.59139861917762	7.73440313217351	7.12845824483364	5.21484802677968	3.53581450499617	5.4103837473377	1.65972480838392	5.03651332899143	7.81050801720642	4.33229195762944	3.53091290569041	9.08220423078833	5.06578403835641
TCGA-50-5932	1	3.38356164383562	1.9134203337866	1.94400469343563	1.17347181167939	2.21872295804213	1.42328401967127	1.79943734804271	2.02254691124056	3.3940656559369	1.31919616591239	2.54012271677046	2.00402608996125	1.47387197854137	2.13144860305321	1.48727693631602	2.84888860959383	1.78142929038158	1.78080547295083	3.01674750372755	0.789487480986515	3.11869023834686	5.92089228254668	1.19441948789219	2.67226650448233	2.55475286250942	4.93052770423252	2.7749737433114	7.53858804502847	3.97453953071513	2.3406295888359	2.98101179073298	1.72119741673425	2.64860048658906	2.08383206899904	2.55875065210112	1.42359174263831	8.04935042698904	4.94947095110138	2.08864130456766	1.49869608922205	2.25570220932792	1.2814898584426	3.97774911182969	3.23445955795878	4.80721156463031	2.77849107711002	6.129019197174	1.71009629746204
TCGA-50-6673	1	0.0602739726027397	2.91411307407907	2.66917726079145	2.50519695587707	2.24945372526851	2.20686196045476	2.67487842116765	2.90763753108918	3.99155565715751	1.83952669137504	4.63566805142762	2.36824014818355	1.5838444363138	1.98923226727678	2.24621938801118	3.61500081584657	2.38115492114968	2.42427627528185	3.48212247104954	1.05109465995627	4.9170428048597	4.68381855608935	1.13338420628424	3.27261945597413	2.17190821623625	6.98976448099834	4.9418592745528	8.41240068917119	5.92743679394987	2.68207480323895	4.09893870067961	3.90537242645746	3.62301037715727	2.66945251256887	2.93187438018897	0.878106384184002	6.46159069044071	4.75051672211385	3.78329989009949	1.26478911230396	1.98593895889152	0.0728197009497261	4.60484740739447	2.88926442229423	5.15176752119581	5.39860728769652	6.9856171515473	6.31980533239493
TCGA-55-8089	1	1.92328767123288	4.30616070683775	4.01116948730936	2.02317459740086	4.26003032475045	2.91875452209224	5.06323288874619	4.43742349321034	5.17297878247707	3.56777136519809	5.43667339988729	4.34974985545269	5.6348364768842	6.00927352931872	4.65869525673276	5.28875482758418	4.4568983800538	3.89957500945936	5.25192975918007	4.42592859565567	5.39334222936964	4.28052642128643	3.32500299548094	6.70029247042242	1.74237873617841	7.69164787244549	6.41789044455404	7.53858804502847	6.55543215609004	6.5931431075291	6.71920290707905	5.24912908130365	7.6500601356159	5.05670271548436	8.79767653859898	5.45209999858133	7.47057547163495	6.77743430107194	5.3376526672033	4.83883124112428	6.36290902379522	0.984209948650551	4.39373123523493	3.21140151619362	4.22171312203805	6.52141253601375	8.64556717131274	2.73541083493348
TCGA-55-6712	1	0.468493150684932	3.45055507058651	2.86379331962545	1.17285894949441	2.72330392790042	2.59242051589104	3.63678928179641	4.18549460151876	4.44583712743862	3.64655372773455	5.10502112437783	3.7723141378516	3.26922747297468	4.58789071379641	3.19229151891859	4.14837841133631	2.84481472130751	3.05715419130278	4.69627463672202	3.59813449224396	4.09555942489646	4.53174047754515	2.88522768011795	5.95059668941295	2.13354027187944	6.70655044819786	5.7784434582177	6.9734425069755	5.93743239149137	5.3376526672033	6.38508245162229	4.04813477710957	5.68178406410358	4.73307524196212	6.85458552943875	3.5102186038641	7.22913432216643	6.11176093268395	4.60082538733197	4.63746665639986	4.80925219383412	0.0592504804923384	5.36897956025164	3.74323824849571	5.31750139361959	6.91030351200879	7.36683786205508	1.26282127885003
TCGA-55-8097	0	1.3041095890411	2.6751830861907	2.38084918611001	1.08133956032074	1.79632895685382	1.90067042030118	1.8722063270306	2.79692857877287	3.64937764015216	1.80380401821266	2.30917850883308	2.89217152768364	1.63639061924381	2.39109465453231	2.16093167866764	3.38746312013371	1.74956463684487	2.23734105145022	3.8125590332899	1.12252101802159	4.16544750801482	3.75234698526325	1.70793313119571	2.82147059566927	1.18741518137616	6.21894729303087	4.53617097389532	5.91134911971724	4.97609948057966	2.50118854845715	5.42671651830947	2.73482463735108	2.7509692105494	3.65557882575635	3.50205881007192	1.23479558206655	7.2701468114242	3.78886229688711	3.6805513412249	1.72938997605102	2.62419524435438	2.7406345202353	5.27703857143613	4.6513888520812	2.91556254592175	5.51368284437261	6.24271202665277	5.40402781492423
TCGA-55-6970	1	1.27123287671233	3.52164606832425	3.26951533863624	1.92052849157649	2.74553570480111	2.87825969381941	3.6805513412249	3.64101439910148	5.10742001033837	2.87101745020804	4.77869641197251	3.08563240640683	3.60776620211605	3.33663283031739	3.00763676435894	4.65626620364761	3.52988332836117	3.06324217893084	4.53947076251783	3.90267501117087	4.71991602953481	3.23534648553425	2.29240895990986	4.8930431831637	0.953871320702869	5.84552110502626	6.33881844406541	7.88245347248892	5.78132451348458	4.37106948548968	5.05753286729872	4.18998754837317	5.25763972643845	3.72005969356443	6.28965863746622	2.04071509979859	5.76704521963571	6.00391253378876	3.57364137070943	3.09685771254991	3.70863421309602	0.217662959428715	2.89014019219668	2.69617347832391	2.74323921722578	5.03419479328418	7.2701468114242	3.88413868298838
TCGA-67-3772	0	1.56986301369863	2.82386865497865	2.59385036321151	1.32016059184808	3.85626575510923	2.32815987447409	2.59734750285527	3.57364137070943	3.83095558981191	2.21697518926474	4.67339439875845	2.58923871723313	1.95688664068373	3.06763631589448	1.74049935853347	3.81444131820682	2.54012271677046	2.45334297201941	3.8085046403559	1.7104027277947	3.55124213554957	4.07250403631917	1.68489955953821	3.52197173550335	3.35004794430062	6.59890489566895	6.14275124629738	6.37749417895021	5.15616133552192	2.70371316747407	4.84855937219377	4.42173731493545	4.1123058971559	3.28273001519818	3.40907466044777	2.92455584603255	7.81050801720642	4.55829699779837	4.0290664615124	2.22228700505301	3.76864735900161	0.0393963347370645	5.49757214954114	4.3541604314989	3.56304906512699	6.16688650773965	6.25162335412119	3.44861382141714
TCGA-86-6851	0	0.49041095890411	4.84855937219377	3.61812453170896	1.95226522544267	2.86872402680088	3.68544876547997	4.32544667162064	4.37009300523866	5.03419479328418	3.96362490843835	6.49645210812964	4.13515356962487	5.76849424096241	5.56483392662592	5.05588764143717	5.27212518470621	4.01364024966433	3.85929265419265	5.40081617281394	3.59744133722761	5.42457632833325	4.27300848621878	3.73708296833205	5.97628985902992	0.28719448468802	6.96114060539362	5.72858657949892	6.82248859914134	6.35557442511287	5.37202428195217	6.30583637808665	3.82194430501079	6.76724970570647	5.1428371010227	8.42488907195855	4.4974630034857	7.53858804502847	6.9813204702091	5.24072611403981	4.25303209691732	5.93252345531776	1.80593662475209	3.40907466044777	2.62096879958243	4.5200554276626	6.67801867786104	8.14511694287315	4.3176275499287
TCGA-55-7725	0	1.21095890410959	3.38365942139104	2.87943656929797	1.9994698566547	2.2228866500438	2.52627468285288	2.63274518418336	3.54357603901551	3.70790517337148	2.92396889231431	3.47266516777217	2.73624455742253	3.55397936487822	2.8678298608226	2.80816904591495	4.88723210986794	2.90004833156655	3.32218028274166	5.12350892714693	2.59444154828707	4.69627463672202	5.52528350553395	2.98953239596912	5.43667339988729	3.67177504746689	6.10984896417247	5.39222270812705	6.64676054450301	3.4312730906573	4.93128470844719	6.0022080244612	2.69822562935333	5.89856882767911	4.60371137338235	6.65600550960636	3.11051157687549	8.05904076669763	4.79982771575097	4.79711645173001	3.28863047785005	4.54165965756	0.376257538036221	4.76225466846708	4.62795040599917	4.32147398043415	5.41253294332773	5.38483271629123	5.60185272042998
TCGA-05-5423	0	0.413698630136986	3.42078482588909	3.1324286372624	3.50658494603079	4.2715547899464	2.73973162197517	2.85180477779513	3.88221378622033	3.8279265801991	2.08597040936786	3.41412973760941	3.26795955918432	2.22908187074955	3.23166723560026	2.5133129696899	4.75314904945532	2.78368671597075	2.88752848017031	4.56897567127926	1.42483950607332	3.39690544129459	5.48028061151586	2.43604830595088	4.09893870067961	5.27405105756179	5.72578354884131	6.9734425069755	7.10634482118413	5.89238666930344	3.09623405966714	5.51133866362941	3.69531793424555	5.17755629509069	3.63438243037894	2.77614919369728	2.04011560497766	8.29589038602476	4.616658883893	4.42277599862028	2.67575067815643	4.15101880891768	0.149030989182445	7.20981034049132	6.82248859914134	2.4132238972475	5.26432362092392	7.63602526195534	3.75234698526325
TCGA-64-5815	0	2.37260273972603	3.3061099074249	3.30794341019874	3.11022229020259	3.91707750496526	2.36797029727613	3.24590179672805	3.70719104383275	4.52389989084539	2.18022818166375	4.10489736828546	3.52887243092856	2.43049223620087	2.68178965132602	2.86754340374311	4.27491877361473	2.65897709563373	3.77120353591198	4.16950660106129	1.36885590957206	4.12656460556391	4.58844946016852	1.4223321983635	4.59791488990552	3.88637813364997	7.15190483334048	5.67525564143479	9.23191944712761	6.44597930035749	3.28614025727592	4.90182431830368	3.8245610023371	4.06408993149688	3.57810667682164	3.44511442589138	1.19725939238279	9.08220423078833	5.32444931930598	3.72294617973059	2.11349012267096	2.44920889884972	0.515606515118333	5.21852328336932	5.16950408816133	4.92677025204786	5.34700651339384	7.87466799883829	3.7366952146025
TCGA-97-A4LX	0	1.68219178082192	4.32593794464271	4.16544750801482	2.27118223092978	3.56336790792862	3.25234369014721	4.48874643151248	3.88182454988377	5.23614924314388	3.46124618142989	4.92006451772739	4.3906821977161	4.43795404594261	4.74212245292787	4.56451210702106	5.58950539021975	3.24770836418427	4.6795189025244	5.59074637548129	4.33754410212114	5.11830994649484	5.47910832635029	3.10039654395829	6.26714947758215	2.33771890568304	7.32836268710212	4.7557834629734	8.11611553440857	6.95743513386382	5.00882507789284	6.65600550960636	3.91354706325266	6.64076186328156	5.07238352473928	7.36128887354597	3.17773240040346	7.19493729151965	7.13297030253633	5.14914911304841	4.08604247717514	4.65264602316249	0.240596889991186	6.13491130632649	4.62253788409371	3.01524353601006	7.07468734339244	8.6157243291003	3.81219161441461
TCGA-50-6591	1	0.326027397260274	1.06083035279674	0.776064371951739	1.58321560411673	1.25928972824797	0.575307618310487	1.11758994395727	1.13338420628424	2.36975371536728	0.351411144250565	0.816554164633505	1.2256306095838	0.846590401004316	0.574206283791877	0.532661565126313	1.56566531552287	0.822035427074695	1.40610198608838	1.53515937357443	0.169715181915874	1.88041025484581	2.90966687275235	0.415688666197925	2.13354027187944	0.567928552447025	2.16093167866764	2.37821419732951	1.29274825201031	2.59385036321151	1.69714931470657	0.87385187841132	1.34608743773941	1.09442402812724	3.62582431613951	0.669117783761458	0.17570391824266	3.75701450434131	4.35766266078719	0.344395270241007	0.397794714700365	2.09975390075944	3.64136821946781	0.594614674880905	2.84163135146074	2.36680778431362	0.58202176843779	2.54155589453154	1.166292636061
TCGA-05-4433	0	2	3.58565238657483	3.45804484979181	2.69734210856363	3.26829063735218	2.96923533790521	3.80218532181723	2.88782446898245	5.0781162634886	3.20258642420617	3.55730281482813	3.30855767448929	2.6926927535864	3.73852323146188	2.96571613770978	4.97305496261252	2.79605339119988	4.18773081585075	4.61841440330843	1.93472955194412	5.25386030049765	4.25210230255357	2.21814212243702	4.90686497535971	3.02206758800204	5.46779860577108	3.58666617754155	8.46416127672788	6.33403210776016	4.59673662838121	5.28193694352576	4.63037248386043	5.09822048666664	3.76826785508579	5.65815993833291	2.94965813115691	8.97226846016811	6.2807986175881	3.83994188187137	3.31127685041013	3.90846717934345	0.100388086722251	3.36788775337711	4.30421074517262	4.37758166844056	4.70926613828645	6.91030351200879	2.92545327320281
TCGA-MN-A4N4	0	3.21917808219178	2.64400690809702	1.8641986764558	1.51922537305496	2.65292009135617	1.49082926056581	2.81976195349799	2.76570656223362	3.62889410670846	1.51052119803428	2.57568425138243	2.80584415294923	2.390510626036	3.0267566553579	1.84133300938982	2.9851301198699	1.85454093954584	3.04657700962011	2.77849107711002	0.924599299738087	3.77597077641954	2.61543893059008	1.02157570524211	3.75992099162889	0.646953001294968	6.81532470162189	4.47062132262516	3.92481596697996	6.55543215609004	2.54560745039952	4.42329079977024	8.21780433577703	3.14294885136993	2.9542676793723	2.81457568664762	2.12101756037223	9.0382398203775	4.92597828577382	2.7706044622151	2.40743072300231	2.9839651605449	2.88809680816785	1.10620928517797	4.73117773043275	5.20384761948275	3.97490811716826	6.27863856374075	1.99288993077388
TCGA-50-6592	1	2.12876712328767	3.52328406405382	3.32126940640298	2.91962887730673	3.27841010355392	2.33310248768154	4.53617097389532	3.62301037715727	4.80925219383412	2.48602340461451	4.59673662838121	3.19923643330107	4.63037248386043	5.11918395496152	3.52689849166306	4.55940807394866	3.00499773000389	3.45022368835489	4.53508492730492	3.72732040073741	3.84449005418568	4.43218045777326	2.70629998234501	5.88443273364637	1.33218106213364	8.29589038602476	5.11581817246527	6.7227727647784	6.32687279456701	4.95171688685603	5.52639530838266	9.37207556684624	6.18116553794812	4.02691478688047	6.62870490434932	3.94250071846316	6.9856171515473	6.73985284257536	4.20633104912693	4.1895327869054	5.15176752119581	1.25643134469465	5.06578403835641	1.84321695391072	3.44415219247969	4.74991676107271	7.4881559938881	1.59845361627051
TCGA-05-4427	0	2.16712328767123	2.64572203127868	2.67458455930623	2.13325107902184	2.3266889325108	2.15345724118793	2.89247830624515	2.90187016549058	3.38550863684393	1.89971000094935	3.19985384486128	2.95226976266999	3.00148419117902	3.13934451067868	2.37091820874376	4.05482731726184	2.49884650424749	3.15641727063696	4.09029151091259	1.3682177020207	3.4677399261767	4.11754668311501	1.70822005741865	5.43335145471584	3.01494517188099	5.85771018399891	4.68565862740971	6.57297847878595	5.82584262330141	3.9452707194266	4.42801056035193	3.83168411188265	5.23068307637326	3.0131618779666	4.61135951837785	2.25122117482829	6.58451011426945	5.67002174900595	3.04716663509589	2.86842672780274	3.90846717934345	0.0459427072263483	5.00412480859129	4.08312006519074	5.0888675211024	3.66263803891455	7.57663275030786	2.56079250206055
TCGA-97-7547	0	5.38356164383562	2.91729445708601	2.59796245141091	1.08467240649388	2.14630282240279	2.01345297316352	2.93043829581708	2.63933715580884	4.67339439875845	1.99375926397007	3.84528972771834	2.55875065210112	1.98012632971674	1.92857622499433	2.37647734343849	3.71575918491561	2.49445663162292	2.65322489639124	3.78551104294358	2.79293115328906	3.79370205622754	6.10791484168454	1.35825115887244	3.14901788017308	0.903292269968524	6.22325673293105	3.78180311089803	4.02565513618975	6.10604065216211	2.77002046851858	4.68627005950903	4.21028543571495	3.0094150134774	3.23384277940779	3.86198122387957	0.882424348316012	7.89876042282035	4.26195138480283	3.149914957801	1.92672698049447	2.29827149249864	2.58345037085544	3.26396219888927	2.53084325530729	5.64524219625281	5.60185272042998	6.2582606579185	4.05819699054486
TCGA-05-4389	0	3.75068493150685	3.51221230162796	3.33218255397106	1.68993329755965	1.69374582507405	2.29389081078029	3.90113741156654	2.86467079730038	4.30949131244207	2.47589604042524	3.78141670765806	3.26274243023349	3.43187444370514	4.87945937784535	3.71755471483464	4.56956068294162	3.23868767871304	2.89748044176806	4.21255051455921	3.76423963721557	4.82835636841816	3.9373084358975	3.12106690555012	4.55313591090243	1.47025618372075	6.85458552943875	3.65768668359202	7.33913922654033	5.87675866019129	3.66900996824925	5.98995526002841	3.93691368534932	5.79593223416548	4.40852540935806	6.02714310215243	4.06157801451485	6.98976448099834	6.31522795816887	4.73307524196212	4.51950590221837	4.79780087199928	1.28021140140418	5.7827859062694	3.18418709580418	2.48985315807754	5.60674876017317	7.93321899586723	2.58838700110874
TCGA-62-A46Y	1	1.13424657534247	3.06939645921361	2.69296668726326	2.97281953689057	2.81105299348316	2.46171163902479	3.3237413764377	2.94703002038532	4.18728419465665	2.18880602688073	3.14901788017308	3.41569909260374	2.87770574617603	3.9080734723084	2.53606519971283	4.67705470230166	2.8363943126588	3.51221230162796	4.26290445395162	0.980973747971629	3.89462109919646	5.56844911847595	1.66759602123785	4.75051672211385	3.73993708186424	5.81691552982583	5.33051580259793	9.85590174383694	6.75338808418616	3.66476438755776	5.68861970113949	3.09921628948334	5.34595582587474	3.65418919155463	4.44796733429209	2.48955726707118	7.73440313217351	4.64343341202899	3.98262253446923	3.24170162935559	3.90190414416581	1.3832554270605	5.31555665868159	2.83085643168978	5.75564539327199	3.98427766623997	7.6500601356159	7.81819465168031
TCGA-44-2666	1	0.265753424657534	2.07052809193738	2.44102492875634	1.3650425116785	2.47992839351949	1.6669693383305	1.2155120083957	2.35804421931454	3.38746312013371	1.38357820914284	3.17144244036605	2.04340437960753	1.44982944116873	2.27419629541495	1.42170035172152	2.84103416942168	1.83734652042996	2.09522239420015	2.95572519709113	0.243042646960579	4.73628103767049	5.30042254520391	1.53453934245313	3.04807416160636	1.67794355427714	5.39012955626452	4.96763097018457	7.56975427014698	4.54381931380288	2.09705218777827	3.66546342077083	2.83933677358881	2.07022039514183	2.39400709522971	1.75837239204276	1.41912978293696	6.94511708450811	5.54289834553091	2.130829594503	2.54012271677046	2.20892211883705	2.82386865497865	5.49646449602967	3.33375416575755	4.38469320700051	2.17015499197612	5.49068875698508	4.52558326770369
TCGA-78-7542	1	0.879452054794521	1.87644452715367	1.90918164386651	2.05637133181682	1.39865833937312	1.58989594823267	2.17044791928175	2.15586565075121	2.90559472985021	1.45077181300842	3.01232996637765	2.17516256352084	2.73828410314987	3.41001479262136	2.66131657099107	2.69068614666965	1.52273285083876	2.14188531155945	2.62653408438891	0.649161917488678	2.59766211707624	2.5177340291742	1.49050659243868	6.18116553794812	1.31952190477809	4.67214427769581	3.69139997418774	6.35817702116529	4.08520916665078	5.03338266890281	5.69804706193329	2.7738002898796	6.8581104464042	2.82502276409922	4.83532721090978	2.13862844449197	7.45864328944334	7.31163243969265	5.07316666610995	2.59242051589104	3.09094213326872	0.24549559796744	4.1109622184329	1.52531774366918	3.692100818192	2.06753520519781	5.92089228254668	2.27627847610409
TCGA-50-6595	1	0.517808219178082	2.89748044176806	2.73653556660347	2.81075043620627	3.22107390402507	2.14042350931195	3.63855229059211	2.81659831990246	4.09937018466593	1.79132309959337	3.68963773242876	3.03410385535774	4.03363965348194	4.3458535581423	3.1207773198252	3.93304260963794	2.86664209962924	2.1650543622499	3.39911289308117	0.895787008225729	3.38550863684393	3.97256426184297	1.74987849152467	6.41009228487795	1.67478790026376	7.12372002103927	4.08899129099972	5.39334222936964	6.10036152761929	5.1552783984085	6.65292620402255	3.70215377505238	8.18550442888271	3.35198692741152	5.98476197254775	2.81105299348316	7.05279506367797	6.89883307241174	3.36662299479063	2.80986653098903	4.27913247117728	1.05773909191899	4.87312779593719	1.95008620816417	4.67890046976535	4.17702809187385	7.81819465168031	0.959150768028181
TCGA-86-8585	0	0.967123287671233	3.51221230162796	2.69212508711938	1.39963473194001	2.08864130456766	2.61483213013281	4.66355421444605	4.29379218587441	4.4207521221612	3.12610987036388	4.31669822184226	4.06489890889942	3.16297157078389	4.8360190858699	2.93513406082098	3.85966333189632	3.19893466397732	4.45321865353744	4.10621413765642	4.15143733443705	4.64343341202899	3.10962851814005	2.08444106673868	4.76872473222851	1.37873948732847	6.2470558575765	5.86242132926921	7.02768620856247	6.52141253601375	3.61778602811271	6.24922827772735	4.73498774826241	5.25286479013714	4.64583074339895	6.84023874641443	3.52522763885443	7.56340939382703	4.80187388688447	4.64829554835986	3.6271835232352	4.28946797516256	0.223007680638765	2.29769434859264	3.24531875777651	5.40726762362187	7.09718959898899	7.70577190349677	1.40768097335232
TCGA-62-8397	0	3.53150684931507	2.57371316985291	2.73367732932556	2.00650404133014	2.93249940922931	2.26258861262023	1.935964520037	2.67028570593568	3.9080734723084	1.38164333954586	3.17262128221482	3.06499232362103	1.44662918221425	1.49901735528848	1.48502569465964	3.47202893714022	2.03557796025084	2.99155568655266	3.42111715738737	0.642125927133428	3.33473714508836	5.43222785790173	1.17535122340368	2.33252622825171	3.61951079771538	5.20020373782276	4.35711919905358	10.5917555773603	5.09996026521159	2.02711165515978	3.84790730149936	1.74831594385004	1.50828421908399	2.64342519646177	1.03237116846029	0.860317127952891	7.60276205763081	4.28755523281964	2.68958205565637	1.4684107264412	2.0645062752878	0.156592895490076	4.45007686308251	8.72789573741738	4.48611710378313	3.34660280765322	5.87191965131603	5.74857540144954
TCGA-64-1678	0	3.25753424657534	1.72436196826239	1.33436092119657	0.830013562508881	1.83671672997881	1.66286867910136	1.42643761652773	2.86872402680088	1.83734652042996	1.53676238139095	3.58835138264287	1.13117879165941	1.80903143065308	2.92192805623228	3.47590203681493	1.74956463684487	1.45302397206021	1.47768703502409	2.45421383682513	0.70612768403965	2.84509638093499	3.24502308447728	1.57714778944118	2.97631870522785	1.58925130579035	4.80385638776323	5.30239317048626	3.75344367771096	3.15286930607246	1.37421729289553	3.96072625259551	3.75701450434131	3.17232951854056	2.04730888316941	2.28358287955974	2.46862714442808	9.85590174383694	3.28273001519818	3.57810667682164	2.34508645077165	3.60567727433494	2.68092201860452	2.23941083624837	2.29417285387377	3.2371713072027	0.905885395052569	4.09469508267463	0.463783325827554
TCGA-50-5045	1	5.95616438356164	3.8245610023371	3.61222065211032	3.45868977466051	3.0032444506639	3.3494165743734	3.75664160735124	4.38915921835155	4.6795189025244	3.25416097406606	4.85842526245396	4.17039343861504	3.44989205010245	4.63924312078743	3.59273600053472	5.06832561601391	2.92396889231431	3.82980478546842	4.90546034786549	3.42777985258896	4.58448284502003	4.76744238150911	3.11141825238209	5.16326616419156	3.782170189295	6.87693763313381	6.16486581128174	7.36128887354597	6.99398140638296	4.09728772711017	6.43290091857874	5.83180676353892	6.19796061388575	4.72990889093917	5.66339844931753	3.11810139857734	8.41240068917119	5.22880846006467	5.47238765726494	3.79923034989524	4.94265679107244	1.45238882084712	5.57450538016628	5.05015129848173	4.76620234771792	6.24271202665277	8.16506518764224	2.71090011580825
TCGA-97-8176	1	1.28219178082192	2.70775664446928	2.53054661971039	2.00528748793791	3.49583659497769	1.43094357242285	3.04776499199678	2.32728635263799	4.29234582678193	1.60577312338517	2.24002824519496	2.93832423266546	1.6410846356271	3.06294162199257	1.78696264016908	3.54059382504122	2.97311973584142	3.55365192880857	3.41033133152162	1.2641489696521	3.37793197262214	4.23545369890583	1.06568517105203	2.81914491831226	2.1692454787326	6.22539230851528	3.86961190376898	7.78755649584335	6.44071998817364	2.24797625529214	3.81744293211486	4.05819699054486	2.07359395019378	2.55618314062729	1.90399436871916	2.04883067204396	5.78425566047567	3.77926522722587	2.66597377602676	1.92052849157649	2.21107385379838	0.394355786957647	2.12101756037223	2.1243280780137	4.17299820786736	3.45835638518942	6.73304896462947	3.3897223632675
TCGA-75-6212	1	4.15342465753425	2.84888860959383	3.44511442589138	1.60325813376405	3.51625440715917	2.67950395187425	3.12703272902796	4.1748490528586	4.48080357786428	2.75760623307153	3.29834857920122	3.67077345419722	1.69497814534335	2.55875065210112	2.31530583711219	4.50020575489793	2.31146779161781	3.19229151891859	4.55714466141572	2.28913697433784	5.92918062804224	5.46097591280896	1.49082926056581	3.60053397061517	2.39197906840731	6.56400890677351	6.30360609973958	11.1035456275176	5.62571018221	2.68929882014593	5.40827947566825	2.2149192637832	3.25962049628937	3.66615279728593	3.33249355409393	1.29532422120377	6.81891833584703	4.43269236925357	3.75084883743183	1.57779665373086	2.5762502870423	0.465327033576889	5.03258516565102	5.71031852869171	4.74402529210369	4.91115357944197	6.86918356966941	6.19177878250129
TCGA-55-7724	0	1.93150684931507	3.18386697903641	3.15551801188551	2.24002824519496	3.69104013606731	2.51802215585046	3.78329989009949	4.33077960761922	3.78963110782577	3.5900534860259	4.46473394938725	2.7738002898796	3.02760984204267	3.31909925805002	2.26524760009066	5.07974389447832	3.60707347594666	3.33157712104316	4.89159511763907	2.66888385457438	5.11664470236029	3.61636970801691	2.1299272237458	5.15616133552192	3.85356711506407	6.70029247042242	5.2790426863855	7.79529523734156	3.69031775302249	4.12831473544011	5.27405105756179	5.85932160054506	5.46320573496363	4.15277768664641	5.53096206681209	3.37544448175612	7.65694813508315	4.77204809492836	3.99643766093775	3.11628206542016	4.54933641153981	0.289467414044146	4.12742542622228	3.61084965822825	0.707901128854726	4.77932677766197	5.94402212981221	4.31669822184226
TCGA-50-6594	1	1.01369863013699	2.07328898171094	2.03526406907977	1.9761645761745	2.49944362773738	2.82939701730236	2.40626362988245	2.45683040524988	3.34347354238467	1.32553905213215	3.10398223398168	2.29211005871506	1.74637407814448	2.9412014498787	2.91087446955298	3.24170162935559	1.91280752349035	2.95284519587984	2.95862791290709	0.538062442349839	2.26496939666417	3.14932135981556	1.19943923327814	4.16905209352298	2.21961968235183	4.81268067430011	3.64937764015216	7.60276205763081	4.89963794251804	2.5194573209074	3.69778601492965	2.55875065210112	3.01494517188099	2.55503593626353	2.56688194740213	1.05656970262248	6.13491130632649	4.50565648204737	2.21107385379838	1.60325813376405	3.28521424467939	0.127288676878231	4.23590662495077	2.61222306736117	3.47717980729946	1.2621799553211	5.89856882767911	1.81831100229715
TCGA-71-8520	1	0.575342465753425	2.2643826503687	2.09522239420015	2.34210597758618	1.74575379796586	1.72619048177331	2.25298833986258	3.95236919602936	3.9793796809538	0.825889876465531	4.41767945900709	2.52627468285288	1.85546240266989	1.77988142227691	1.84197424068152	2.97340900405466	1.72715388307138	2.45307646242931	2.7628049270351	0.320893615060259	5.33252998757588	4.77013443055279	0.9623025795875	3.79112438969994	1.56156026978129	6.51319272739016	4.79982771575097	7.12372002103927	4.37510781998363	2.74869371525721	3.18928669893119	2.29623391476291	3.62301037715727	2.1231299918505	3.03916829647432	1.2686730952801	6.80838792190567	4.93879092558792	1.75992265457066	1.35888643394578	1.80686922060206	0.446762531031617	4.01735433826571	4.66599554896146	4.88147824240894	2.90819835664555	6.26714947758215	3.84334659687494
TCGA-64-5779	0	2.36712328767123	3.9814330195936	2.45654930808792	0.978349400482204	2.06692056118317	2.53054661971039	1.83766125726348	5.06919146683426	5.27212518470621	3.91857049839943	5.3294815580123	3.14721712295641	3.56237917236358	3.41067018751629	3.60295500554802	3.08385247104152	2.02498195113565	2.54617533542976	4.51460622581925	1.12904599158609	4.65077021863029	3.26581328893484	1.82828320834342	3.99643766093775	0.700807634706647	7.01494122119486	8.06870556833453	3.50957175674558	3.86807674829706	4.05819699054486	5.90180848302735	5.06489175662837	4.77998140703693	4.09641119260012	4.69809482962037	2.54788427998836	5.87356146258055	5.06162280523266	3.8070087239693	3.05391092015157	3.70576774563333	2.38789799169024	0.764457829314177	1.68111464857213	2.05004864755526	5.27501696995866	4.82977162075373	0.196636944802985
TCGA-05-5425	0	2.41643835616438	3.7545029231123	3.38840963058564	2.32964259032312	4.22812700568179	3.26922747297468	4.29992767943977	3.81821487229484	5.10502112437783	2.79806251476597	4.85702335840704	3.55124213554957	4.49910451421402	4.62074688753575	3.42617540285804	4.98316175826075	3.70610374281102	3.33632848791182	4.77602571952733	3.14353893148114	4.51566020613101	3.76971524102055	3.41443376283112	5.53096206681209	1.74956463684487	6.66544313804918	6.48799735577955	7.12845824483364	6.26946554411614	4.48186597692055	5.71174490652489	4.77403706931559	6.42050490376028	4.07457747388451	7.24972959705655	3.93263899824856	6.81532470162189	7.18016731231628	4.68254926897439	4.15189566995943	4.83738334880146	0.653256355489568	4.42329079977024	4.18285190420545	3.03528627819533	5.67386475789064	7.97726900911233	2.779627001538
TCGA-69-7761	0	0.50958904109589	4.02991098417432	3.77120353591198	2.5599183035398	3.20745079018322	3.18868558332152	3.54562214346319	4.50852587540487	4.49910451421402	3.79514386194867	5.76420733435749	3.47622709277688	4.32147398043415	3.85316950046848	3.79039786691436	4.63746665639986	3.51390129964402	3.9065058375065	5.40935577053921	3.4768370958824	5.3573515308316	4.45428573803519	3.03559310788916	5.8970394135838	0.745216934978201	7.69164787244549	6.52406124917337	9.10427274878892	5.19581768089308	5.90657274658316	6.15276282088277	5.38591698092138	7.55738687138804	4.68009223765356	7.97726900911233	3.40232726436345	7.20981034049132	6.90265492937068	4.5639268771705	4.29089760931242	4.58789071379641	0.583630731755063	2.77787927191611	3.10218221912876	4.56956068294162	4.58448284502003	7.02768620856247	1.67075951277674
TCGA-MP-A4T9	1	3.46575342465753	3.11022229020259	2.84481472130751	2.39226192761912	3.62334289697408	2.9084978578315	2.9152787946248	2.82966930014473	3.85701009097282	1.89694701221619	3.30855767448929	3.19319170268157	2.21814212243702	3.56068432576792	2.39635147850421	4.18907527752551	2.36620234334047	3.53252000370856	4.03405159806862	1.58638134427434	4.36958780569841	4.50354297771766	1.73062660620422	4.08945188119719	3.46970461425517	6.22539230851528	4.32742851041895	9.60654656040104	5.29843394323909	3.01465287105085	5.01430296332084	3.84528972771834	4.02862657555589	3.45643093089023	4.25866863912831	2.09796140888755	9.90768528193246	4.42436058662947	4.04691433508537	2.35862212072543	3.28892124463664	1.94127124922182	3.21740444262208	4.64583074339895	5.68178406410358	4.31234595075484	7.87466799883829	5.1605510002569
TCGA-55-7907	1	0.93972602739726	3.29409715015985	2.45824517137934	2.21077559784021	2.91672665489916	2.325255375559	4.02482593259707	3.38365942139104	4.24333309875002	2.40685415006896	5.32148277259602	2.99012116843355	3.8125590332899	4.27681078563352	3.3897223632675	4.80790540227609	3.03468390351538	3.15286930607246	4.21165012086857	3.6746118396168	4.51350922000244	5.46549759916128	2.63246122056221	4.86682274053488	0.660706422852652	6.70975980232359	6.15886619304404	5.57691622170896	5.66737358500501	4.31427424095103	5.75564539327199	5.68725927307912	6.32687279456701	4.12918485958831	7.40030579940089	3.20196282279574	7.31720581555363	4.64956314623359	4.22352521928002	3.19135192834197	4.48292442296475	0.659709276433027	2.17252278765349	6.83664456963866	6.55543215609004	6.65908171771769	7.30625918936485	2.08113815042984
TCGA-55-8090	1	1.63835616438356	2.75212786723147	2.59155432965258	3.48633358381969	2.94000992144021	2.13414660946802	2.57540314953871	2.62326920473226	3.747928309163	1.35636856779711	2.80584415294923	2.8474777105257	2.01135301163316	2.15467060956349	2.425446976364	3.83956898548855	2.33051749091164	2.88086609551787	3.50271733504782	1.0617300164794	3.10874094969512	5.13320853752635	1.30399196663316	4.36015585205043	2.45508956536226	6.04725902961118	5.34278746211472	9.08220423078833	5.9558285137832	3.18809586902593	4.33519551708982	3.38240613852645	3.77889319509177	2.84047367069813	3.56370445342472	1.22304658193495	7.6500601356159	4.69439065575261	3.35292964139866	1.66065544119948	2.74524991169381	2.63357680448115	4.1479355341624	2.43544466511262	5.47584116461939	3.70359944666074	6.8260974064739	3.34188406906555
TCGA-97-7554	0	2.12328767123288	3.08859709251325	2.79407805715563	2.11197423445223	2.32553451835723	2.26582466728106	3.16326817661547	3.46872211881736	4.06324457190684	2.60552767284693	4.85842526245396	2.89396777509804	2.80816904591495	2.73512961615682	2.71407536197913	4.00132571919069	2.53054661971039	2.8643793087629	4.06070794387077	1.61018060823864	4.29755180584972	6.19177878250129	1.64078321052693	4.16995275597862	1.56918403743024	6.7569355139752	5.13670738336479	5.96625439075709	5.74993495193088	3.53285499474904	4.48450671673006	4.12530619541335	4.9418592745528	3.31065738131741	4.4044042158357	1.81736424920447	6.80151697874533	6.26946554411614	3.03144518629415	2.68263826869303	3.21953787256438	1.09717765624123	4.87103882952848	2.90331749290229	6.23605157047312	4.85270636369155	7.23926475494921	3.33375416575755
TCGA-J2-A4AD	1	1.50684931506849	1.60165153653532	0.964985627137418	1.24957128381422	1.25804283396698	1.42611923694162	1.53611692384644	1.54857892939174	2.21872295804213	0.826446320406578	2.48691587630971	1.28691566778298	0.852166626253493	1.42996434621236	0.858625830775398	1.76366934833445	0.960565708514518	2.3100051399023	1.9946859110067	0.175612463091719	4.31716107888772	2.95049527064018	1.00882235571439	2.72013045398456	0.776353961382396	5.4103837473377	4.23777997887528	4.42905033355306	4.3968161793275	1.4933502317624	2.65550326820821	4.20676243916325	2.29417285387377	1.87737501614754	0.845181562883258	0.820922701690581	6.37024414283621	3.99277516657067	1.63327755994297	1.505464972899	1.28498415042345	3.24561004781859	1.48760741956225	2.54817774370733	4.50794199184948	1.71993500552256	4.63216200143057	1.4067251007277
TCGA-86-8076	0	2.72054794520548	3.5667637189772	3.83688140477199	2.81858709185962	3.07205034966875	2.56572083417335	3.59677049220805	4.094271781932	4.82703295873322	3.07115468048495	5.3584021379926	3.96924485411578	3.31596574452323	4.60777406705319	3.53614793979151	4.78192941052622	3.44763555508395	3.65837501860899	5.07316666610995	4.60313696763666	4.87665126684468	4.54878075472037	2.89916887374653	5.08719134109887	1.2621799553211	7.02334992157193	5.55859713066644	7.76433599941645	5.83030445497999	4.05569595114347	6.60184337893459	4.75248867585559	4.67705470230166	5.02215579547812	5.34700651339384	4.03405159806862	7.30625918936485	5.56483392662592	5.19932237156015	4.46586155380856	4.69503317711569	2.18586567622627	2.79547814648688	3.01883482742295	3.72878802882252	6.48279522575236	6.86918356966941	3.82830143335841
TCGA-50-8460	0	2.27123287671233	2.92396889231431	3.5159236145026	1.18940109446215	2.96392067110663	2.2759819314075	2.11531057213205	3.49779669572823	4.47918986374101	2.55847289596698	4.4332031685715	3.92210464228943	2.00285414838871	3.82678536375351	2.94240580116672	3.84979596798263	2.69589278828753	2.83990773530781	4.06408993149688	2.14394825731776	4.75051672211385	4.6398206287523	2.04730888316941	3.46544254795481	3.23564332482181	7.50057201661488	4.57639639788964	10.4104944101294	5.18659435062257	2.96981184843924	6.11551462537995	3.20713641281781	2.89275730656941	4.32247277337751	4.0934015911757	2.22021647714078	6.84731381072599	4.17572348123424	4.46639902151373	2.61689456989821	3.61359811558092	0.112221231162203	4.05356125667817	3.09244859039492	5.97628985902992	6.17082489501128	5.71877724260272	5.36043957684493
TCGA-50-7109	1	0.843835616438356	2.94442926944935	2.38057265159686	2.779627001538	1.92394939133868	2.10838895152445	3.04776499199678	3.03710389728578	3.58326059606614	2.84598387627353	4.36710924702811	2.85943488268782	3.42714403002945	3.78404209112316	3.06178892524665	3.75415037738013	2.52341896258476	2.50290813894798	3.86198122387957	1.81550691722625	3.88525439802736	5.10906165202021	2.51862056030404	4.42436058662947	0.845460854252357	6.47224974289634	4.33373600558432	7.24972959705655	5.3115894735462	3.74250218069017	5.44002131079955	3.35198692741152	5.40081617281394	3.98748879463248	5.58457559460053	2.7845428889682	6.91427179446106	5.06998928538671	4.13004913380518	3.34158518381147	4.82158357468286	3.03082199090034	1.69560171467431	2.24236158131575	1.14799546289624	4.29379218587441	6.70029247042242	1.64705178137365
TCGA-86-7713	0	3.16986301369863	2.02526718569305	1.80504284537616	1.98196066327711	2.02952688899214	1.49493729315552	2.03376061100125	2.30601123403437	3.18510301348328	1.31602474175838	2.69212508711938	1.91989121309753	1.9143613016207	1.9015522374852	1.79881991983084	2.86693743281357	1.81085504689934	1.88562855476508	2.88292226077561	0.831924160418232	3.75701450434131	4.74013084894275	1.46069027054286	3.00999781066788	1.07675515003439	4.54004985949251	4.05986518392914	6.6346652243792	3.8737812404067	2.60612718276153	3.2310895246198	1.77175497929303	4.17169985453122	2.00557472598169	3.38746312013371	1.29629528017487	6.87316868052293	4.37965648642965	1.95471973504747	1.28595782519933	1.84197424068152	0.462031663380906	2.79436841706368	1.96766063691455	1.76275943429478	2.78109252006567	5.33154117542326	2.11951736369892
TCGA-49-AAR9	1	0.712328767123288	1.67889812473502	1.2417562612838	0.971169517124878	1.81644150295693	0.965588144607731	2.00373140899365	1.64046618723826	3.11781941893551	0.930647643379143	2.24060185364337	1.82177210013705	2.42868825531901	3.78366988771712	1.80471299858709	1.74268987259744	1.65871709897606	1.39543029750311	1.88408746315193	0.732974234253127	2.35366739051214	4.90756768178609	1.14926157640222	3.79550974682923	0.36428680554734	5.25763972643845	3.49452272462747	2.65120831772495	4.02950132880647	3.24019021521853	2.83055247447988	1.52013756016088	4.24655039840706	1.97250176616576	6.84023874641443	2.03221385933632	5.85156105980285	4.97456083009877	2.19210247275661	2.29739762226602	2.80699302862015	2.1882293747005	1.06083035279674	1.55458833734568	6.19385209202244	1.48631840875218	5.26818841833956	0.241879978685335
TCGA-73-7499	1	4.19452054794521	2.9996975867661	2.23853230493652	1.50795319162174	1.7492559500575	2.1198124997095	4.38018602930417	3.77416226544266	3.79667332688636	3.01974994844233	4.2933208256139	3.5382274835967	4.09770213121675	5.01121047317814	3.18107626016745	4.41004138973402	2.89775950600771	3.10962851814005	4.12615488268868	2.48809077675133	3.49352461548099	4.19412232657629	3.08503662221855	6.04899601071153	0.574206283791877	5.94888943070323	4.37561428511822	5.44108157522088	6.17486601936944	4.43795404594261	6.68133150856061	4.93052770423252	7.28003301716474	4.70431604121389	7.3011680804313	4.53057885096539	7.71252685782057	6.48009967733372	5.4587998536858	4.59613324209524	5.48142803405811	0.0889706785422926	4.07457747388451	3.74284732662252	2.51744706272185	5.82584262330141	7.85033994323474	2.44830746357536
TCGA-05-4396	1	0.83013698630137	2.10838895152445	2.02193854475253	1.45558843012881	1.43028327896089	1.37581445167436	1.99406685089233	3.48761412471944	4.24333309875002	1.29435390168949	2.24236158131575	1.77803334254398	1.85798089334029	2.49533477117072	1.98768874018557	3.3140565399687	1.78634011067017	1.92332540181301	3.1183933114992	1.71801371666904	2.5089432378029	3.97815884507866	1.42933695458189	3.19805615952137	0.418004804751776	8.04935042698904	2.60760365727388	7.52618573300619	4.51235264070652	3.12974620998953	3.96153985699648	4.50852587540487	4.37458710104066	2.49184087388276	3.65732458885396	1.17502685632422	4.80925219383412	4.72240782477019	2.65292009135617	1.4968103986258	2.55105510598376	0.0954331860614519	2.48310177999007	1.75805902875149	1.52909222902773	2.73367732932556	5.51133866362941	3.84754190267182
TCGA-05-4432	0	2.08493150684932	3.4512037286883	3.04540515409202	2.91759633874267	3.40264561972923	2.33484808168099	3.86997834817059	3.30824862810393	3.98427766623997	2.36065613085199	4.51066819935587	2.94703002038532	3.43064425260947	3.86652287552539	2.73973162197517	4.33373600558432	2.57059010544012	2.80641354074468	3.89146389488332	2.98130065221378	4.4920147746953	3.27476710944878	2.17784672201431	4.4248689728689	2.28974582067845	5.91134911971724	4.44741975440795	7.46455793037176	5.85932160054506	3.52061651979551	4.94416909562487	4.14480744553074	4.79038019155793	3.47590203681493	5.48370383163028	2.20037525092931	7.37239586858571	5.6006362577543	3.80365536766557	3.00589600665004	3.99643766093775	2.64139619059425	2.98923777538449	2.31118335417048	1.67106050255482	4.51837855385322	6.74316087314044	1.61402365205556
TCGA-69-7764	0	1.13424657534247	2.60120906051755	2.00680988535624	0.703555274493752	1.64899959400418	2.10243950424434	2.08774848408455	3.97774911182969	3.71218409016342	2.8912714674466	3.77120353591198	2.58668466440693	2.6806486735122	3.04569143398879	1.95471973504747	3.14626762718989	2.28735156474879	2.11499839871405	3.90073241298664	1.96852948520876	3.72732040073741	4.45897214476058	2.42340355942062	3.56170658212563	0.297470357182246	5.72297045879601	6.58751889562331	4.31427424095103	3.31847644299579	3.36022955515002	4.8930431831637	2.85298562370737	4.16628640281644	3.96882757120198	5.46779860577108	2.92900182466266	5.97459205861979	5.10158552933176	3.73525725799781	3.16476606303626	3.73489611221388	0.240839067657294	2.15858024900215	2.09610441615124	1.11540591361091	4.51122984388017	5.11746706997932	4.1304688958821
TCGA-99-8028	0	3.06301369863014	4.25959288922783	3.9244202331585	2.31293926801526	3.9023047697936	3.41759177876779	5.0437139986355	5.32246136306687	5.34278746211472	3.46024891372098	5.60800453189691	4.62018298694368	5.17659137116304	6.36780401266523	4.03827737461595	5.31651537536805	3.80070991789595	5.30446831814326	4.9170428048597	4.82770346333313	5.30655326407739	5.28779723621113	3.82867247358619	6.00576095567653	1.59565965080865	7.23926475494921	6.87316868052293	6.92973279388429	6.95743513386382	5.3584021379926	7.14215090005813	5.08633802185654	6.88783135251462	5.60553733270075	7.47677064304978	4.32147398043415	7.53858804502847	5.73845481911101	5.75564539327199	4.86748960690686	5.83487553288445	1.42009263936859	5.25763972643845	5.16326616419156	5.25286479013714	7.0318949080369	8.34145917795719	2.78919384943507
TCGA-55-7728	0	1.92876712328767	4.64222638065233	3.41412973760941	2.27299617122385	2.12785871797602	3.21923799988168	5.81101145574647	3.91039092124494	5.03889777138479	3.06265427099457	4.43527605486827	5.26145750822818	3.09804663362503	4.21255051455921	2.66800495020392	5.77138029962628	3.54157370131169	6.56707311392264	4.22216362173947	2.35220989075367	5.69665073250112	4.02358328485095	1.85020331798222	4.37858499690731	2.21549088900393	5.41467983098274	6.30805736160958	8.45004721502905	7.85033994323474	3.73633837729547	7.3779402927771	4.23132157793844	4.42277599862028	4.43475840093186	4.71804973709922	2.98571694182896	9.23191944712761	4.75511907545206	4.8541440927478	2.71666839703719	4.07970618743754	0.216902718830359	4.33566158852709	5.60185272042998	5.48142803405811	6.02174190428157	7.76433599941645	3.50140164214607
TCGA-86-7954	0	1.65753424657534	3.89029284726063	3.37949452957875	3.31280987097589	3.13842551092113	2.70629998234501	4.33472657909684	3.18047130422765	4.65437882483564	2.36240907869769	4.32981379803121	4.01609178412622	4.88939932327304	3.79039786691436	3.57229607367405	5.40081617281394	4.10445835881373	3.76028146184984	4.85130075671806	2.57313069706887	4.58096511973512	4.27350630017528	2.30687411389324	6.61391568919355	1.11758994395727	8.66159355084832	5.24169885372457	6.69387948604607	7.47677064304978	5.17659137116304	5.69132475764687	3.0302077761027	8.55844834016681	4.12615488268868	8.04935042698904	2.18673720293644	6.48009967733372	6.68433145328552	4.1023379589025	3.02935299193308	3.87107170570351	0.358216907059292	3.14353893148114	2.27893458732342	1.97494215317094	5.49535677477237	8.99448021969979	3.89770887016244
TCGA-O1-A52J	1	4.92602739726027	3.54325340191402	2.68377667912442	2.66654254484491	4.31813373248677	2.07663135288578	3.17024667232842	3.09094213326872	4.33898177472316	1.73769894752394	1.48696683200958	3.82121422650547	2.12281353431417	2.26849942186919	2.21137724005925	4.18728419465665	2.75930411951794	4.2419301461992	3.79923034989524	0.878106384184002	4.92525234441728	5.56357839544806	1.57308307441194	3.68089776166928	3.98506234192872	6.08091696001105	5.77699479813051	9.01596344457836	7.19493729151965	2.26701689023357	4.22812700568179	2.53866620374749	2.40188496469461	3.08859709251325	3.41132257235815	1.58164328698227	9.53529055009864	5.39012955626452	2.78919384943507	1.68111464857213	2.17784672201431	0.0138278179706495	4.86682274053488	7.28561581918205	3.31628587368581	4.39323845235948	6.93709972734893	6.16688650773965
TCGA-69-8253	0	1.16712328767123	2.25480254698267	2.68092201860452	1.24081304089199	2.82235680072271	1.85860564735334	2.03648059899639	2.91087446955298	4.851983914164	2.01284368020869	3.5166004169864	2.64947656471683	1.5240285175017	2.51129085786803	1.52720232859825	2.78659252544093	1.82677167971033	2.71292844603097	3.16688461502852	1.6833266149975	3.18868558332152	3.6046611238313	1.37297278929835	2.37150994821618	2.15406739191477	5.50327153105799	4.7049487306704	7.82602603713468	4.77136126189329	2.41547878587532	4.23272501348009	3.39565047496757	1.89694701221619	3.04272211089528	2.95021596841821	1.51472131685526	7.31163243969265	3.31816182013851	3.03498099995601	1.72619048177331	2.69472735526188	1.74956463684487	3.42714403002945	2.26819551338413	5.50900287793166	4.24146150458004	5.25481185985563	3.04687840409693
TCGA-69-7980	0	1.12602739726027	3.28674875343574	2.00255942006286	2.53866620374749	3.17411749408003	2.07873727841781	3.52233111503937	2.80957591000585	4.7766780070168	2.09284988010643	3.29834857920122	3.53856396397378	3.56068432576792	4.07541064921863	3.00821525850352	4.23777997887528	3.26673667368851	3.17471512926279	4.06528952697448	2.40715020958802	4.15012504651845	5.1132990886382	2.527686047888	4.99407240081175	0.548454432464907	5.954168513731	5.86412545820043	6.01825282343054	5.80346752309416	3.73020790898063	5.61186982117457	3.51692887573089	6.66855415970084	3.86386153110494	6.67801867786104	3.10637097152096	6.21894729303087	5.56483392662592	4.00372804585911	3.27961899600059	4.16145808167031	2.56544358341005	2.77585560396349	2.16035367853672	5.52528350553395	4.99328364316406	8.24019263978095	3.14567680756458
TCGA-55-A48Y	0	1.72602739726027	2.54240149509705	2.55819094679654	1.71514499506342	3.25140808227572	1.97250176616576	2.56134351619473	3.33407579285503	3.93304260963794	2.40715020958802	3.94881874953885	2.45913773874887	2.52544727656008	3.39565047496757	2.38115492114968	3.4217689641398	2.36914326158686	2.57857417662565	3.46510125130189	2.0829213384042	3.83763792544773	2.5133129696899	2.16093167866764	4.09728772711017	0.978941961173053	7.60276205763081	4.71303766280664	9.06036742606683	5.00731882563118	3.27106819332982	4.6776802294662	4.50407379314431	4.39882649152845	3.24620057146068	4.40699368762753	1.78049611959357	6.58751889562331	4.29896827855427	3.45478395404512	2.09074673578803	3.37514091294902	0.174046108378675	1.38293197355028	2.30395432755231	3.33249355409393	4.57473106111595	5.2838648491447	2.0019593241071
TCGA-49-6742	1	1.33698630136986	1.78203787709123	1.07487388001418	1.70730981472985	2.06083178144158	1.04263974085726	1.58006073996951	1.99978566800895	3.09125253056194	1.45909986487605	1.2442886746539	1.96184300997771	1.07089323326154	3.13725628081092	1.35856508006293	2.31324231086434	1.35056886254968	1.62386175382982	1.84412130633501	0.592761986142178	4.02317702274272	3.12914298468645	0.838834736444303	3.79370205622754	2.38937551229374	5.15089777028353	3.23990016471309	9.08220423078833	4.58328439146604	2.97222125254677	3.39065633486872	4.64159756039648	2.38026448828094	1.82951066550773	1.82241251887771	1.80129657783968	6.8049134626162	4.9032428282013	2.22317662656311	1.76771490190476	2.45096320828817	0.122702332794825	1.80440206967981	2.30831199641626	2.86205304927519	3.09215024129591	6.00576095567653	3.12793518952358
TCGA-53-7813	0	1.16164383561644	3.03144518629415	2.4398463578016	2.13175551386695	0.868184450992102	2.15705213262422	1.38451330585267	3.65627266934204	2.78251722092069	3.02963978842261	5.14819482938472	2.73367732932556	3.12312049292401	3.22895075534558	2.50118854845715	2.96126658715404	1.70635313557973	2.28182706648823	3.34972264506082	0.818445020815532	4.84789799993882	4.87945937784535	2.87215348602554	4.17299820786736	0.982447910515503	6.29193103630188	5.39334222936964	7.83396905639426	2.40101357188513	2.9877910730919	5.6006362577543	3.69531793424555	4.54381931380288	4.04450535750796	3.65837501860899	2.89604213062329	6.85091826258766	4.58039147943325	4.81473625577101	3.69705085438221	5.29746219152136	3.16356613271042	1.82053240162666	1.55047561826731	1.48920022619128	2.77818980580502	3.30550338453596	2.03802590499689
TCGA-97-7552	0	5.29315068493151	4.03615514228562	4.13004913380518	2.3406295888359	2.18643176122634	3.54226461204167	2.82386865497865	4.38915921835155	5.15176752119581	4.2152587433444	5.86717819179526	4.13259972840862	4.22629151950541	5.51010240980016	4.42173731493545	5.31455264285591	3.72294617973059	3.42369210260653	5.97459205861979	3.87453026203492	5.47799637549844	5.11664470236029	3.59544066121059	5.68318416881123	0.836348285325534	6.7569355139752	5.79743138768183	7.98596861927618	6.05086018141335	6.09449725015661	6.56707311392264	4.53229511093885	6.01102429348868	5.39973046555275	6.65600550960636	5.05837078564776	7.40030579940089	6.28965863746622	5.15089777028353	5.34071035998845	5.69946117891107	0.067640786834552	3.25535286485471	3.01613776872958	4.07795591047735	6.47756438505463	7.31720581555363	3.67530091691929
TCGA-49-4487	1	2.34246575342466	3.86006078455491	3.3023952704819	2.02409532515083	2.88321926984122	3.20862910687295	4.3968161793275	4.56897567127926	5.47687138241597	3.81821487229484	4.74735578204214	4.0573677486195	4.04529261681883	5.3105173952683	3.50402424653978	4.35711919905358	2.97485275088671	3.84905467429951	4.84153366216481	4.39729083418056	4.43422537892587	4.19546541193686	2.72592795523294	5.17567123053102	0.662673947122763	6.90641403659204	5.78573081029858	6.55543215609004	5.81101145574647	4.28662474907051	6.69387948604607	5.47467925732419	5.56970715776146	4.93955595276481	6.50177103583602	4.45948022485987	6.98976448099834	4.69809482962037	4.95716103219071	4.39373123523493	5.11918395496152	1.08407505475516	2.61543893059008	3.70719104383275	5.01584285816532	7.35038334039678	6.34583991440408	2.45478636365331
TCGA-53-A4EZ	0	2.93424657534247	2.10066460672184	1.38898468969238	1.07240414944771	1.32931548870904	1.32553905213215	2.0892560330388	3.53091290569041	2.89633251984751	1.37841380007365	1.48502569465964	2.57256689210269	1.72841448134949	2.71264153668985	1.83981904952863	2.73973162197517	1.78080547295083	3.02005388635037	2.695028196211	1.0417610160401	2.50865827473626	3.09503207956996	1.00640315215032	3.47134294470944	0.533512879746344	5.35216662980006	4.56620743080383	2.8003649579193	4.8032416095887	2.51216932979381	4.34875591996574	1.97160117502003	3.76971524102055	2.6627981657186	3.78551104294358	1.44791293092152	7.93321899586723	5.39438549517056	3.00972156077786	2.21756606784258	3.07645486115522	1.30935711209464	2.39664464680362	7.04022208998889	1.38194923999167	3.23353073011229	5.545297787046	0.928872203233901
TCGA-44-5643	0	2.77534246575342	2.53054661971039	2.51507357478574	1.23318858083042	1.72057984386583	1.90886475873435	2.87623803687244	3.03976904664304	3.62991253254464	2.55764899423818	3.12854562999155	2.79949634830865	2.69384388502191	3.60159511847825	2.72705582324857	3.52295783437655	2.87798802354704	2.76196379353685	3.70288249340186	3.70935881750827	3.48994504639694	4.1605513793232	2.14512104872261	4.59256966928719	0.508356095296664	5.52298114300684	4.58844946016852	4.15055438913612	4.49690844529144	3.71293768809205	5.00105332875281	3.45868977466051	4.12440448309492	3.71363436531452	5.46671491226354	2.99242348917415	5.22684587676105	4.95096281103832	3.77416226544266	2.91087446955298	3.25416097406606	3.27015266281617	2.20922561659525	1.86358810211463	1.10123748023705	5.31750139361959	6.19990668199205	0.817668165778776
TCGA-78-7147	1	1.60547945205479	2.26611649796885	1.47549213618027	1.65434468648824	0.959718010631235	1.38546466478851	2.43338909194516	2.03678305869495	3.81706814766903	1.46933059941245	2.70746807163605	2.77672706836055	2.76048315958691	3.30672027532846	2.18643176122634	3.07616526720299	1.82859198509625	2.48223536530789	2.8299614056354	1.34100553791143	3.30112002769148	4.78324654566395	1.50891471387464	5.53796470739988	1.02667857578811	5.08546350943238	3.27323847787298	8.15500846450658	5.27805356834926	4.32981379803121	5.38165002934399	2.60931886781705	6.32921206859921	3.40716229188219	5.62830982329815	2.54329097865078	6.72625961412214	5.88143604876206	3.43001400133242	2.81604216658077	3.54426007865454	0.643583161656294	3.36211424699576	2.95049527064018	5.02454011026951	4.57473106111595	6.44862573063702	3.81105856986783
TCGA-44-3919	1	2.81095890410959	3.48862619339484	3.05421810733135	2.49013219482285	2.79063545359997	2.69646508828665	3.7366952146025	3.3494165743734	4.61783263702697	2.56250349075464	4.67030803287704	3.42714403002945	3.28769318385637	3.84679319161497	3.42811105707705	4.92677025204786	3.23657452552616	3.44699827730616	4.6333254557269	3.63855229059211	3.8895100317123	4.33519551708982	2.38381692513531	5.73552706706614	1.02064210092447	6.55543215609004	4.71366464823622	9.49919446223696	6.41531337398294	4.42592859565567	5.900251157782	4.35222870751378	6.44862573063702	4.46586155380856	6.52989460928384	2.36006131901086	7.72002703914175	6.01825282343054	4.7538281568984	3.52428576902342	4.19093937876827	0.278437360709854	4.41463672134629	2.7601931692969	4.78711957806794	6.95743513386382	7.82602603713468	4.62910838839822
TCGA-55-6983	0	7.73424657534247	3.17621856589807	3.79408618830303	1.76428132772798	2.44509063595393	2.78835142399705	2.78281704954913	4.44906752874915	5.03258516565102	2.95804349681602	3.37730241247262	3.72294617973059	2.12816746561352	3.94960153314767	2.80927578543058	4.52558326770369	3.08652691804786	3.01554709559967	4.82293605242242	3.39848464614369	4.21255051455921	4.73498774826241	1.86107014974722	3.59140009360928	0.965870684106372	6.54107354700203	5.51010240980016	8.02246206273559	5.97628985902992	3.06822175319916	6.17918420343963	4.36413546235029	3.18326166540479	4.43064339409354	4.24470088685184	2.67256426652788	8.40065246202201	4.25027757963251	4.45897214476058	3.37007159483678	4.42905033355306	2.20182969963534	2.40013403751648	2.54674543233694	2.50662144829584	6.90641403659204	6.30126280524456	2.14218474619655
TCGA-78-8662	1	9.20821917808219	1.67860004086836	1.43572283560015	1.93443216471978	0.935280075524409	2.31558262346808	1.55236681891115	1.95195265249631	2.27360660638609	0.99046633097786	4.09555942489646	2.10094475807013	1.4882434855236	2.47559456349476	1.58989594823267	2.52404055780856	1.6123825744052	2.24355363589096	2.26760633779163	0.715388012408342	3.9640336712718	4.44266904296414	1.15550127625276	2.72563373901314	1.63926240908483	4.03575632119539	3.54562214346319	4.46263361601119	3.79220376419944	2.40685415006896	3.45478395404512	2.53983129348814	3.57569828757765	2.20746214700137	3.71218409016342	1.48315302715369	5.10742001033837	2.63218454645786	2.34923957860319	1.8570209057193	2.28913697433784	1.54092087394126	1.04841925096064	4.89084302865669	4.37912980681399	2.93101906129939	5.19305371421722	1.45367833357731
TCGA-86-8278	0	2.58630136986301	2.52201606606769	2.31731187760826	3.05421810733135	2.24562441686372	2.02223162548589	2.67402720016486	2.72273960161538	4.06866217374489	1.68299921055974	3.65978424329643	2.93187438018897	2.33168303301806	2.31118335417048	2.02588750626802	3.52887243092856	1.85670098099445	3.2041397641374	3.43318006479039	0.572190783051771	3.25325663058717	5.02215579547812	1.29948715278288	3.64310661021004	0.757043843624088	6.98976448099834	5.29746219152136	9.76667816289433	5.80789483946526	2.77702777966661	4.50906249021109	2.2059931603977	4.57696131183238	3.15581869897027	4.07334514966188	2.51216932979381	7.01901098586196	4.85907506369337	3.19535468611712	1.69177937141288	2.93043829581708	2.13354027187944	3.72331434939935	2.50404710963644	4.8208640405368	2.22727838540767	7.05710264471491	5.63216810106549
TCGA-NJ-A4YQ	0	3.92328767123288	4.17702809187385	3.55329722873155	2.49884650424749	2.55272885380123	2.90936748640978	4.76420477320651	3.76277641856526	4.54381931380288	3.86807674829706	5.67256219007491	4.16277525971009	4.18728419465665	5.7915370636494	4.27818976152086	5.19932237156015	3.78811766221631	4.21075399996343	4.95791000811882	5.36353552768308	5.46209047494054	4.26623130428337	2.7654301840304	4.91856716782118	0.809213361240575	6.45629216660137	4.78192941052622	6.22325673293105	6.46680835902653	4.29089760931242	6.73304896462947	4.35711919905358	5.85932160054506	5.17937593416208	7.25971475931904	3.72331434939935	6.45129278545192	5.60553733270075	5.26724695794697	4.53115799551964	5.35942037340677	2.75614612613017	3.08503662221855	2.65091748946412	4.59673662838121	7.69889062719818	7.58297744241522	1.5698198778485
TCGA-67-3773	0	1.16986301369863	3.28582240767934	2.66683696834126	3.07027599924512	3.82305758343877	2.61837601111021	3.54693250148739	3.24926384773121	3.50466595970498	1.96645333936549	4.07627716805834	3.10903304240388	2.85885078776205	3.83095558981191	2.80094409588654	4.45636384997893	3.13003590319359	2.90331749290229	4.04122584672548	2.60760365727388	3.65004083588716	4.69439065575261	3.16507748321798	5.13932167840544	2.27058618574021	6.02537554985765	7.11470839559149	10.3295662889941	6.00753744583095	4.0206507075727	5.54162696327711	3.32314454882496	6.42563645149413	3.94370283979315	5.95059668941295	3.17562739308936	7.10180641419081	5.83781053608817	4.78581253474481	3.27808719551093	4.99790606852322	0.106213926549837	4.55940807394866	5.38379640051385	4.18014829434447	4.71991602953481	7.50678136425323	4.18240146599867
TCGA-97-8179	0	1.19178082191781	2.35742974590257	2.15079644336848	1.5098543245489	1.85607671594069	1.2526815441888	1.55552706948083	1.80994760503726	3.16720669884957	1.10838789779648	1.94916264364039	2.32611014401697	1.76959715954753	2.09346680021372	1.69972151520607	3.09804663362503	1.74769622432808	2.37588469489003	3.0232530184036	0.339198450719949	3.06265427099457	4.452132120761	1.32463006479186	3.84070349791471	3.13546643625085	7.60276205763081	4.21941643369817	6.38745579425184	3.75234698526325	3.07265620249097	3.64381324550131	2.21872295804213	3.66013203407287	2.17842566250434	3.63438243037894	0.911021353979726	7.18502306658879	4.70240718600882	2.42281293342053	1.8186258337819	1.92733641044386	0.0727713312093694	2.35250761444131	3.11112140860304	1.35247403198754	2.28416706935281	7.22913432216643	3.16386416859704
TCGA-MP-A4TF	1	0.920547945205479	2.44715891255579	1.85766103337133	2.34241000377912	2.20861699438212	1.80129657783968	2.06143951055251	2.59300025391196	3.38333550668302	1.69275868279784	3.56949630140535	2.25151743876446	2.95920131999796	3.18169785926854	2.10094475807013	3.28334755124458	1.12531924749777	3.1759219071493	2.80899411265586	0.495716340469564	3.0412471896884	3.56304906512699	1.12126514985294	5.28096199996421	1.4159236194208	5.1099411441063	4.38570260955807	8.24019263978095	4.27058312842116	4.24333309875002	4.63686213994821	1.27577198369967	6.18321825304791	2.53519452140322	5.25096829955864	2.25122117482829	8.5300194028123	6.42301001339933	2.82792251672691	2.25298833986258	3.66441292060168	2.83990773530781	2.3412183487085	1.86604436997349	3.87645764145284	1.01275503936566	4.75968281831836	3.09865318367954
TCGA-62-A471	0	3.41369863013699	1.77988142227691	1.40610198608838	1.45814871500761	1.59371200736958	1.19786641973078	1.79351259387323	2.18198226239559	2.89661299786165	1.16152041776477	1.84685183992355	2.22847434510205	2.38292340969588	3.64240012494611	2.72879538458449	2.05903777219154	1.25205803522773	2.83757889476384	2.27977374130904	0.73347960592342	2.59586699993833	2.49013219482285	1.67011787371846	4.09810250514498	0.696276264039696	6.23813384583063	3.48862619339484	6.89528816590342	3.78587808140966	3.30582489965417	4.44370648676898	4.63096905650088	3.06850984834965	2.87972581796136	2.50462929804546	2.28298036757596	5.41917250958403	5.524086272641	3.00266692779015	2.58345037085544	4.32057759998622	0.789753653578885	1.01698227035414	1.50576329895906	3.59677049220805	2.69617347832391	4.14041508192068	2.41491942920779
TCGA-62-A46O	1	3.98356164383562	1.60985823183543	1.37421729289553	0.754679348207964	0.643828338792033	1.20302427240521	1.53643378374774	1.82828320834342	1.72557041425891	1.26087790770688	2.2447234156931	1.22087549571176	1.57464721159842	1.55174917071911	1.61174412267376	1.50221286791658	0.823979230161155	1.7040891652103	1.77051679858011	0.281361161480554	2.73541083493348	3.8895100317123	0.836888554955654	3.45739075615441	0.495716340469564	3.58732801739765	3.16265853035695	3.18809586902593	2.52404055780856	2.09855386120603	2.12697210188959	2.51216932979381	2.41151685969772	1.29599008373192	2.25899121306878	0.931500377882986	4.92972344851042	3.67951256860818	1.06385317434502	1.280524548037	2.5118672090455	0.161540892278038	0.740071550109742	2.05576091884391	5.72297045879601	0.815149120582081	2.48078104303844	0.681112485444108
TCGA-05-4424	0	2.5013698630137	3.64655372773455	2.61981755345152	2.47035236194739	3.59140009360928	2.19626570270268	4.10020870674908	3.26274243023349	4.74669269143987	2.18851002595656	2.9571972721061	3.15079655867871	2.75788117940361	2.92693349401061	2.36296939421673	4.58328439146604	3.59373397043101	3.70002043005404	4.57473106111595	2.81944659625207	5.09822048666664	4.28101720002605	2.35685153303517	4.64583074339895	2.67487842116765	6.14857197064718	5.69272921269995	8.16506518764224	6.7227727647784	3.88599758218499	4.45534370196521	5.0397060220596	5.1116481417562	3.4512037286883	4.68069570369283	1.77051679858011	6.38508245162229	4.84721551233042	3.27655785830439	2.90878837934218	3.15316810406361	2.27832022435671	2.12638206779874	2.98336727456441	2.31118335417048	4.19504081354405	8.12588294899242	2.71666839703719
TCGA-78-7539	0	2.16712328767123	3.35831760853905	2.58229038045728	2.57568425138243	1.97370854283453	2.50836895959971	3.01974994844233	4.16322872740909	4.20183312243596	2.60440424390727	3.54125603283968	3.51320383529085	3.21049475554516	4.62851966856042	3.60329106962201	4.24239791570736	2.76484393783623	3.23899202526174	4.37561428511822	1.1924951620596	4.13471753663515	6.38508245162229	2.88259609435495	4.57580975046658	3.25109458259802	5.54648951168812	4.98932729747363	5.45095600907766	4.65497391478129	4.11140192132811	6.30805736160958	2.31265146650607	6.33656279088369	4.67643094585293	5.87837782572003	3.33817194602053	7.16163555661869	6.62568853073659	4.67705470230166	3.8776224018989	4.77136126189329	2.33224493996798	3.65313581104624	5.09650799701335	2.07206645058711	6.29193103630188	7.0318949080369	2.02982154225518
TCGA-86-8074	0	0.0657534246575342	2.49884650424749	2.57399928071549	4.14748473647282	2.70805774387041	2.15705213262422	2.78891602847418	2.86986388825656	3.65037212590548	1.44662918221425	2.83581096179064	2.80498026756979	2.77702777966661	2.48486007964714	2.76371173319419	3.84409035264754	1.73986981671051	2.85854820442856	3.73993708186424	0.837730336912004	3.00499773000389	4.06948775842476	1.20975986294787	5.30553690323882	1.5714368321849	6.99786472580063	5.388039879254	5.58579538642742	5.95752384586632	3.94043673912012	4.17039343861504	3.4169588100401	5.75712482804492	2.75240958657336	5.67256219007491	1.54409749098735	8.77948484945191	5.92585415097124	3.52955238331137	2.0874634411225	2.44334540317396	3.16839901902928	5.8183672638416	3.91080602575664	4.10150170789439	3.49091154840596	6.85091826258766	4.88368778095628
TCGA-44-6779	1	1.36986301369863	3.56879748143305	3.241389932417	1.9180583000838	3.90846717934345	2.44248104529921	4.39323845235948	3.85740169952818	4.89376501759393	3.14810544656107	4.23732310093683	3.68997173393709	4.71115686334332	5.64255833420649	4.61722197599585	4.66055545530788	4.08177875635254	3.07349859521182	4.83325650102433	3.75955618920386	4.40954342128566	3.55124213554957	3.28396704763391	6.64076186328156	0.717958944456983	8.47741217460842	4.91332776522536	8.04040087503446	6.77063339154067	6.32921206859921	5.73990376717451	4.74860436224792	7.40030579940089	4.58448284502003	7.72730796049203	4.16101332649447	7.19016716625882	7.01084002043704	4.2744488351217	4.41099593571191	5.55982069220765	0.729673691230032	3.62754584694719	2.44071758962898	4.07879958770915	5.36153474968971	8.27322713074783	0.447518870892234
TCGA-64-5774	0	7.33150684931507	2.05667241629893	1.69778819367367	2.13502071468756	1.49493729315552	1.74421925623014	1.94646382594991	2.61107399752782	2.68871848784272	1.64546442907776	3.44511442589138	1.83859506295213	1.72280667433807	1.80994760503726	4.36612638220364	2.54155589453154	1.02697022235488	1.85734369906925	2.4594280656418	1.01973013288611	4.39529286407873	3.89297753140839	1.34961455289927	3.25356997400551	1.2570929213087	5.31359673240008	4.85633663481199	3.66013203407287	4.21570765951966	2.28416706935281	4.23502428018044	3.14415429195176	3.22774515956729	2.51448864289857	2.87215348602554	0.816554164633505	6.0828709112703	4.35711919905358	3.0732109192742	1.86230638120562	2.88201895311562	4.4044042158357	2.21464675001875	1.26801198214527	0.931500377882986	2.01464838653884	4.97073246912515	0.322496643612172
TCGA-86-7955	0	2.93698630136986	1.5230487001692	1.10560442115852	1.05773909191899	1.12347622546716	0.873003052480689	1.46130661453532	1.27768154034944	3.14658482347519	0.962001927147506	1.42899901713607	1.43637288660132	1.36789077330609	2.3021631465648	2.09315969782691	1.77175497929303	1.16215212149731	1.57111384192087	1.94127124922182	0.605429248168409	1.77646795534476	1.26282127885003	1.2104089297455	2.95313358848097	0.693008619185136	3.56844856334808	2.39489489771976	6.77743430107194	2.53694917090999	2.09705218777827	2.83522849781606	5.04530629302456	3.69670886336146	1.97463689926169	2.2678849889569	1.28691566778298	5.8939768942673	4.47331457886985	1.98623708554966	1.97128532797086	2.38908071091827	0.386402978715245	1.09193374873786	1.66729447745976	3.72258134408634	2.23941083624837	3.66228132109484	2.04071509979859
TCGA-05-4434	1	1.25205479452055	3.80738157510181	3.94644415419026	3.07439648584971	3.67388795955359	2.54560745039952	5.19581768089308	3.29955403617029	4.71179961189522	2.5797133595341	4.96398454149509	3.63505256625059	3.95636663869109	3.88336865253324	4.70806696618197	5.55135770077886	3.64067024573192	4.08054339904065	4.75903294920436	4.9170428048597	4.34732571825141	3.69067436260633	2.47093939276025	5.61186982117457	1.09013203788907	7.45266424621744	4.54988803295765	7.27518992084413	6.72625961412214	4.25257220049896	5.67386475789064	6.61978839215757	6.6377124336684	4.19772319898209	6.44862573063702	2.18081353430571	8.63055911742032	6.46680835902653	4.33472657909684	2.92336564568784	4.10489736828546	1.93658136932921	5.07561519046209	4.44008026115681	3.59339596739363	6.79468875287021	7.91578156146383	2.13800144348082
TCGA-86-8672	1	0.0520547945205479	3.24472251041502	2.53694917090999	2.13684799908987	2.25928415266339	1.97128532797086	4.06201730966827	3.63925852997472	4.11973330830543	2.30801821605877	3.9575558163524	3.62369130702468	4.26671257103363	4.85979218447921	3.76792498049524	3.50924265237821	2.18228886408353	3.66900996824925	3.53922372850927	3.34158518381147	3.70395068199484	2.41436023057748	2.13055086565934	5.59210659133093	0.475117578444713	7.01084002043704	5.54162696327711	6.96941666135565	6.37749417895021	3.9263761009406	6.2582606579185	3.99643766093775	5.93577428086949	4.41716173034562	6.55845468583137	4.16145808167031	7.11470839559149	6.26946554411614	4.60082538733197	3.91354706325266	4.65077021863029	0.803737341777243	3.33693658731914	2.55764899423818	4.16813867792961	3.68682139815828	7.69164787244549	2.50404710963644
TCGA-MP-A4TH	0	2.03013698630137	3.59373397043101	3.67664585492683	1.67416840839808	1.77739616658557	2.86842672780274	2.87156695571668	3.79370205622754	4.80585644915054	3.40039734627556	4.89894362201266	4.01488489885895	2.89889654972708	4.19044938198651	3.59677049220805	4.91115357944197	2.90966687275235	3.77635147481786	5.09480663792001	3.37449444549881	4.86121777535413	4.44216326886346	2.55299766509593	3.98829875054176	1.02578140047692	6.84023874641443	3.81593626777623	8.27322713074783	5.64387878085496	3.62055029170688	6.61978839215757	3.32314454882496	3.90690758923828	4.8640008430152	4.99328364316406	3.00821525850352	7.51974983730798	5.12883194072046	4.85771909828207	3.29225704600102	4.57639639788964	0.345948325262129	5.16141153775626	2.75900660206794	3.17174737181633	6.8260974064739	6.76724970570647	4.33658992727524
TCGA-86-8674	0	2.20821917808219	1.59661588568226	1.43221046330226	1.13493621143933	1.23735829246258	1.21738779218027	1.50314609252355	1.68555168368241	3.41350257684891	0.981856208885475	2.10513863496768	1.71546717788136	1.49302388310786	2.10396127523704	1.67637412224936	1.8767513902514	1.22024529859511	1.80066003363058	1.85546240266989	1.09844141307237	3.62649805992411	2.39255561935797	1.32898595877579	2.81251094773068	0.432783212477275	7.0700604748735	3.68475985371551	8.9318875229082	3.43318006479039	2.26819551338413	3.93304260963794	2.0578557602278	3.19744659153951	2.39577269300097	3.24441307078741	1.14766083583833	7.61582395705085	3.89620278061325	2.769742825335	1.44152123605806	2.21903908698217	0.564141967220438	1.54474000123433	1.93071568537259	3.35897353522023	2.59444154828707	3.98748879463248	2.6800699481742
TCGA-62-8398	1	1.21643835616438	2.65263572214594	3.22471714534201	2.4132238972475	3.01028431982896	1.75868622317666	3.7755979494462	2.71437347921658	4.20048218331526	1.50282539334838	3.36976683763791	3.00881451568719	3.28457737629064	3.60228973965652	3.200151278725	3.97090352924075	2.85854820442856	3.48664911509694	3.96483147506295	4.00010220503335	4.10967280073954	3.36085597312444	1.92578661411921	4.56783647895512	1.54759861596864	6.6346652243792	5.31946400077325	7.38923245712167	5.42130763318823	3.96843931720647	4.56839505469187	4.25818668284966	4.17617636377184	3.17114086529472	5.03575504498961	1.35343689995189	8.89329391481523	5.55614916702256	3.29985320345198	2.24826156474598	2.96836879716788	0.961414624948962	1.96944078348359	2.10335194609186	3.5398972696491	4.08054339904065	7.00650023887878	2.1231299918505
TCGA-S2-AA1A	0	1.40547945205479	4.28287717615484	4.08604247717514	2.25329297961535	2.45216905939838	3.14475134740751	3.30048332214384	5.03889777138479	4.64708562439554	3.61428471030742	5.8363589671041	3.98059802141924	3.60329106962201	4.09161911188557	3.20504836731255	4.51670762622521	3.39943395043248	4.0120388589558	5.01745908158092	3.00881451568719	5.05588764143717	4.54438875792904	3.01259390315847	4.49363231788876	0.304340746098524	7.51974983730798	6.71920290707905	5.93577428086949	5.39012955626452	4.74601653103922	6.24271202665277	3.93417174711594	5.21759137002335	4.94490495463322	5.97138307198836	3.32500299548094	6.65292620402255	5.06323288874619	5.1099411441063	3.18418709580418	4.64829554835986	0.209670706068712	3.93222771536417	2.19566531944167	5.76704521963571	6.0926045473745	6.27412774321771	3.45992320377319
TCGA-95-7043	1	1.37808219178082	1.62386175382982	1.45367833357731	0.997332610920898	1.18486169505913	1.15863225064298	1.79444922202713	1.73709335225983	2.70805774387041	1.44056051707715	2.25480254698267	1.71894520053932	1.43094357242285	3.17683491780232	1.51922537305496	2.35160907703794	1.51408665005723	1.40768097335232	2.18141169099938	0.963458276761425	3.61050717853403	1.89573297173641	1.1314853703545	2.59011634257447	0.657473222794359	7.15190483334048	2.58696221724206	4.5096418913743	3.15286930607246	2.82177976320573	3.38550863684393	2.53228932606437	2.96304217821041	2.1427825576183	2.80352733991097	1.77803334254398	7.2701468114242	2.77614919369728	2.19091573248328	2.43077990140602	2.39577269300097	0.690716719008327	0.636868210221393	1.64389023054095	2.43866867573668	2.17992849480999	5.00187124253531	1.42643761652773
TCGA-49-AAR3	0	5.18630136986301	3.94166826279436	3.36276348114135	2.01103644752239	3.2265301749054	2.49561534289435	5.29647273427201	3.42399209088768	4.61257043323618	3.10426877014721	5.39973046555275	4.06866217374489	4.98542515321428	6.14656846204999	4.1304688958821	4.96168182307382	3.22292363983425	4.07970618743754	4.22264181520406	3.42842745827383	4.71745662623625	2.98571694182896	3.07674720497613	7.16163555661869	0.798309058103992	7.87466799883829	5.00653167719951	5.98995526002841	6.72625961412214	5.44205885519172	6.72969721549289	3.65102146594721	7.50057201661488	4.87454112934588	7.93321899586723	5.05913166969495	7.24447987659134	6.48536405676559	5.27501696995866	4.90903403032627	5.66069370940355	1.98863707821478	5.57450538016628	3.10070537763253	4.00132571919069	5.23709576686727	8.36501052572283	3.27779047062644
TCGA-38-6178	0	1.22739726027397	2.46977341051678	1.82859198509625	0.757043843624088	3.03591001050164	1.96431764560756	2.39371332631093	3.27106819332982	3.778143085713	2.20009215334132	2.37442373646359	2.61194498977792	2.14247100227369	1.86759593260073	1.8880560190621	2.37091820874376	1.73801628538454	2.6288193583787	3.40073039350077	1.70822005741865	3.74358959429023	5.37951301620964	1.16500531844106	3.88031510642038	0.8050840394818	6.94511708450811	4.88650175066681	5.92254912049208	4.97917207726841	3.2059539615044	3.96560780716974	3.8279265801991	3.16720669884957	3.05275335983747	3.44287957893549	1.03355553188876	6.48009967733372	5.55859713066644	3.17866812992935	1.5230487001692	2.02829641532136	1.50027981370696	2.79575618201115	4.96544426983957	4.97765641244453	5.22592495248873	6.45629216660137	3.29073971635267
TCGA-97-8172	0	1.49315068493151	4.04570835004912	3.7366952146025	1.35732238654877	1.62700034952065	2.73022128035351	3.25234369014721	3.8125590332899	4.5096418913743	3.1904743668094	4.37510781998363	4.10924154708461	2.70833936262585	3.16447137211106	3.07886013521525	4.70681651929732	2.89366671931165	3.57569828757765	5.46097591280896	3.12974620998953	4.85907506369337	5.03018265425226	1.7630678768032	3.6226465525401	2.46057489174298	7.48264032690381	5.68178406410358	4.69376419791885	6.02537554985765	3.3897223632675	6.40505420774938	3.65277721518988	3.80959737887661	4.61722197599585	5.6554744042056	1.67860004086836	7.20004532646752	4.3502426438849	4.27867042300258	3.07265620249097	4.07457747388451	1.67825886864222	5.32541279282596	3.03498099995601	2.74323921722578	6.65908171771769	7.30625918936485	3.93378567973667
TCGA-91-6836	0	1.14246575342466	2.34745966339725	2.32253777068802	3.00912425723999	2.64486834284218	1.73469649960443	2.5000400735335	2.69384388502191	3.08946611294727	1.63893018692534	3.30048332214384	2.02740327526867	2.40245162234918	3.1183933114992	2.50147875895812	3.41539119019661	1.64801535184575	2.76744613471828	3.20196282279574	0.789753653578885	2.58490577384864	4.02777993181756	1.78142929038158	4.11973330830543	1.8034918743368	4.55652247220639	4.3284005085958	4.14262056631943	4.42592859565567	2.56743560577134	3.64101439910148	2.25841088724651	3.770832056365	2.49244467413659	3.21290315527734	2.03495310042744	5.23524350849488	4.97305496261252	2.75557381544038	2.58198022602234	3.11567072633774	2.325255375559	4.40336734454885	1.8746422939154	4.0290664615124	2.037092829998	4.8187975062998	1.79975096661427
TCGA-67-3774	0	1.05479452054795	3.12581562920805	2.72705582324857	1.52625786620995	3.64868416521622	2.10214360331611	2.93307663730838	3.21290315527734	4.29521438059021	2.60468146051362	3.94722475215496	3.073795206352	2.24443021179472	3.61428471030742	2.36975371536728	4.13998474469347	2.95485400217093	2.77089064936213	4.15921536546779	2.41379682780977	4.57639639788964	4.40336734454885	2.82473993787305	4.08398778614538	1.30399196663316	6.54679769060015	4.44583712743862	8.5300194028123	5.71877724260272	3.41257359686626	5.34278746211472	4.86333049452943	4.50679971386868	3.75992099162889	5.41144865854394	3.14235525013339	9.01596344457836	5.02377761122614	4.09116203051172	2.63734787113546	3.8649812145151	2.08052806093413	4.76097878361565	3.0515707792572	3.44321464883585	5.19305371421722	7.24972959705655	3.29805294787579
TCGA-78-7166	1	0.706849315068493	2.11592103523495	1.54187409143359	1.63391613902611	0.94747975572371	1.44982944116873	2.30305836942883	2.46606122499723	4.11185698052947	1.85766103337133	2.7406345202353	2.68521513181202	2.3094485192177	3.74394280464385	1.935964520037	2.74179733943334	1.55580879146689	2.53027997342989	2.62595712995348	2.55647612069054	3.810350622456	2.83316924266453	1.13961628185766	4.03615514228562	0.440178767348271	5.94236223067795	3.73164027102606	8.10598604364904	4.04162947787191	3.69965429839825	5.26818841833956	2.70054561158082	4.69627463672202	3.3240625741871	4.3133204943102	3.53057146989767	7.07468734339244	4.34732571825141	3.53416959541486	1.90367324701331	3.60984112626542	2.01888430427243	1.47960506760493	2.04040641442065	5.26919428001715	5.53096206681209	4.32196817713381	2.2426507986971
TCGA-44-2661	0	3.17534246575342	4.12656460556391	3.82121422650547	3.02147872365505	3.93886200575975	3.28521424467939	3.74938387268222	4.06866217374489	4.60543741557656	3.42369210260653	5.62451503871264	3.90422600151701	3.71719912505431	4.62074688753575	3.67042447564747	5.37315522094304	3.78180311089803	3.61917534685281	5.22880846006467	2.66511955383329	4.63566805142762	4.32742851041895	3.72075963090431	4.97227822404152	4.49965251404403	6.83664456963866	6.5102697236852	7.84215438446399	6.56999187612071	4.04407407058666	6.52406124917337	5.01352165661363	6.77413033021329	4.73950955034621	6.18746451958442	3.3538922573446	7.85033994323474	5.38059497452078	5.56357839544806	4.13218380140897	5.7313273857011	1.3176261606639	6.89139590586055	4.21255051455921	2.34745966339725	6.44597930035749	7.81050801720642	5.40614460571423
TCGA-78-7159	0	5.40821917808219	2.26379110126651	2.55934469040319	3.53751363978982	2.55416710591401	1.92458797230839	2.26197874576562	3.00618580692688	3.21892684219987	2.24504139328605	4.43475840093186	2.34034424894855	2.48399440711883	3.25868307132775	2.32553451835723	3.86275190284125	1.37048397796911	3.09301261842943	3.5805171201088	0.564769573961079	4.31091646826208	2.42690125184967	1.3492788198156	3.49849411941377	1.63986800129843	6.19990668199205	3.13336985336883	7.19493729151965	4.59491193981973	3.21110070670444	4.4008133829632	4.87802477099844	4.22767111342281	2.90066178651449	3.52821983937178	2.61337535055965	6.13292355647557	4.45269961448725	2.91382041114932	2.2643826503687	3.6101620091791	3.61359811558092	4.89894362201266	1.26997148982044	1.05048456827796	4.3482524776806	4.82358797922064	1.15704804152343
TCGA-38-4632	1	3.71780821917808	4.38570260955807	2.86000279833868	2.74264560462498	3.87491095510129	2.46057489174298	3.26549017333666	3.26274243023349	3.79332745427736	1.96704864425974	4.57418460756546	3.21831712596775	3.06265427099457	3.76864735900161	3.79887047436519	4.49583372933514	3.08031516135778	3.07115468048495	4.09469508267463	2.36183824521335	3.23259765597922	4.76807535167816	2.60149904706831	4.3279158688228	3.31753849500356	5.61568774425082	6.11551462537995	8.06870556833453	6.21479278072843	3.22623835195097	5.18659435062257	4.28383319062061	5.86093402907173	3.58529954904429	4.72485892679076	3.17773240040346	10.6962212043734	5.45560924524538	4.80385638776323	3.18837691420733	3.46350080417928	1.7664589302645	6.31522795816887	7.11470839559149	5.39438549517056	4.79038019155793	7.08339522391018	2.3794076153378
TCGA-97-8552	0	1.71506849315068	3.20653198019283	3.0194424770248	1.39216014738842	2.71208225954193	2.18380743198561	2.42163540006436	2.92515070632191	4.40336734454885	1.81894113480791	2.43310254427984	3.68231127100266	1.92332540181301	3.1662717914585	2.310600608656	4.36363991582304	2.54617533542976	4.2071901804817	4.46047679783894	1.27416767863204	4.62193952492845	3.21984597840007	1.13368990290461	3.6826737071686	4.7538281568984	6.04899601071153	4.58328439146604	8.71056790894688	5.900251157782	2.97485275088671	5.10418242116596	4.47545548460413	3.25263346057136	3.65137164077993	3.4055631898406	1.36537644263295	8.54330011444928	4.09728772711017	3.50694097750578	1.98381022104197	2.56886563159013	0.233280361195361	6.10036152761929	5.8050513661437	3.47266516777217	5.46671491226354	7.59630492261795	3.95400281791612
TCGA-67-3770	0	1.67123287671233	2.82415573717784	1.8523441139163	1.01216191284162	3.4647942417872	2.35804421931454	3.17441072924596	3.3940656559369	3.37981383279375	2.14424198816437	3.37417044941152	2.55934469040319	2.45913773874887	3.17652944955368	1.48184857299218	3.94565597808793	2.82473993787305	2.93942456513987	3.90190414416581	1.97954539419176	4.45791111037338	4.47117721414513	2.99647669245912	3.64688702001609	3.3897223632675	5.3115894735462	6.37509573962571	9.46790334361608	5.21852328336932	2.9874914091152	5.03809586760461	3.5596425420976	5.39973046555275	3.55058701314119	4.54546870081693	3.29863603704392	8.35379473959904	4.8243137608645	4.19772319898209	2.57484370650037	4.22812700568179	0.137365131535961	5.06245100254638	7.77938642934683	2.10601787233296	4.06070794387077	7.08339522391018	3.40362797649088
TCGA-50-5935	1	1.78904109589041	2.80844349550992	2.48486007964714	1.39029727302343	2.31293926801526	1.7277956516085	2.94325459249337	3.22382241774776	4.1479355341624	2.22462589582098	3.58014368761563	2.9898209507047	2.40656491854504	3.00235466241378	2.62909038047482	3.68997173393709	2.19267770763091	2.84103416942168	3.69851138748427	2.48838364037802	3.53221231358163	5.88912507188195	1.92826085202777	4.10020870674908	2.14336165924786	5.60313818625825	4.2933208256139	5.50437398356714	5.29460312549888	3.53252000370856	5.68588152670393	3.22774515956729	4.3090186639015	4.07293927370988	6.24922827772735	2.85416028535606	7.32836268710212	5.4735117982007	4.13087823343702	2.6514735544854	3.63609431160353	0.842121133819193	4.42436058662947	3.89731665688214	3.61222065211032	6.30360609973958	6.06960096858521	2.75872934340854
TCGA-44-7670	0	2.41643835616438	1.90337338611398	1.94157054923904	1.71135578936638	2.09885546942823	1.12408398822124	1.78542664663829	2.23941083624837	3.42555492411285	1.31888928433507	2.41755208194816	1.79602440391606	1.59148757484369	2.34775641924868	1.81053734846676	2.57596752457192	1.60198024020325	1.97160117502003	2.84047367069813	1.5323345473619	2.93801536033337	2.07786967297674	1.06265248140299	3.92290588872078	1.51279188942966	5.20565229699694	4.53392636877325	7.34490599418466	3.97490811716826	2.51715486843606	3.5726206343699	4.04897245768124	3.84905467429951	2.35949132352437	3.89579226543962	1.59597885350512	5.25096829955864	5.33965467670485	2.49013219482285	2.25030000122886	2.60875207478983	3.63855229059211	2.04340437960753	3.17144244036605	1.5902014748769	3.99602792851997	5.59583550364281	2.3100051399023
TCGA-55-8206	0	2.43287671232877	3.86350152065864	4.1895327869054	2.08774848408455	3.87917883680144	2.95485400217093	2.69703791321655	3.71256869630972	4.59313128057906	1.8880560190621	3.7258830980555	4.20271884307505	2.32404660337156	1.64673127984156	2.11650979382248	5.34595582587474	3.26829063735218	3.76534209430322	5.22502265561199	1.26933018213841	4.616658883893	2.66771765879669	1.28180602383443	3.07944720544595	4.99943780427052	6.35817702116529	4.60196758091946	6.24922827772735	5.82584262330141	2.67343741938455	5.20294046097188	3.02118467774527	2.62419524435438	3.40232726436345	2.4643444243986	0.880386866203108	7.78755649584335	4.17923684895657	3.4138208070338	1.39671031411591	2.50033500524426	0.478473912960081	4.61957293863892	3.06677083391412	1.32804527402226	4.60658346330628	6.39504675112947	6.34583991440408
TCGA-91-6849	0	0.0958904109589041	3.69427519500198	3.08414890111855	2.22521425904874	3.43738818351807	2.56162543021426	3.91937359682054	4.00786457036401	4.88081274509525	2.63246122056221	4.69503317711569	3.29863603704392	2.75498813451749	3.55598745687826	2.31998934720003	4.83123591317501	2.896913916672	4.50407379314431	4.28804075733487	2.79605339119988	5.13233397270029	2.74033502566327	1.77300605617719	3.64688702001609	0.819272868587777	7.31163243969265	6.23387797920906	8.25080381299965	5.76849424096241	2.85359266361029	5.02695483392508	3.37229223799954	3.0267566553579	3.58189678016042	4.3656421012993	3.18598336121278	6.7227727647784	4.1439348291097	3.58014368761563	3.12520412399728	3.46838934630086	0.147675451243529	3.87338402772351	3.05069560287746	4.80585644915054	4.43527605486827	5.7216102554235	3.67914225516869
TCGA-44-7669	1	1.57260273972603	3.35864988267581	2.97398226686531	1.51408665005723	2.87303727180583	2.16864444286589	3.85891175779776	3.09244859039492	4.00332439016224	2.09284988010643	3.84297316354035	3.05126082182313	3.09774840296105	2.92307959012551	2.59734750285527	4.22033872714853	3.19380542067979	3.42714403002945	4.34685704994677	2.15795715250638	4.66175921511487	2.65608270924982	1.59340480372652	4.80521971106393	0.910152869782159	5.74430131983202	5.5970565091524	7.26482601821165	6.10604065216211	3.70719104383275	4.21075399996343	3.86921392663387	5.25763972643845	3.15316810406361	5.7216102554235	1.77175497929303	5.68992777148971	5.61568774425082	3.42842745827383	2.81574654791938	4.12145492258237	2.27479078793146	3.20925699129713	2.39429361646103	1.11758994395727	4.54326052836275	7.77938642934683	3.10816383155898
TCGA-78-7152	1	3.32876712328767	2.99325311402148	2.95516033901405	1.65372918658737	2.37384959703817	2.61222306736117	3.08887769708605	3.22592493228506	4.7557834629734	2.26611649796885	3.27779047062644	2.95776165766056	2.35337206815348	3.73455648800115	3.10698223909436	4.094271781932	2.24355363589096	2.85211118861009	4.20407354119908	2.36738194943063	3.75160032792232	4.87244217112983	1.95226522544267	4.56106388325678	0.651573577471188	5.92743679394987	5.23437261966733	7.8661449586419	5.25286479013714	3.34500065345782	5.55375704145603	3.80402843555571	3.9244202331585	4.01406434159429	4.54326052836275	2.30246213373581	8.77948484945191	4.8360190858699	4.17437487662597	3.35767013838786	3.99479511625074	2.52286813190298	1.67326815356286	2.78251722092069	4.63037248386043	6.13491130632649	6.11742585191164	3.2213622696712
TCGA-44-6775	0	1.93150684931507	3.49583659497769	3.61986441239161	2.51070987308132	3.35703615390625	2.4813396865136	3.48309203305435	3.72041333043754	4.80521971106393	2.15765819309132	4.39579164277946	3.41412973760941	3.12644031548819	1.70699723122378	2.67575067815643	4.67030803287704	2.22877369138874	4.28287717615484	4.75710280427115	1.06632566334707	4.55885922028947	4.22216362173947	1.48631840875218	4.78903835177386	3.85740169952818	7.32836268710212	5.31946400077325	7.50057201661488	6.70029247042242	3.58936234083302	4.70558217113166	4.41972981594589	4.76225466846708	3.06880760569028	3.85356711506407	1.16249132791136	8.04040087503446	5.23792293920874	3.21230717897835	1.94460099112967	2.60299312750245	0.43980645538945	6.73985284257536	5.73417391253369	4.33229195762944	4.27350630017528	7.89096797973424	2.5089432378029
TCGA-91-6840	0	1.01917808219178	2.86842672780274	2.37705660240125	1.09133585033557	1.72938997605102	1.74391322077812	2.74810419889264	2.80380067331693	3.79550974682923	2.2228866500438	3.56879748143305	2.81659831990246	3.18479347376395	3.81331204093941	2.67343741938455	3.92056512623914	3.18418709580418	2.6814995400868	3.90190414416581	2.91556254592175	4.25911555803343	4.02105860922826	2.24738913081213	4.70431604121389	0.994938288701383	5.55859713066644	4.9418592745528	6.86552574181938	5.15089777028353	4.17836507398583	5.40189647656272	1.92113445940484	5.62830982329815	3.63267442400102	5.92254912049208	2.54788427998836	6.39759085475813	5.39973046555275	3.72695012257031	3.44763555508395	4.26051586450562	0.770082550735897	1.73469649960443	5.28680898022539	1.61751309753757	5.66599905535964	6.5931431075291	1.33248419243705
TCGA-49-AAR4	1	2.40821917808219	4.13867986303798	2.39838470275602	1.58860986232326	1.86604436997349	2.83201068694984	3.23626576661301	4.19412232657629	4.30469109929608	4.2345896964022	5.39438549517056	4.43527605486827	4.14306175022362	6.52406124917337	3.77524233554512	4.04691433508537	3.22382241774776	4.02148559102804	4.65077021863029	2.34571138414092	4.68813541888746	4.31044952386514	2.8299614056354	5.25003736910339	1.68801215198147	6.07152959275031	5.73552706706614	7.63602526195534	5.8183672638416	3.58732801739765	7.21950768691534	3.63370482224535	4.69687607210915	5.69804706193329	5.95059668941295	5.41253294332773	8.40065246202201	5.19212934522778	5.93903013079282	5.94725625490431	6.45629216660137	3.84716909532823	4.36264325908298	3.88375422433609	5.88607724069806	6.80151697874533	7.08339522391018	2.22579994288491
TCGA-55-8620	1	1.02739726027397	2.9996975867661	2.57512128522146	1.4933502317624	2.13684799908987	1.84073547258084	3.50205881007192	2.67663016987028	3.75664160735124	2.18141169099938	4.43742349321034	2.84776282571981	3.56439886138472	3.91937359682054	2.98953239596912	3.82158653803725	2.3354175903789	3.13546643625085	3.71931945173562	3.91550030381516	5.0437139986355	2.91729445708601	2.01074063535194	4.32496970447155	1.51827515089039	5.0397060220596	3.75771986036082	7.02768620856247	4.87593955093652	3.3563851942675	5.20112594999789	3.30855767448929	4.98467832482518	3.55762949987588	6.60184337893459	2.2628769740533	5.57221526405965	5.68448234329026	3.68195417593426	3.11477408849328	3.9672345245921	3.85891175779776	1.43637288660132	2.52713939861835	1.35951710215319	5.3573515308316	7.4881559938881	0.771440203438112
TCGA-50-5072	1	0.684931506849315	2.2453320773185	1.85954521950989	1.17723669042873	2.90997272314402	1.47862384336595	2.86407895465305	2.7640061047293	3.73093331467408	1.76151504807198	2.5177340291742	2.37675937992277	1.80504284537616	2.53784398850964	1.83070200126417	2.87999882227887	1.95380271348775	2.46578604844475	3.06178892524665	1.47928759073767	3.54923443445251	4.00454266320145	1.16053689044887	3.87069784768424	2.12160716946422	6.26714947758215	4.60426999278271	7.75674561698812	5.03730605256014	2.47992839351949	4.26964138209711	5.1132990886382	3.10338966200537	2.72273960161538	3.67111952633407	1.1631162330446	6.42809273982721	4.92751781655696	2.56716886210969	1.60325813376405	2.07992655651074	0.646953001294968	2.47705183867852	2.93307663730838	4.21758889652212	4.23272501348009	6.62870490434932	2.44393849603675
TCGA-50-5049	0	8.47671232876712	4.5633265355505	3.59206836757121	3.73708296833205	4.23415676677526	3.94683361714753	5.11417176206298	4.71862614634102	4.94107595437389	3.90422600151701	5.85454908913786	4.52837107243781	5.31455264285591	5.42023054059603	4.12397647313327	5.72297045879601	4.83667621719928	3.86462410180444	5.64653424158712	4.81406720332811	5.43335145471584	4.66842774125934	3.74432082503905	5.91290552566103	0.639250735879594	7.13757370605814	7.35583110151297	6.15681767303264	7.14215090005813	5.07400204884874	6.93709972734893	5.98476197254775	7.4881559938881	5.37433004038836	8.04040087503446	4.55539637013764	7.68431928453772	5.76983908782179	5.65942017019224	5.17033194075935	5.58457559460053	1.66223013726302	4.54933641153981	4.16628640281644	3.20290178013533	7.19016716625882	8.42488907195855	1.61944104557236
TCGA-67-4679	0	1.22739726027397	3.02530591231079	3.33473714508836	2.23675382924934	4.21616745040115	2.08474617314152	2.37617331328221	3.02032301622584	3.97656017570212	1.92640381575302	2.06083178144158	3.27808719551093	1.86200668431712	2.64918312163596	1.73530724850787	4.08222914394598	2.71465103924449	3.04067125149348	4.30519361115983	0.425790244963188	3.98019546571609	5.02377761122614	1.37297278929835	3.16297157078389	3.5398972696491	6.13491130632649	6.48279522575236	6.6377124336684	5.04052967137689	3.21320443785558	4.95640782990631	2.93424861139564	3.38427136618819	3.21740444262208	3.19893466397732	1.78821204750277	7.15666694030145	4.33326729318541	3.0032444506639	2.59473141119584	2.64745692629089	0.176601144646063	4.05986518392914	2.46606122499723	2.55530014575955	5.03177259630717	6.19990668199205	5.1893353256211
TCGA-05-4405	0	1.67123287671233	3.37166581522292	2.2622772129511	3.60776620211605	2.96659469114108	2.65522923595927	2.47358720700148	2.82325787619438	4.27959543462658	1.81180562630535	3.61986441239161	3.25900045131312	1.97370854283453	2.51390226241434	2.23227106589633	3.5880154034034	2.36797029727613	2.99072193703782	3.64101439910148	0.734304447466826	3.7974003255707	5.51250677469883	1.23003123278205	3.28427201564548	1.16909820529087	6.51595586042208	6.26038509927754	6.44597930035749	6.77063339154067	2.64628575897963	3.98019546571609	3.51761033085338	3.54059382504122	2.80122443857677	2.62389174622381	1.57681177672717	6.8581104464042	4.03994446196952	2.64802778760442	2.57313069706887	2.31353127857332	1.32366140964317	2.28239789304132	4.59613324209524	4.06489890889942	3.10249107453954	7.41183357682894	3.54923443445251
TCGA-MP-A4T6	1	4.9041095890411	3.35928559808544	2.0832255411969	1.05019329297728	2.07359395019378	1.6798534209552	3.02788625090034	2.50205123664001	4.39980210954959	2.12932802378687	3.50957175674558	2.94821092637807	2.43662337705065	3.28179454375833	2.2759819314075	3.77009545544762	2.55559058077147	3.59206836757121	3.24502308447728	2.92166374352155	3.85395790155912	3.53682397072151	1.89787551297777	3.45186894332432	0.969968129516987	4.78125611682071	4.32544667162064	6.64076186328156	4.75645821011344	2.71437347921658	5.77699479813051	2.53725195997914	3.32345531275603	3.53856396397378	4.32397816416427	2.13953746991487	6.68133150856061	4.94031418248799	3.76754066498563	2.33108606408037	3.3262453946477	1.14026379628567	1.68459249302296	2.96096428648196	5.12970920175467	5.57221526405965	6.40505420774938	2.97868144726553
TCGA-53-7626	1	2.54520547945205	4.37658900767718	3.53483808429015	5.0821761469624	3.41099891903307	3.58971270584581	3.75701450434131	4.15232444518345	5.1132990886382	2.90966687275235	4.39373123523493	4.02565513618975	3.439320634597	4.65320087467326	3.95516842517133	5.06162280523266	3.86885085656578	3.5351408995315	5.30139762311969	3.41288998311149	4.96243318201521	4.80254792958979	2.6520595417422	4.88582077678987	2.37821419732951	6.58142104274901	7.18502306658879	6.40256266362009	6.60783905361772	4.81268067430011	5.96797237258192	3.57157790733091	5.37202428195217	4.61372661987657	5.92585415097124	3.21681899748788	7.06593207996096	5.22592495248873	4.59730685818285	4.0573677486195	4.57978731917355	1.07240414944771	3.57671120531148	2.73423758037386	3.71007146365728	6.21269123741453	7.82602603713468	3.86081779182535
TCGA-55-7913	1	1.53698630136986	1.86666285314248	1.78634011067017	2.45710753604896	2.00009180532878	1.68801215198147	3.46510125130189	2.22815908109648	3.56539277863582	1.06475683641254	2.17695839230699	1.78789641446657	2.04131694611946	2.09610441615124	2.05153915994888	3.21320443785558	1.35443047677329	2.77555799494022	2.48631500210699	0.450517367803022	3.20384341975562	5.28193694352576	1.42201195859222	2.96096428648196	1.1377522778175	5.16503450403479	3.85929265419265	7.81050801720642	4.47117721414513	2.02952688899214	3.75737240437098	1.9134203337866	4.40750844943035	2.18613753619692	3.77996926266699	1.44532469116171	9.3426321009692	4.27818976152086	2.86634671813343	1.84045064065311	2.32225267880972	3.82533058988091	2.78807377063748	2.19002875018087	2.54962414350232	0.839915998797981	5.11081428949525	0.529939470909421
TCGA-55-8614	0	1.46849315068493	2.62711355006471	2.31118335417048	1.67043706498769	2.51802215585046	1.75361323458519	2.17575967094021	2.75844418466937	3.78663340486474	1.68299921055974	2.9851301198699	2.67978388630984	2.17873672107338	3.0032444506639	2.58142117690916	3.34754133278766	2.26968518753273	2.74003638277703	3.14415429195176	1.42741199268455	3.68790122330288	2.37559866385485	1.57175957309513	5.25859077309604	0.699032591899086	6.52406124917337	5.39973046555275	8.11611553440857	5.20741831330652	2.98218792817186	4.31574805054355	4.44906752874915	5.13932167840544	3.0515707792572	4.81268067430011	1.50606787606275	5.61933697661347	5.17205212968969	3.0699792633539	2.31731187760826	3.14690265785423	3.17773240040346	2.45913773874887	1.88440383869248	3.82121422650547	3.74975100782889	6.14464543509481	3.9793796809538
TCGA-95-8039	0	2.27397260273973	3.33601143380758	3.26795955918432	1.37708120208215	2.71465103924449	2.59556094009239	3.04896196255816	3.52164606832425	4.40645767335402	1.96248040564634	2.87333006754418	3.54125603283968	2.59242051589104	2.92249949794727	3.05798744700698	4.41619350480828	2.93424861139564	3.01147526359962	4.37106948548968	1.32616158676985	3.89146389488332	5.7929821438808	1.9119314871369	4.0432382513956	2.79978955857477	6.54679769060015	5.53674037402429	10.1261615597122	5.3376526672033	3.53648467393722	5.981319311562	3.33218255397106	4.22991196262465	4.01446701334432	4.20985902940478	1.7664589302645	7.04433947066417	5.25859077309604	4.43637290921593	2.04973619048072	3.72258134408634	2.03012225409632	4.80860201241465	2.56743560577134	3.37825696976291	5.79894966053461	7.41772753638283	5.14366997566857
TCGA-97-7937	0	1.54520547945205	1.98652406469084	1.36601988677562	2.53027997342989	2.5265637058835	1.26833816031623	2.0874634411225	1.72184471518832	2.96155065827235	0.857518251865693	2.56688194740213	2.11740436271735	1.87798224311579	1.42899901713607	1.36537644263295	2.7406345202353	1.32679972927237	2.527686047888	2.73337306215435	0.766612207837038	2.30687411389324	6.06392268811383	1.01729578640179	2.72043015209169	1.04841925096064	4.98467832482518	3.24228996067387	3.49583659497769	5.26626347334631	1.90857895332594	2.91556254592175	2.82647496311416	3.50859314640867	1.73559972648886	2.88607909990197	1.33372691996692	6.65292620402255	3.51122380166384	1.72119741673425	1.14057896255906	1.97066207176643	0.542556860618	2.01284368020869	5.15259797544781	4.69870899875365	2.03253023224908	5.44876973263751	2.50575688421174
TCGA-49-AARQ	0	18.4438356164384	2.47152840239582	1.75426443886408	1.89175989700074	0.904144147039648	1.52720232859825	1.93194612437366	2.98101179073298	3.37104999770982	2.10959723595512	2.86525218400017	3.58084613689943	3.15935880970967	4.23777997887528	2.17458506525779	3.30550338453596	1.92826085202777	3.92404399076344	2.71323201513285	1.51181524329013	2.4485864236459	3.8551023088959	1.59565965080865	4.98619802268232	0.274843681821023	5.65149379968426	4.93955595276481	7.74188134900084	5.29942179762394	4.12485428251544	5.61810958074115	4.29992767943977	5.30655326407739	3.54495756755201	5.97628985902992	2.95226976266999	6.99786472580063	4.58152059221511	4.01857651807878	2.55020922651881	4.38915921835155	1.26801198214527	1.62574764668987	5.83781053608817	4.02232130407212	5.40402781492423	5.76420733435749	2.43020574659076
TCGA-80-5607	0	NA	2.84776282571981	2.34508645077165	1.34100553791143	2.90735237060091	2.10425010463733	2.64428800429891	3.73237886261378	4.32147398043415	2.55819094679654	3.47524498361862	3.32780606484944	3.07057026251026	3.75845273619279	2.54268343876037	3.9263761009406	2.49795990886711	2.91701576709468	3.98869828535687	1.39060221222136	3.65277721518988	5.55013152852898	2.45334297201941	5.0666111730052	1.61781981384629	6.00753744583095	6.11742585191164	8.17556185218193	4.97917207726841	4.11360467724016	5.35017479770556	3.77270580761923	5.04294008265723	3.94043673912012	5.34278746211472	2.55676722085	6.74316087314044	6.40010587605657	4.05398443492731	3.82604502086895	4.02524342597247	2.38115492114968	4.07583771680182	2.27269768399842	4.59374359967315	4.76031899883089	7.16612887493446	4.06114402240146
TCGA-44-3918	0	2.83835616438356	3.86885085656578	3.37825696976291	4.1461758279684	3.77597077641954	3.256891419161	4.67461484545071	4.08177875635254	4.10020870674908	3.49156471929845	5.99333374636632	3.66406207426525	4.74212245292787	5.67525564143479	4.32147398043415	5.38165002934399	3.82083040751393	3.41067018751629	5.06489175662837	4.03911548898829	4.39529286407873	4.59791488990552	3.89029284726063	6.18538039951838	1.58765200912426	6.52141253601375	5.43113180065393	6.09449725015661	6.79803957691018	4.74735578204214	6.37749417895021	4.78903835177386	7.73440313217351	4.84997008381661	7.68431928453772	4.36312120972838	7.56340939382703	6.16486581128174	5.50543749859487	4.36612638220364	6.31745513196992	2.17873672107338	4.40903629930797	3.18169785926854	2.20776207031665	4.67030803287704	8.13547509924613	2.15586565075121
TCGA-38-4628	1	4.08767123287671	2.37878994758589	2.07932626259354	1.93318298090354	2.91294901618447	1.71863210373188	2.30972984757482	2.06722745667678	3.44575798113311	0.939951332649378	1.92052849157649	2.52713939861835	1.30935711209464	1.64078321052693	1.13961628185766	3.88988711549611	2.19685295919108	2.17932897634766	3.20076244846558	0.487429213901094	3.00972156077786	5.67525564143479	0.916505376915065	3.2016646480052	5.05670271548436	5.50327153105799	3.47622709277688	5.62830982329815	5.19212934522778	1.87344608936004	3.12017762525067	2.86754340374311	3.10844565957021	1.68961248305866	1.25836012671539	1.0571552147936	8.25080381299965	4.37806272322426	2.17873672107338	1.15989605184011	1.59503477550359	1.19943923327814	4.89817827803178	4.90040990469886	4.97073246912515	2.82733238782953	7.50678136425323	3.52128043630821
TCGA-86-8673	0	2.36164383561644	2.3688514440782	1.7040891652103	1.66004234093776	2.03495310042744	1.58638134427434	2.78979330285104	2.16004005447107	4.54113980518815	1.56792306391049	2.83230844454344	3.10816383155898	2.0551717607733	4.09382087576213	2.85970587935139	2.78109252006567	1.85954521950989	3.3001800490233	2.70343132518334	1.1409000986914	3.50402424653978	4.08266756986777	1.70285907062962	3.97697186783776	1.07549308427977	6.16882363585186	3.79627688330177	8.45004721502905	5.87996299253787	2.22757672949405	5.42457632833325	5.59945171738525	3.72220622322911	3.48961261016451	3.80070991789595	3.13486503381669	6.87316868052293	3.78663340486474	3.61743436472493	3.09503207956996	3.85089251785508	2.19746471953848	3.01702675010378	2.27922285549629	2.97340900405466	2.74956059936926	6.45381471453568	1.14552128360811
TCGA-55-6972	1	4.47123287671233	1.33563675920768	0.747345505128321	0.891773412857196	1.0605342220644	1.18043646905176	1.07269598954314	1.63798276011933	2.63191083769233	0.6743656902508	1.70699723122378	0.983907294226509	1.14613230497836	3.01822607250812	0.774152570673079	2.07932626259354	1.15458058180375	1.14895113996417	1.92977359811731	0.327196984199304	2.56021171448839	3.78811766221631	1.2265853702883	2.16685033848625	0.399371235290192	4.60543741557656	2.49561534289435	5.62324760168947	2.59766211707624	1.92082263001048	3.00385159436469	1.46514764541165	2.17754370315903	1.61815816685876	2.08895194038306	1.99739759913164	6.16688650773965	3.11355428912617	1.73217440322271	1.43188786346962	2.57884937673692	0.0747040541262795	2.48691587630971	3.61463938974832	0.390808884476008	2.30545033153568	3.09360404904742	1.91497199604405
TCGA-86-8359	1	1.21643835616438	2.7909208018711	2.36328468641116	2.8066945127719	3.35004794430062	2.45739761047235	1.96431764560756	3.40522855201495	5.27605028541543	2.54069896016088	3.55530967253794	3.36469194385771	4.11534730976295	5.53322968818096	4.33077960761922	3.93029822767358	2.22787341153686	3.3487946759257	4.37358415885807	0.695737867829088	2.81546465691232	4.64042283856506	3.29893619964309	4.45636384997893	2.07932626259354	6.30583637808665	5.81394155466085	7.84215438446399	5.1605510002569	3.54460434429949	6.57297847878595	4.51837855385322	4.24796516865822	4.81678173168981	4.06365932356199	4.35174354526776	6.20630997573293	5.11664470236029	4.95791000811882	4.89376501759393	5.22880846006467	3.75557715257239	0.726784162451043	1.58796968144089	3.07972451563517	2.97662478319122	5.56722306657621	3.11324053683669
TCGA-91-8499	0	0.0986301369863014	2.56191534594934	1.84623722690463	1.92363471061477	3.06324217893084	1.83101609792254	3.67664585492683	2.99647669245912	2.97041667679398	1.6766841360481	4.34685704994677	2.45307646242931	3.18928669893119	3.80070991789595	2.01526054258557	3.82121422650547	2.81516392730188	2.51598106167311	3.7530739324231	2.86117110584079	3.23929451977306	3.27567176608097	2.06357525520227	4.79106589836086	0.959150768028181	5.25481185985563	6.45629216660137	4.39980210954959	5.46434453386897	3.49551515931883	5.04209549709784	3.71684707460064	6.00391253378876	3.26765046544147	6.79468875287021	3.02005388635037	5.86880241228946	5.47467925732419	3.93886200575975	2.57170395352809	4.27587874611989	4.16544750801482	2.65813051083227	2.94732804153111	1.00181610376374	3.99602792851997	7.46455793037176	0.668604502795751
TCGA-75-6207	1	NA	2.40276107519207	1.98164847697994	1.37515752822747	2.85913091394646	1.63893018692534	2.65666444537951	3.00148419117902	3.59677049220805	1.31729138985282	1.78018688032714	2.18911889807256	1.6698114040928	1.8511279316992	1.65559810437171	3.03050424311503	1.80471299858709	2.26138811469558	3.29286659451703	0.510846661733672	2.64628575897963	4.01857651807878	1.17852488175582	4.14926607549783	2.78891602847418	6.298892284875	4.30949131244207	6.77413033021329	5.32849074432729	2.34775641924868	3.51354844962869	2.36094318534374	2.9307324409413	2.35949132352437	1.76245503212445	1.52625786620995	6.48799735577955	4.83392611834759	2.35976859027791	2.02769556239257	2.32932826389562	3.5398972696491	4.3090186639015	3.35767013838786	2.96865491574819	2.87361394148055	7.41772753638283	3.66615279728593
TCGA-49-4507	1	0.734246575342466	2.60120906051755	2.08444106673868	2.34688899237153	1.86297417943838	2.28007027432034	2.93773421227949	3.43962866428967	4.09893870067961	2.79407805715563	3.9197759593245	3.71112802274511	3.57945711413619	6.29433064598922	3.81973740090702	3.40297237932405	2.99414032609864	2.60327354132666	3.25566307820408	2.48251477861749	3.09330274730725	3.35292964139866	3.08238535751052	5.58579538642742	0.529939470909421	7.81819465168031	5.54289834553091	7.32304436684885	6.20630997573293	4.55995208466041	6.57297847878595	8.872523105521	5.40081617281394	4.79038019155793	6.17918420343963	5.05588764143717	6.87316868052293	5.42559945034746	5.30139762311969	4.7274229842447	6.33656279088369	1.9719171034565	2.4485864236459	2.31910819110676	3.01852924027133	3.98586785948824	7.20484720578059	0.62277120044006
TCGA-05-4410	0	0	3.7588123313374	3.30175625172404	1.87524829463798	2.34241000377912	2.73512961615682	3.80775657918814	3.8558893421699	4.12742542622228	2.81135570935226	5.34494499689969	3.27354730271853	4.23502428018044	3.85127392174525	3.6188232399373	4.57418460756546	3.3611752108196	2.9757283380437	4.64522590737404	4.03119585084164	5.29556313744651	5.39860728769652	2.81604216658077	5.63611564519723	0.606132994178768	6.25162335412119	4.42746697031207	8.08662050423199	5.72013572741848	4.87244217112983	5.78132451348458	4.23638440183553	6.06770854587716	4.18549460151876	7.2701468114242	2.69097507602854	7.43548879748512	7.12372002103927	4.15748254918174	3.84942240766738	4.58211494284566	0.18676638924765	3.39501949158072	5.91925942014145	5.20294046097188	6.54966456717926	7.6500601356159	3.10991856721161
TCGA-NJ-A55A	0	0.0410958904109589	3.49713551685323	2.70343132518334	1.62765091677747	1.79632895685382	2.56944881646577	1.92082263001048	3.78068111366028	4.31427424095103	2.77468640620961	3.93691368534932	3.66122242324009	2.98600271007063	3.93340730853024	3.14567680756458	4.50565648204737	2.67226650448233	2.51566552148493	5.05588764143717	2.06235620290269	5.2241616344766	5.37539316162224	1.67760305130886	4.66904641575283	0.653027093432284	6.96540786523933	5.77138029962628	6.76724970570647	5.23614924314388	3.90036174204815	6.32921206859921	4.91476411966997	4.93955595276481	4.70990651376257	6.26714947758215	2.07083761440978	6.78445415347222	4.75051672211385	4.72050801265638	2.95978692322302	4.22308449388926	0.123120788937656	4.26577786636249	2.16806479184909	3.99359826199642	7.14215090005813	6.48799735577955	4.31959559243749
TCGA-55-7283	0	1.66849315068493	2.86899546586872	2.33456268653226	2.00742084125491	2.89335432512266	2.1131822443221	2.62653408438891	3.59106315612153	3.85852231150632	1.81118008793555	2.52404055780856	2.86956853853846	2.58169648885331	4.1479355341624	2.51302777781018	3.97213864144869	2.70833936262585	2.08657287503863	3.74176002699296	0.780268203510821	3.80995906741849	5.01659919212735	2.39983225133343	4.21209264756095	1.052278858452	5.44983196892287	4.28101720002605	6.76724970570647	5.94402212981221	3.81142876269787	4.74535253818879	3.05771486323719	4.53057885096539	3.58153258439558	4.51618040807001	3.29194956419188	7.74188134900084	5.45560924524538	3.59711140978806	3.00733800042575	3.83577577055805	2.32640416706416	6.04365329936809	2.90735237060091	2.58403900621363	3.79961614916086	7.00223745711782	2.95049527064018
TCGA-44-7661	1	1.52602739726027	3.48212247104954	4.00992539682898	2.7175295991911	3.97296298868742	2.53837879205167	3.44544429664732	3.49779669572823	4.65626620364761	2.1198124997095	3.81180922598018	3.51522755382672	3.74250218069017	3.4093864229283	3.14294885136993	5.05255732099535	2.78310348323134	3.69354907347083	4.86748960690686	1.14308185431854	4.41716173034562	4.83123591317501	1.85050442537731	5.72858657949892	3.71363436531452	6.75338808418616	5.39438549517056	8.872523105521	5.85454908913786	4.851983914164	6.42050490376028	4.41463672134629	6.34816335744048	3.86044102765282	5.51485741740378	1.86543800963474	7.69164787244549	6.1194086975883	4.0573677486195	2.65666444537951	3.40845354835249	1.12001708972287	6.43290091857874	3.13994380981949	5.28486872146367	4.97151463285945	8.16506518764224	4.06739687601024
TCGA-50-5942	0	5.06027397260274	2.60385636686781	2.57399928071549	1.28212659636796	1.19974749858592	2.1499280427015	1.98349864075451	2.92426732325137	3.77851580861874	1.91591020730435	4.15277768664641	2.56107445470738	2.00285414838871	2.46661467382888	2.34717054836447	3.25049318555965	1.99197218141317	1.94734345251479	4.05611121497808	0.890644877823802	3.75381113807045	4.82017363104533	1.93194612437366	3.38427136618819	1.15085462945205	6.46430222790793	4.30519361115983	8.58677964181647	4.62615889535587	3.16539145678564	4.77602571952733	2.50720829340838	3.08206686518369	3.29684062790448	3.75737240437098	1.62670484874518	6.39504675112947	3.80959737887661	3.26736004271048	2.67286770271963	3.08652691804786	0.53849386397998	2.78631045799186	1.58732994279158	3.58971270584581	4.22126144619903	5.50211994237668	5.51368284437261
TCGA-05-4402	1	0.668493150684932	2.90389115293533	2.40916991922409	2.75384123755079	2.85240312824496	2.50290813894798	3.4132006994147	2.91701576709468	3.77307283724747	1.92608517690317	3.89620278061325	3.02118467774527	2.2316985058778	2.37471445246258	2.12963237885142	3.88182454988377	2.1499280427015	2.74610407554039	3.55296373388694	1.29274825201031	4.29803452499485	4.4537404026487	1.43444332678628	4.34388138911107	2.07816136218815	6.19177878250129	4.17617636377184	8.43761716793232	6.1194086975883	2.82325787619438	4.17528981146549	3.72732040073741	5.07892490781443	2.72013045398456	2.92664209543614	1.19345399063929	8.01342292420756	4.8696566520394	3.43450565585388	1.7975618961918	2.32698873829538	0.301559741573194	4.00171562864704	5.96797237258192	4.32397816416427	4.50852587540487	7.4881559938881	3.43318006479039
TCGA-44-5645	0	2.33424657534247	3.64937764015216	3.60087768724877	2.31444092552917	2.2337528696281	2.91790851736239	2.86664209962924	3.61986441239161	4.73246413699649	2.59970806993125	3.10607069872359	3.69282499871799	3.14658482347519	2.51070987308132	3.41759177876779	4.95404191350849	2.75298821903671	2.89748044176806	5.32541279282596	2.86000279833868	4.08177875635254	4.40954342128566	2.37357200540588	4.3656421012993	1.03506170679286	7.20004532646752	4.65497391478129	7.07914295832509	6.49072905908863	3.74212619837816	6.5786565463737	3.62649805992411	4.35319261123249	4.71745662623625	4.4537404026487	0.677098362253689	6.90641403659204	4.76225466846708	4.79577100179867	2.39983225133343	3.40620396587673	0.138709688349583	5.2838648491447	2.0019593241071	2.55819094679654	7.99458797160258	6.84731381072599	4.6623487517314
TCGA-44-6776	0	7.16712328767123	1.66351158486694	1.77051679858011	0.864297021172376	1.90918164386651	1.45432344285658	1.47290165160929	2.34034424894855	3.69670886336146	1.70096930258682	2.45766809706589	1.88101051055436	1.34418484326544	1.98196066327711	1.42483950607332	2.29827149249864	1.2526815441888	1.56278405725632	2.79721062902569	0.603542528437464	2.68929882014593	3.40456462296255	1.41625540347553	2.48867667051709	0.927699761032837	5.48370383163028	3.98829875054176	6.25162335412119	3.63438243037894	2.52117178106968	3.94920898314789	2.75703231104294	2.28502509581868	2.68406192355332	2.63218454645786	1.6060787715442	7.47677064304978	3.91707750496526	2.65522923595927	1.87952991881993	2.21316004905572	0.122911994340546	4.47278634425234	2.28007027432034	4.45114132021448	3.81219161441461	4.616658883893	4.07293927370988
TCGA-05-4397	1	2.0027397260274	2.59970806993125	1.90764943185282	2.62767525485675	3.30206282662722	1.17005988879579	2.68699041331129	2.88259609435495	3.8422283341459	1.32742930459809	2.33484808168099	2.42486161901525	3.47003327461891	2.80844349550992	2.02409532515083	3.7723141378516	2.58838700110874	3.4781856292189	2.88580296148287	1.55142010180804	3.04599014055543	2.17932897634766	1.27030039926499	5.29364630474152	0.397454288828116	6.35557442511287	4.61257043323618	4.3561070025057	6.30805736160958	3.19923643330107	3.36497980304751	4.84013818380308	6.88061385101942	2.34688899237153	4.77799230769954	1.60388611847578	6.38257646052183	6.52141253601375	2.35480599020029	1.88957239838011	2.78949582341439	0.476286995499404	3.964443588199	5.1428371010227	0.924889511508132	1.98954605559272	8.31862000741861	1.57433404519982
TCGA-MP-A4TK	1	1.59452054794521	3.13725628081092	2.82881234536369	1.44628889737002	3.200151278725	2.22611073553254	3.11384247999539	4.16369569398429	3.74613392443187	2.91614600665865	4.48874643151248	3.84528972771834	2.67487842116765	2.94387159655735	2.32553451835723	3.85089251785508	2.69241247103193	4.23038309397119	4.24380324088803	1.95749211202527	4.15921536546779	5.08298218433409	1.37677724542937	4.15878499278953	3.50957175674558	6.87316868052293	6.21894729303087	7.10634482118413	6.31522795816887	2.9862903109592	5.39438549517056	3.40456462296255	5.02943938903042	4.11011608665945	5.25956098645736	1.50091208115241	7.56975427014698	4.39323845235948	4.22629151950541	2.41462806381961	2.8912714674466	3.54562214346319	5.38591698092138	5.77276053086153	5.62830982329815	6.43556999042175	7.59630492261795	3.59307267063367
TCGA-64-1679	0	6.81643835616438	2.86264390594194	2.62711355006471	3.72622266462676	3.18720863101504	2.00009180532878	3.21770649476586	3.04746616780598	4.54933641153981	0.979542419588675	2.35655016876675	3.10698223909436	2.36591961651186	1.75930743971504	1.77835191162419	3.90923945095719	1.71609512545867	3.32126940640298	3.65207626977601	0.504896227792006	3.38550863684393	3.53954565700329	0.960565708514518	3.78886229688711	1.22786195997118	6.93709972734893	5.88143604876206	8.13547509924613	6.67801867786104	2.54184465170536	3.13754519826173	2.86607394019805	4.96016963043094	1.9325495818677	3.64415078711398	0.936436511025499	8.9318875229082	4.87244217112983	4.06909324941311	1.00334174063844	1.45176300571526	2.66888385457438	5.00653167719951	4.28052642128643	3.61812453170896	1.49838201746341	7.52618573300619	3.55124213554957
TCGA-78-7536	1	0.668493150684932	2.94356523554268	2.43166400185625	2.53430402395516	2.98130065221378	2.44686863962936	3.63438243037894	2.9713185178843	3.98466426762592	1.82677167971033	3.83168411188265	3.25868307132775	3.71148365744782	3.85316950046848	2.45157098966987	4.4390271148499	2.62153214400405	3.0032444506639	3.94762047881144	2.3463007718051	3.53922372850927	2.84452460489391	1.88742252295039	4.80993015181505	0.545609399198675	4.24239791570736	6.8581104464042	6.46680835902653	6.9533780235941	3.71007146365728	4.40231670274149	3.83577577055805	6.31745513196992	3.06617269651579	6.92197946817905	2.53084325530729	5.34595582587474	4.32742851041895	3.19504499187667	2.57770008866074	3.57810667682164	3.34563478363939	1.33629060783803	1.94704668529179	1.50795319162174	2.62739525842913	8.26170461050409	0.239453263980094
[truncated: 236 more rows]
[truncated: 2 more columns]
