# Supplementary material for: Integrated ICD-based subtyping and prognostic model reveal KCNN4 as a novel therapeutic target in NSCLC
Source: Discov Oncol. 2026 Feb 25;17:514. doi: 10.1007/s12672-026-04651-8 (PMC13038718; doi:10.1007/s12672-026-04651-8)
Supplement: Supplementary file 6 — Supplementary Material 6: Table S6 [file 12672_2026_4651_MOESM6_ESM.xlsx]

## Sheet: Sheet1
Compound_name	Docking score
ZINC000000001547	-9.001
ZINC000000601272	-8.824
ZINC000008577218	-8.656
ZINC000003830428	-8.504
ZINC000002000707	-8.502
ZINC000003830426	-8.436
ZINC000003830443	-8.41
ZINC000003830425	-8.351
ZINC000003830713	-8.332
ZINC000003830435	-8.313
ZINC000002539827	-8.307
ZINC000043100953	-8.3
ZINC000057678904	-8.279
ZINC000000008496	-8.265
ZINC000003830498	-8.25
ZINC000000001758	-8.239
ZINC000001530639	-8.21
ZINC000003830709	-8.182
ZINC000043207851	-8.16
ZINC000003830421	-8.153
